# Supplementary material for: Transcriptome characterisation and simple sequence repeat marker discovery in the seagrass Posidonia oceanica
Source: Sci Data. 2016 Dec 20;3:160115. doi: 10.1038/sdata.2016.115 (PMC5170596; doi:10.1038/sdata.2016.115)
Supplement: Supplementary Table S1 [file sdata2016115-s1.xls]

## Sheet: annotation
Table S1. Posidonia oceanica contigs annotations
Sequence	Length	BestHitBLASTXvsNR	BestHitBLASTXvsZosteraMarina	BestHitBLASTXvsVitisVinifera	BestHitBLASTXvsElaeisGuineensis	BestHitBLASTXvsPhoenixDactylifera	InterPro	GO	COG
P.oceanica_contig_00001	226	gi|659076578|ref|XP_008438755.1| pyruvate, phosphate dikinase, chloroplastic [Cucumis melo]	Zosma139g00300 Pyruvate, phosphate dikinase	XP_002278812.3 PREDICTED: pyruvate, phosphate dikinase, chloroplastic isoform X1 [Vitis vinifera]	gi|743763781|ref|XP_010912090.1| PREDICTED: pyruvate, phosphate dikinase, chloroplastic-like [Elaeis guineensis]	gi|672142473|ref|XP_008795092.1| PREDICTED: pyruvate, phosphate dikinase, chloroplastic-like [Phoenix dactylifera]
P.oceanica_contig_00002	238	gi|694394523|ref|XP_009372651.1| pyrophosphate--fructose 6-phosphate 1-phosphotransferase subunit alpha [Pyrus x bretschneideri]	Zosma96g00040 Diphosphate--fructose-6-phosphate 1-phosphotransferase, 6-phosphofructokinase	XP_002276269.1 PREDICTED: pyrophosphate--fructose 6-phosphate 1-phosphotransferase subunit alpha [Vitis vinifera]	gi|743767223|ref|XP_010913868.1| PREDICTED: pyrophosphate--fructose 6-phosphate 1-phosphotransferase subunit alpha-like [Elaeis guineensis]	gi|672191321|ref|XP_008775478.1| PREDICTED: pyrophosphate--fructose 6-phosphate 1-phosphotransferase subunit alpha-like [Phoenix dactylifera]
P.oceanica_contig_00003	211
P.oceanica_contig_00004	414
P.oceanica_contig_00005	342
P.oceanica_contig_00006	492
P.oceanica_contig_00007	215
P.oceanica_contig_00008	339
P.oceanica_contig_00009	312	gi|672168088|ref|XP_008804030.1| U-box domain-containing protein 33-like [Phoenix dactylifera]	Zosma16g00440	XP_010661796.1 PREDICTED: U-box domain-containing protein 33 isoform X2 [Vitis vinifera]	gi|743852838|ref|XP_010940489.1| PREDICTED: U-box domain-containing protein 33-like isoform X2 [Elaeis guineensis]	gi|672168088|ref|XP_008804030.1| PREDICTED: U-box domain-containing protein 33-like [Phoenix dactylifera]		GO:0004674|GO:0004842|GO:0005524|GO:0006468|GO:0006950|GO:0016567
P.oceanica_contig_00010	217	gi|672168088|ref|XP_008804030.1| U-box domain-containing protein 33-like [Phoenix dactylifera]	Zosma16g00440	XP_010661796.1 PREDICTED: U-box domain-containing protein 33 isoform X2 [Vitis vinifera]	gi|743852838|ref|XP_010940489.1| PREDICTED: U-box domain-containing protein 33-like isoform X2 [Elaeis guineensis]	gi|672168088|ref|XP_008804030.1| PREDICTED: U-box domain-containing protein 33-like [Phoenix dactylifera]
P.oceanica_contig_00011	450
P.oceanica_contig_00012	232			XP_010646662.1 PREDICTED: retrovirus-related Pol polyprotein from transposon TNT 1-94 isoform X1 [Vitis vinifera]
P.oceanica_contig_00013	341
P.oceanica_contig_00014	519
P.oceanica_contig_00015	340
P.oceanica_contig_00016	811
P.oceanica_contig_00017	420
P.oceanica_contig_00018	967	gi|901826213|gb|KMZ75614.1| hypothetical protein [Zostera marina]	Zosma112g00290	XP_002273651.1 PREDICTED: uncharacterized protein LOC100262706 [Vitis vinifera]	gi|743765384|ref|XP_010912912.1| PREDICTED: uncharacterized protein LOC105038738 isoform X3 [Elaeis guineensis]	gi|672176168|ref|XP_008808155.1| PREDICTED: uncharacterized protein LOC103720293 isoform X4 [Phoenix dactylifera]		GO:0006661
P.oceanica_contig_00019	1061
P.oceanica_contig_00020	340		Zosma342g00150 HXXXD-type acyl-transferase-like protein	XP_002282930.1 PREDICTED: uncharacterized acetyltransferase At3g50280 [Vitis vinifera]	gi|743825883|ref|XP_010933132.1| PREDICTED: uncharacterized acetyltransferase At3g50280-like [Elaeis guineensis]	gi|672128432|ref|XP_008787703.1| PREDICTED: uncharacterized acetyltransferase At3g50280-like [Phoenix dactylifera]
P.oceanica_contig_00021	507
P.oceanica_contig_00022	829	gi|590627508|ref|XP_007026456.1| hypothetical protein [Theobroma cacao]	Zosma17g00720	XP_010644016.1 PREDICTED: uncharacterized protein LOC104877459 [Vitis vinifera]		gi|672208805|ref|XP_008780441.1| PREDICTED: uncharacterized protein LOC103700265, partial [Phoenix dactylifera]	IPR005135 (Endonuclease/exonuclease/phosphatase)
P.oceanica_contig_00023	661
P.oceanica_contig_00024	360	gi|720090595|ref|XP_010245145.1| hypothetical protein [Nelumbo nucifera]		XP_010645727.1 PREDICTED: uncharacterized protein LOC104877919 [Vitis vinifera]
P.oceanica_contig_00025	507
P.oceanica_contig_00026	429
P.oceanica_contig_00027	255
P.oceanica_contig_00028	849
P.oceanica_contig_00029	731
P.oceanica_contig_00030	400
P.oceanica_contig_00031	671
P.oceanica_contig_00032	1048
P.oceanica_contig_00033	360
P.oceanica_contig_00034	1746
P.oceanica_contig_00035	413
P.oceanica_contig_00036	1811	gi|225432949|ref|XP_002284376.1| ureidoglycolate hydrolase [Vitis vinifera]	Zosma145g00010 N-carbamoyl-L-amino acid hydrolase (L-carbamoylase)	XP_002284376.1 PREDICTED: ureidoglycolate hydrolase [Vitis vinifera]	gi|743759461|ref|XP_010932403.1| PREDICTED: probable ureidoglycolate hydrolase [Elaeis guineensis]	gi|672188216|ref|XP_008813532.1| PREDICTED: LOW QUALITY PROTEIN: ureidoglycolate hydrolase [Phoenix dactylifera]	IPR010158 (Amidase, hydantoinase/carbamoylase); IPR002933 (Peptidase M20); IPR011650 (Peptidase M20, dimerisation domain)	GO:0000394|GO:0008152|GO:0009086|GO:0016787|GO:0016813	BH0761 (Acetylornithine deacetylase/Succinyl-diaminopimelate desuccinylase and related deacylases)
P.oceanica_contig_00037	1887	gi|720013093|ref|XP_010260062.1| putative nuclease HARBI1 [Nelumbo nucifera]	Zosma65g00450 unknown protein	XP_010651058.1 PREDICTED: putative nuclease HARBI1 [Vitis vinifera]	gi|743869009|ref|XP_010905715.1| PREDICTED: putative nuclease HARBI1 [Elaeis guineensis]	gi|672129149|ref|XP_008788079.1| PREDICTED: putative nuclease HARBI1 [Phoenix dactylifera]	IPR027806 (Harbinger transposase-derived nuclease domain)
P.oceanica_contig_00038	254			XP_002265859.2 PREDICTED: NADPH--cytochrome P450 reductase [Vitis vinifera]
P.oceanica_contig_00039	578
P.oceanica_contig_00040	587
P.oceanica_contig_00041	455
P.oceanica_contig_00042	1574	gi|743767201|ref|XP_010913857.1| mitotic spindle checkpoint protein BUBR1 isoform X1 [Elaeis guineensis]	Zosma379g00040 Mitotic checkpoint serine/threonine-protein kinase BUB1	XP_010664033.1 PREDICTED: mitotic spindle checkpoint protein BUBR1 [Vitis vinifera]	gi|743767201|ref|XP_010913857.1| PREDICTED: mitotic spindle checkpoint protein BUBR1 isoform X1 [Elaeis guineensis]	gi|672183146|ref|XP_008811842.1| PREDICTED: mitotic spindle checkpoint protein BUBR1 [Phoenix dactylifera]			YJL013c
P.oceanica_contig_00043	1704	gi|720049600|ref|XP_010271500.1| endophilin-A1-like [Nelumbo nucifera]	Zosma427g00090 Intersectin 1 (SH3 domain protein)	XP_002266234.1 PREDICTED: endophilin-A3 isoform X3 [Vitis vinifera]	gi|743828062|ref|XP_010933758.1| PREDICTED: endophilin-A2-like [Elaeis guineensis]	gi|672145894|ref|XP_008796880.1| PREDICTED: endophilin-A2-like [Phoenix dactylifera]
P.oceanica_contig_00044	788	gi|734329414|gb|KHN06274.1| Retrovirus-related Pol polyprotein from transposon TNT 1-94, partial [Glycine soja]		XP_010646662.1 PREDICTED: retrovirus-related Pol polyprotein from transposon TNT 1-94 isoform X1 [Vitis vinifera]	gi|743837132|ref|XP_010936309.1| PREDICTED: uncharacterized protein LOC105055965 [Elaeis guineensis]	gi|672145214|ref|XP_008796519.1| PREDICTED: endoribonuclease Dicer homolog 3b-like [Phoenix dactylifera]		GO:0003676|GO:0015074|GO:0016301|GO:0016787|GO:0043167
P.oceanica_contig_00045	536
P.oceanica_contig_00046	1072	gi|567911349|ref|XP_006447988.1| hypothetical protein [Citrus clementina]	Zosma288g00360 Protein of unknown function, DUF538	XP_002264070.1 PREDICTED: uncharacterized protein LOC100241410 [Vitis vinifera]	gi|743806251|ref|XP_010927630.1| PREDICTED: uncharacterized protein LOC105049611 [Elaeis guineensis]	gi|672162262|ref|XP_008800965.1| PREDICTED: uncharacterized protein LOC103715193 [Phoenix dactylifera]
P.oceanica_contig_00047	993	gi|567911349|ref|XP_006447988.1| hypothetical protein [Citrus clementina]	Zosma288g00360 Protein of unknown function, DUF538	XP_002264070.1 PREDICTED: uncharacterized protein LOC100241410 [Vitis vinifera]	gi|743806251|ref|XP_010927630.1| PREDICTED: uncharacterized protein LOC105049611 [Elaeis guineensis]	gi|672162262|ref|XP_008800965.1| PREDICTED: uncharacterized protein LOC103715193 [Phoenix dactylifera]
P.oceanica_contig_00048	884	gi|743851023|ref|XP_010940032.1| 39S ribosomal protein L41-A, mitochondrial-like [Elaeis guineensis]	Zosma85g00340 39S ribosomal protein L41-A, mitochondrial	XP_002285745.1 PREDICTED: 39S ribosomal protein L41-A, mitochondrial [Vitis vinifera]	gi|743851023|ref|XP_010940032.1| PREDICTED: 39S ribosomal protein L41-A, mitochondrial-like [Elaeis guineensis]	gi|672128902|ref|XP_008787946.1| PREDICTED: 39S ribosomal protein L41-B, mitochondrial-like [Phoenix dactylifera]	IPR019189 (Ribosomal protein L27/L41, mitochondrial)	GO:0005840	YBR282w
P.oceanica_contig_00049	431		Zosma199g00010 ATP-dependent RNA helicase, putative		gi|743800706|ref|XP_010926080.1| PREDICTED: ATP-dependent RNA helicase DHX36 [Elaeis guineensis]	gi|672107444|ref|XP_008811383.1| PREDICTED: ATP-dependent RNA helicase DHX36 isoform X1 [Phoenix dactylifera]
P.oceanica_contig_00050	1899		Zosma1g01400 NMDA receptor-regulated protein, putative
P.oceanica_contig_00051	3625	gi|719965114|ref|XP_010255510.1| ABC transporter B family member 15-like [Nelumbo nucifera]	Zosma283g00030 ABC transporter B family member 4	XP_002280453.2 PREDICTED: putative ABC transporter B family member 8 [Vitis vinifera]	gi|743756163|ref|XP_010915424.1| PREDICTED: putative ABC transporter B family member 8 [Elaeis guineensis]	gi|672197446|ref|XP_008777069.1| PREDICTED: putative multidrug resistance protein [Phoenix dactylifera]	IPR003593 (AAA+ ATPase domain); IPR003439 (ABC transporter-like); IPR011527 (ABC transporter type 1, transmembrane domain); IPR027417 (P-loop containing nucleoside triphosphate hydrolase); IPR017871 (ABC transporter, conserved site)	GO:0005524|GO:0006810|GO:0008152|GO:0016021|GO:0016887|GO:0042626|GO:0055085	SPCC663.03 (ABC-type multidrug transport system, ATPase and permease components)
P.oceanica_contig_00052	889	gi|695047678|ref|XP_009411727.1| hypothetical protein [Musa acuminata subsp. malaccensis]	Zosma44g00030	XP_002268521.1 PREDICTED: uncharacterized protein LOC100256905 [Vitis vinifera]	gi|743845704|ref|XP_010938652.1| PREDICTED: uncharacterized protein LOC105057672 [Elaeis guineensis]	gi|672160930|ref|XP_008800261.1| PREDICTED: uncharacterized protein LOC103714683 [Phoenix dactylifera]		GO:0009987|GO:0016021
P.oceanica_contig_00053	618
P.oceanica_contig_00054	2170	gi|743776236|ref|XP_010918520.1| F-box/LRR-repeat protein At3g48880 [Elaeis guineensis]	Zosma19g00680	XP_002262912.1 PREDICTED: F-box/LRR-repeat protein At3g48880 [Vitis vinifera]	gi|743776236|ref|XP_010918520.1| PREDICTED: F-box/LRR-repeat protein At3g48880 [Elaeis guineensis]	gi|672145645|ref|XP_008796747.1| PREDICTED: F-box/LRR-repeat protein At3g48880-like [Phoenix dactylifera]	IPR001810 (F-box domain); IPR032675 (Leucine-rich repeat domain, L domain-like)	GO:0005515|GO:0016021
P.oceanica_contig_00055	733
P.oceanica_contig_00056	1684	gi|901802580|gb|KMZ62297.1| Replication factor C subunit 3 [Zostera marina]	Zosma477g00110 Replication factor C subunit 3	XP_002285868.1 PREDICTED: replication factor C subunit 3 [Vitis vinifera]	gi|743823191|ref|XP_010932468.1| PREDICTED: replication factor C subunit 3 [Elaeis guineensis]	gi|672131268|ref|XP_008789193.1| PREDICTED: replication factor C subunit 3 isoform X2 [Phoenix dactylifera]	IPR013748 (Replication factor C, C-terminal); IPR008921 (DNA polymerase III, clamp loader complex, gamma/delta/delta subunit, C-terminal); IPR003959 (ATPase, AAA-type, core); IPR027417 (P-loop containing nucleoside triphosphate hydrolase); IPR003593 (AAA+ ATPase domain)	GO:0000398|GO:0003677|GO:0003689|GO:0005524|GO:0006260|GO:0006261|GO:0006312|GO:0006346|GO:0009560|GO:0009909|GO:0016246|GO:0031048|GO:0031348|GO:0048449|GO:0051567	YNL290w (ATPase involved in DNA replication)
P.oceanica_contig_00057	1777	gi|901802580|gb|KMZ62297.1| Replication factor C subunit 3 [Zostera marina]	Zosma477g00110 Replication factor C subunit 3	XP_002285868.1 PREDICTED: replication factor C subunit 3 [Vitis vinifera]	gi|743823191|ref|XP_010932468.1| PREDICTED: replication factor C subunit 3 [Elaeis guineensis]	gi|672131266|ref|XP_008789192.1| PREDICTED: replication factor C subunit 3 isoform X1 [Phoenix dactylifera]	IPR003959 (ATPase, AAA-type, core); IPR027417 (P-loop containing nucleoside triphosphate hydrolase); IPR008921 (DNA polymerase III, clamp loader complex, gamma/delta/delta subunit, C-terminal); IPR003593 (AAA+ ATPase domain); IPR013748 (Replication factor C, C-terminal)	GO:0000398|GO:0003677|GO:0003689|GO:0005524|GO:0005634|GO:0006260|GO:0006261|GO:0006312|GO:0006346|GO:0009560|GO:0009909|GO:0016246|GO:0031048|GO:0031348|GO:0048449|GO:0051567	YNL290w (ATPase involved in DNA replication)
P.oceanica_contig_00058	455	gi|502177050|ref|XP_004515997.1| chlorophyll a-b binding protein 6, chloroplastic isoform X1 [Cicer arietinum]	Zosma173g00090 light-harvesting complex I chlorophyll a/b binding protein 1	XP_002275552.1 PREDICTED: chlorophyll a-b binding protein 6, chloroplastic [Vitis vinifera]	gi|743872226|ref|XP_010906487.1| PREDICTED: chlorophyll a-b binding protein 6, chloroplastic [Elaeis guineensis]	gi|672112721|ref|XP_008807305.1| PREDICTED: chlorophyll a-b binding protein 6, chloroplastic [Phoenix dactylifera]	IPR023329 (Chlorophyll a/b binding protein domain); IPR022796 (Chlorophyll A-B binding protein); IPR001344 (Chlorophyll A-B binding protein, plant)	GO:0009765|GO:0016020|GO:0044237|GO:0044424
P.oceanica_contig_00059	226	gi|901796197|gb|KMZ58978.1| putative Glutamate dehydrogenase [Zostera marina]	Zosma71g00520 Glutamate dehydrogenase, putative	XP_010654560.1 PREDICTED: NADP-specific glutamate dehydrogenase [Vitis vinifera]	gi|743797203|ref|XP_010924923.1| PREDICTED: NADP-specific glutamate dehydrogenase-like isoform X1 [Elaeis guineensis]	gi|672156357|ref|XP_008797874.1| PREDICTED: NADP-specific glutamate dehydrogenase-like isoform X2 [Phoenix dactylifera]
P.oceanica_contig_00060	2576	gi|743809830|ref|XP_010928724.1| V-type proton ATPase catalytic subunit A [Elaeis guineensis]	Zosma11g00360 H(+)-transporting two-sector ATPase	XP_002267279.1 PREDICTED: V-type proton ATPase catalytic subunit A [Vitis vinifera]	gi|743809830|ref|XP_010928724.1| PREDICTED: V-type proton ATPase catalytic subunit A [Elaeis guineensis]	gi|672117132|ref|XP_008781745.1| PREDICTED: V-type proton ATPase catalytic subunit A [Phoenix dactylifera]	IPR000793 (ATPase, F1/V1/A1 complex, alpha/beta subunit, C-terminal); IPR022878 (V-type ATP synthase catalytic alpha chain); IPR020003 (ATPase, alpha/beta subunit, nucleotide-binding domain, active site); IPR024034 (ATPase, F1 complex beta subunit/V1 complex, C-terminal); IPR027417 (P-loop containing nucleoside triphosphate hydrolase); IPR031686 (ATPsynthase alpha/beta subunit, N-terminal extensi…	GO:0005524|GO:0015991|GO:0015992|GO:0016820|GO:0033178|GO:0033180|GO:0046034|GO:0046961	SPAC343.05 (Archaeal/vacuolar-type H+-ATPase subunit A)
P.oceanica_contig_00061	1074	gi|901796497|gb|KMZ59195.1| 60 kDa chaperonin [Zostera marina]	Zosma6g01260 60 kDa chaperonin	XP_002269341.2 PREDICTED: chaperonin 60 subunit beta 4, chloroplastic [Vitis vinifera]	gi|743869297|ref|XP_010905780.1| PREDICTED: ruBisCO large subunit-binding protein subunit beta, chloroplastic [Elaeis guineensis]	gi|672168808|ref|XP_008804418.1| PREDICTED: ruBisCO large subunit-binding protein subunit beta, chloroplastic [Phoenix dactylifera]	IPR027413 (GroEL-like equatorial domain); IPR002423 (Chaperonin Cpn60/TCP-1 family)	GO:0005524|GO:0005737|GO:0042026	alr1896 (Chaperonin GroEL (HSP60 family)); MG392 (Chaperonin GroEL (HSP60 family))
P.oceanica_contig_00062	396
P.oceanica_contig_00063	1877	gi|901814884|gb|KMZ69249.1| hypothetical protein [Zostera marina]	Zosma21g01030	XP_002269880.1 PREDICTED: aspartic proteinase-like protein 1 [Vitis vinifera]	gi|743833103|ref|XP_010935168.1| PREDICTED: aspartic proteinase-like protein 1 isoform X2 [Elaeis guineensis]	gi|672113598|ref|XP_008811699.1| PREDICTED: aspartic proteinase-like protein 1 [Phoenix dactylifera]	IPR021109 (Aspartic peptidase domain); IPR032799 (Xylanase inhibitor, C-terminal); IPR001969 (Aspartic peptidase, active site); IPR032861 (Xylanase inhibitor, N-terminal); IPR001461 (Aspartic peptidase)	GO:0004190|GO:0006508|GO:0008233
P.oceanica_contig_00064	1274		Zosma237g00090 Translocon at inner membrane of chloroplasts 21	XP_002285372.1 PREDICTED: protein TIC 21, chloroplastic [Vitis vinifera]	gi|743808601|ref|XP_010928378.1| PREDICTED: protein TIC 21, chloroplastic-like isoform X2 [Elaeis guineensis]	gi|672111221|ref|XP_008799617.1| PREDICTED: protein TIC 21, chloroplastic [Phoenix dactylifera]
P.oceanica_contig_00065	740
P.oceanica_contig_00066	214		Zosma135g00330 Protein CURVATURE THYLAKOID 1A, chloroplastic	XP_002280114.1 PREDICTED: protein CURVATURE THYLAKOID 1A, chloroplastic [Vitis vinifera]	gi|743880876|ref|XP_010908755.1| PREDICTED: protein CURVATURE THYLAKOID 1A, chloroplastic-like [Elaeis guineensis]	gi|672161872|ref|XP_008800763.1| PREDICTED: protein CURVATURE THYLAKOID 1A, chloroplastic-like isoform X2 [Phoenix dactylifera]
P.oceanica_contig_00067	353	gi|901796648|gb|KMZ59342.1| UDP-N-acetylglucosamine pyrophosphorylase [Zostera marina]	Zosma69g00390 UDP-N-acetylglucosamine pyrophosphorylase	XP_002276048.1 PREDICTED: UDP-N-acetylglucosamine diphosphorylase 1 [Vitis vinifera]	gi|743855926|ref|XP_010941682.1| PREDICTED: UDP-N-acetylglucosamine diphosphorylase 1 [Elaeis guineensis]	gi|672161711|ref|XP_008800682.1| PREDICTED: UDP-N-acetylglucosamine diphosphorylase 2-like isoform X2 [Phoenix dactylifera]		GO:0003977|GO:0005829|GO:0006048
P.oceanica_contig_00068	345	gi|225449010|ref|XP_002272073.1| probable acetyltransferase NATA1-like [Vitis vinifera]	Zosma17g00910 Probable acetyltransferase NATA1-like	XP_002272073.1 PREDICTED: probable acetyltransferase NATA1-like [Vitis vinifera]	gi|743831031|ref|XP_010934574.1| PREDICTED: probable acetyltransferase NATA1-like [Elaeis guineensis]	gi|672108367|ref|XP_008784795.1| PREDICTED: probable acetyltransferase NATA1-like [Phoenix dactylifera]
P.oceanica_contig_00069	996
P.oceanica_contig_00070	1295		Zosma88g00600 Nonsense-mediated mRNA decay 2 protein
P.oceanica_contig_00071	1941
P.oceanica_contig_00072	561
P.oceanica_contig_00073	571
P.oceanica_contig_00074	1020
P.oceanica_contig_00075	1825	gi|568336089|dbj|BAO24102.1| CONSTANS-like protein [Lemna aequinoctialis]	Zosma123g00020 CONSTANS-like protein	XP_002277953.1 PREDICTED: zinc finger protein CONSTANS-LIKE 5 [Vitis vinifera]	gi|743766760|ref|XP_010913626.1| PREDICTED: zinc finger protein CONSTANS-LIKE 4 [Elaeis guineensis]	gi|672117801|ref|XP_008782090.1| PREDICTED: zinc finger protein CONSTANS-LIKE 4-like [Phoenix dactylifera]	IPR000315 (B-box-type zinc finger); IPR010402 (CCT domain)	GO:0005515|GO:0005622|GO:0008270
P.oceanica_contig_00076	1956	gi|568336089|dbj|BAO24102.1| CONSTANS-like protein [Lemna aequinoctialis]	Zosma123g00020 CONSTANS-like protein	XP_002263458.1 PREDICTED: zinc finger protein CONSTANS-LIKE 4 [Vitis vinifera]	gi|743766760|ref|XP_010913626.1| PREDICTED: zinc finger protein CONSTANS-LIKE 4 [Elaeis guineensis]	gi|672117801|ref|XP_008782090.1| PREDICTED: zinc finger protein CONSTANS-LIKE 4-like [Phoenix dactylifera]
P.oceanica_contig_00077	4790	gi|901815910|gb|KMZ70219.1| hypothetical protein [Zostera marina]	Zosma1g01920	XP_010648992.1 PREDICTED: uncharacterized protein LOC100242423 [Vitis vinifera]	gi|743794346|ref|XP_010924147.1| PREDICTED: uncharacterized protein LOC105047056 isoform X1 [Elaeis guineensis]	gi|672111944|ref|XP_008803245.1| PREDICTED: uncharacterized protein LOC103716843 [Phoenix dactylifera]			YJL095w (Serine/threonine protein kinase)
P.oceanica_contig_00078	529
P.oceanica_contig_00079	800
P.oceanica_contig_00080	724
P.oceanica_contig_00081	660
P.oceanica_contig_00082	539
P.oceanica_contig_00083	523
P.oceanica_contig_00084	555
P.oceanica_contig_00085	417
P.oceanica_contig_00086	884
P.oceanica_contig_00087	364		Zosma149g00300 Cystathionine gamma-synthase, chloroplastic	XP_002283866.1 PREDICTED: cystathionine gamma-synthase, chloroplastic [Vitis vinifera]	gi|743850235|ref|XP_010939832.1| PREDICTED: cystathionine gamma-synthase, chloroplastic-like [Elaeis guineensis]	gi|672165334|ref|XP_008802567.1| PREDICTED: cystathionine gamma-synthase, chloroplastic-like isoform X2 [Phoenix dactylifera]
P.oceanica_contig_00088	1126
P.oceanica_contig_00089	522
P.oceanica_contig_00090	379
P.oceanica_contig_00091	559
P.oceanica_contig_00092	348
P.oceanica_contig_00093	600
P.oceanica_contig_00094	486	gi|848879721|ref|XP_012840249.1| auxin response factor 1 [Erythranthe guttata]	Zosma34g00620 Auxin response factor	XP_002266947.1 PREDICTED: auxin response factor 1-like [Vitis vinifera]	gi|743816085|ref|XP_010930543.1| PREDICTED: auxin response factor 7-like [Elaeis guineensis]	gi|672126047|ref|XP_008786460.1| PREDICTED: auxin response factor 7-like [Phoenix dactylifera]
P.oceanica_contig_00095	797	gi|901821176|gb|KMZ73054.1| Adenine nucleotide alpha hydrolases-like protein [Zostera marina]	Zosma155g00520 Adenine nucleotide alpha hydrolases-like protein	XP_002275136.2 PREDICTED: uncharacterized protein LOC100249148 [Vitis vinifera]	gi|743838763|ref|XP_010936799.1| PREDICTED: uncharacterized protein LOC105056335 [Elaeis guineensis]	gi|672118387|ref|XP_008782401.1| PREDICTED: uncharacterized protein LOC103701948 [Phoenix dactylifera]	IPR014729 (Rossmann-like alpha/beta/alpha sandwich fold); IPR006016 (UspA)	GO:0006950|GO:0050896
P.oceanica_contig_00096	1337
P.oceanica_contig_00097	384
P.oceanica_contig_00098	1576	gi|743831820|ref|XP_010934809.1| hypothetical protein [Elaeis guineensis]	Zosma80g00030 unknown protein	XP_002272050.1 PREDICTED: uncharacterized protein At3g49055 [Vitis vinifera]	gi|743831820|ref|XP_010934809.1| PREDICTED: uncharacterized protein At3g49055 [Elaeis guineensis]	gi|672128021|ref|XP_008787489.1| PREDICTED: uncharacterized protein At3g49055-like [Phoenix dactylifera]
P.oceanica_contig_00099	321
P.oceanica_contig_00100	636
P.oceanica_contig_00101	588
P.oceanica_contig_00102	340	gi|702457957|ref|XP_010027409.1| hypothetical protein [Eucalyptus grandis]		XP_010665060.1 PREDICTED: uncharacterized protein LOC104882664 [Vitis vinifera]	gi|743879133|ref|XP_010908344.1| PREDICTED: uncharacterized protein LOC105034768 [Elaeis guineensis]	gi|672175682|ref|XP_008807904.1| PREDICTED: uncharacterized protein LOC103720116 [Phoenix dactylifera]
P.oceanica_contig_00103	361
P.oceanica_contig_00104	555
P.oceanica_contig_00105	889
P.oceanica_contig_00106	484
P.oceanica_contig_00107	635
P.oceanica_contig_00108	601	gi|702286940|ref|XP_010046706.1| hypothetical protein [Eucalyptus grandis]
P.oceanica_contig_00109	437	gi|221132624|ref|XP_002156875.1| epididymal secretory protein E1-like [Hydra vulgaris]					IPR003172 (MD-2-related lipid-recognition domain); IPR014756 (Immunoglobulin E-set)	GO:0015485|GO:0032367|GO:0033344|GO:0043227
P.oceanica_contig_00110	356
P.oceanica_contig_00111	331
P.oceanica_contig_00112	618
P.oceanica_contig_00113	1005
P.oceanica_contig_00114	852	gi|901801270|gb|KMZ61259.1| Plastid division protein PDV1 [Zostera marina]	Zosma53g00430 Plastid division protein PDV1	XP_002266963.1 PREDICTED: plastid division protein PDV1 [Vitis vinifera]	gi|743772889|ref|XP_010916763.1| PREDICTED: LOW QUALITY PROTEIN: plastid division protein PDV1-like [Elaeis guineensis]	gi|672107075|ref|XP_008792780.1| PREDICTED: plastid division protein PDV1 [Phoenix dactylifera]
P.oceanica_contig_00115	281	gi|719985883|ref|XP_010251533.1| plastid division protein PDV1 [Nelumbo nucifera]	Zosma53g00430 Plastid division protein PDV1	XP_002266963.1 PREDICTED: plastid division protein PDV1 [Vitis vinifera]	gi|743800144|ref|XP_010925782.1| PREDICTED: LOW QUALITY PROTEIN: plastid division protein PDV1-like [Elaeis guineensis]	gi|672121021|ref|XP_008783800.1| PREDICTED: plastid division protein PDV1-like [Phoenix dactylifera]
P.oceanica_contig_00116	609
P.oceanica_contig_00117	2334	gi|901803393|gb|KMZ62725.1| hypothetical protein [Zostera marina]	Zosma44g01250 hyperosmolality-induced [Ca2+]i increase 1 (osca1) paralog 4	XP_010647008.1 PREDICTED: CSC1-like protein At4g35870 [Vitis vinifera]	gi|743775483|ref|XP_010918121.1| PREDICTED: CSC1-like protein At4g35870 [Elaeis guineensis]	gi|672136485|ref|XP_008791942.1| PREDICTED: CSC1-like protein At4g35870 [Phoenix dactylifera]	IPR003864 (Calcium-dependent channel, 7TM region, putative phosphate)	GO:0005622|GO:0006623|GO:0016020|GO:0016021
P.oceanica_contig_00118	542	gi|901803393|gb|KMZ62725.1| hypothetical protein [Zostera marina]	Zosma44g01250 hyperosmolality-induced [Ca2+]i increase 1 (osca1) paralog 4	XP_010647038.1 PREDICTED: CSC1-like protein At4g35870, partial [Vitis vinifera]	gi|743775483|ref|XP_010918121.1| PREDICTED: CSC1-like protein At4g35870 [Elaeis guineensis]	gi|672136485|ref|XP_008791942.1| PREDICTED: CSC1-like protein At4g35870 [Phoenix dactylifera]		GO:0005622|GO:0006623|GO:0016021
P.oceanica_contig_00119	1634	gi|672141407|ref|XP_008794533.1| maspardin isoform X1 [Phoenix dactylifera]	Zosma38g00070 Maspardin, putative	XP_002267811.1 PREDICTED: maspardin [Vitis vinifera]	gi|743876431|ref|XP_010907580.1| PREDICTED: maspardin [Elaeis guineensis]	gi|672141407|ref|XP_008794533.1| PREDICTED: maspardin isoform X1 [Phoenix dactylifera]	IPR022742 (Serine aminopeptidase, S33); IPR026151 (Maspardin); IPR029058 (Alpha/Beta hydrolase fold)
P.oceanica_contig_00120	1570	gi|672141407|ref|XP_008794533.1| maspardin isoform X1 [Phoenix dactylifera]	Zosma38g00070 Maspardin, putative	XP_002267811.1 PREDICTED: maspardin [Vitis vinifera]	gi|743876431|ref|XP_010907580.1| PREDICTED: maspardin [Elaeis guineensis]	gi|672141407|ref|XP_008794533.1| PREDICTED: maspardin isoform X1 [Phoenix dactylifera]	IPR026151 (Maspardin); IPR029058 (Alpha/Beta hydrolase fold); IPR000073 (Alpha/beta hydrolase fold-1)		MA2691 (Predicted hydrolases or acyltransferases (alpha/beta hydrolase superfamily) )
P.oceanica_contig_00121	1780	gi|573958914|ref|XP_006661659.1| maspardin-like [Oryza brachyantha]	Zosma38g00070 Maspardin, putative	XP_002267811.1 PREDICTED: maspardin [Vitis vinifera]	gi|743876431|ref|XP_010907580.1| PREDICTED: maspardin [Elaeis guineensis]	gi|672141407|ref|XP_008794533.1| PREDICTED: maspardin isoform X1 [Phoenix dactylifera]	IPR029058 (Alpha/Beta hydrolase fold); IPR026151 (Maspardin)
P.oceanica_contig_00122	882
P.oceanica_contig_00123	710
P.oceanica_contig_00124	905	gi|901813884|gb|KMZ68309.1| Cyclin-U4-1 [Zostera marina]	Zosma241g00310 Cyclin-U4-1	XP_002271136.1 PREDICTED: cyclin-U4-1 [Vitis vinifera]	gi|743778607|ref|XP_010919767.1| PREDICTED: cyclin-P4-1 [Elaeis guineensis]	gi|672142111|ref|XP_008794908.1| PREDICTED: cyclin-P4-1 [Phoenix dactylifera]		GO:0000079|GO:0019901	YIL050w
P.oceanica_contig_00125	307
P.oceanica_contig_00126	2207	gi|901792796|gb|KMZ56947.1| 30S ribosomal protein S9, chloroplastic [Zostera marina]	Zosma8g00920 30S ribosomal protein S9, chloroplastic (Fragment)	XP_002283650.1 PREDICTED: 30S ribosomal protein S9, chloroplastic [Vitis vinifera]	gi|743856680|ref|XP_010941922.1| PREDICTED: 30S ribosomal protein S9, chloroplastic [Elaeis guineensis]	gi|672146142|ref|XP_008797007.1| PREDICTED: 30S ribosomal protein S9, chloroplastic [Phoenix dactylifera]	IPR000754 (Ribosomal protein S9); IPR020568 (Ribosomal protein S5 domain 2-type fold); IPR023035 (Ribosomal protein S9, bacterial/plastid); IPR014721 (Ribosomal protein S5 domain 2-type fold, subgroup); IPR020574 (Ribosomal protein S9, conserved site)	GO:0000312|GO:0003735|GO:0005840|GO:0006412|GO:0009570|GO:0009941|GO:0016020	all4187 (Ribosomal protein S9)
P.oceanica_contig_00127	1154
P.oceanica_contig_00128	242			XP_010656665.1 PREDICTED: uncharacterized protein LOC104880724, partial [Vitis vinifera]
P.oceanica_contig_00129	304
P.oceanica_contig_00130	1371	gi|672117200|ref|XP_008781782.1| cytospin-A-like isoform X1 [Phoenix dactylifera]	Zosma37g00910	XP_002279957.2 PREDICTED: intracellular protein transport protein USO1 isoform X2 [Vitis vinifera]	gi|743829629|ref|XP_010934201.1| PREDICTED: paramyosin-like [Elaeis guineensis]	gi|672117200|ref|XP_008781782.1| PREDICTED: cytospin-A-like isoform X1 [Phoenix dactylifera]
P.oceanica_contig_00131	1017
P.oceanica_contig_00132	249
P.oceanica_contig_00133	435		Zosma176g00210		gi|743840595|ref|XP_010937305.1| PREDICTED: uncharacterized protein LOC105056700 [Elaeis guineensis]	gi|672161279|ref|XP_008800449.1| PREDICTED: uncharacterized protein LOC103714811 [Phoenix dactylifera]
P.oceanica_contig_00134	633	gi|672107994|ref|XP_008782831.1| hypothetical protein [Phoenix dactylifera]	Zosma176g00210	XP_002276822.1 PREDICTED: uncharacterized protein LOC100264520 [Vitis vinifera]	gi|743840595|ref|XP_010937305.1| PREDICTED: uncharacterized protein LOC105056700 [Elaeis guineensis]	gi|672107994|ref|XP_008782831.1| PREDICTED: uncharacterized protein LOC103702271 [Phoenix dactylifera]	IPR007650 (Zf-FLZ domain)
P.oceanica_contig_00135	397
P.oceanica_contig_00136	224	gi|734394298|gb|KHN28491.1| ATP-dependent zinc metalloprotease FtsH [Glycine soja]	Zosma54g01120 ATP-dependent zinc metalloprotease FtsH	XP_002279064.2 PREDICTED: ATP-dependent zinc metalloprotease FTSH 6, chloroplastic [Vitis vinifera]	gi|743864566|ref|XP_010904614.1| PREDICTED: ATP-dependent zinc metalloprotease FTSH 7, chloroplastic [Elaeis guineensis]	gi|672181910|ref|XP_008811189.1| PREDICTED: ATP-dependent zinc metalloprotease FtsH [Phoenix dactylifera]		GO:0005488|GO:0008233
P.oceanica_contig_00137	1316	gi|901813924|gb|KMZ68345.1| hypothetical protein [Zostera marina]	Zosma240g00230	XP_010654429.1 PREDICTED: epoxide hydrolase 3 [Vitis vinifera]	gi|743839119|ref|XP_010936912.1| PREDICTED: uncharacterized protein LOC105056423 isoform X2 [Elaeis guineensis]	gi|672107924|ref|XP_008782478.1| PREDICTED: uncharacterized protein LOC103701996 [Phoenix dactylifera]		GO:0016787	TVN0975 (Predicted hydrolases or acyltransferases (alpha/beta hydrolase superfamily) )
P.oceanica_contig_00138	1933	gi|901813921|gb|KMZ68342.1| hypothetical protein [Zostera marina]	Zosma240g00200		gi|743839119|ref|XP_010936912.1| PREDICTED: uncharacterized protein LOC105056423 isoform X2 [Elaeis guineensis]	gi|672107924|ref|XP_008782478.1| PREDICTED: uncharacterized protein LOC103701996 [Phoenix dactylifera]
P.oceanica_contig_00139	1869	gi|930809480|gb|ALG05122.1| cytochrome P450 [Sinopodophyllum hexandrum]	Zosma32g00340 Cytochrome P450 flavonoid 3',5'-hydroxylase	XP_010661589.1 PREDICTED: geraniol 8-hydroxylase-like [Vitis vinifera]	gi|743786115|ref|XP_010922086.1| PREDICTED: flavonoid 3',5'-hydroxylase-like [Elaeis guineensis]	gi|672201200|ref|XP_008778075.1| PREDICTED: LOW QUALITY PROTEIN: geraniol 8-hydroxylase-like [Phoenix dactylifera]	IPR002401 (Cytochrome P450, E-class, group I); IPR001128 (Cytochrome P450); IPR017972 (Cytochrome P450, conserved site)	GO:0004497|GO:0005506|GO:0016021|GO:0016705|GO:0020037|GO:0055114	alr4833 (Cytochrome P450); YHR007c (Cytochrome P450)
P.oceanica_contig_00140	1454	gi|901806369|gb|KMZ63576.1| putative Bromodomain-containing protein [Zostera marina]	Zosma3g00560 Bromodomain-containing protein, putative	XP_010658429.1 PREDICTED: transcription factor GTE6 [Vitis vinifera]	gi|743816177|ref|XP_010930571.1| PREDICTED: transcription factor GTE6 [Elaeis guineensis]	gi|672126088|ref|XP_008786482.1| PREDICTED: transcription factor GTE6 [Phoenix dactylifera]	IPR001487 (Bromodomain); IPR027353 (NET domain)	GO:0005515	YLR399c (Transcription factor involved in chromatin remodeling, contains bromodomain)
P.oceanica_contig_00141	440
P.oceanica_contig_00142	892	gi|901792725|gb|KMZ56876.1| SAUR-like auxin-responsive protein family [Zostera marina]	Zosma8g00180 SAUR-like auxin-responsive protein family	XP_002282698.1 PREDICTED: uncharacterized protein LOC100257334 [Vitis vinifera]	gi|743833283|ref|XP_010935223.1| PREDICTED: uncharacterized protein LOC105055174 [Elaeis guineensis]	gi|672116188|ref|XP_008781251.1| PREDICTED: indole-3-acetic acid-induced protein ARG7-like [Phoenix dactylifera]	IPR003676 (Small auxin-up RNA)	GO:0009733|GO:0065007
P.oceanica_contig_00143	230
P.oceanica_contig_00144	318
P.oceanica_contig_00145	1055
P.oceanica_contig_00146	402
P.oceanica_contig_00147	313
P.oceanica_contig_00148	1094	gi|743758079|ref|XP_010924974.1| probable transmembrane ascorbate ferrireductase 4 [Elaeis guineensis]	Zosma199g00110 Probable transmembrane ascorbate ferrireductase 2	XP_002281093.1 PREDICTED: probable transmembrane ascorbate ferrireductase 4 [Vitis vinifera]	gi|743758079|ref|XP_010924974.1| PREDICTED: probable transmembrane ascorbate ferrireductase 4 [Elaeis guineensis]	gi|672164228|ref|XP_008801984.1| PREDICTED: probable transmembrane ascorbate ferrireductase 4 [Phoenix dactylifera]		GO:0016020
P.oceanica_contig_00149	586
P.oceanica_contig_00150	241		Zosma177g00010 Subtilase
P.oceanica_contig_00151	1111
P.oceanica_contig_00152	1544	gi|901800126|gb|KMZ60376.1| Cysteine proteinase inhibitor 10 [Zostera marina]	Zosma5g02430 Cysteine proteinase inhibitor 10	XP_002265736.1 PREDICTED: cysteine proteinase inhibitor 4 [Vitis vinifera]	gi|743802658|ref|XP_010926673.1| PREDICTED: cysteine proteinase inhibitor 5 [Elaeis guineensis]	gi|672159600|ref|XP_008799565.1| PREDICTED: cysteine proteinase inhibitor 10-like [Phoenix dactylifera]	IPR027214 (Cystatin); IPR020381 (Proteinase inhibitor I25, cystatin, conserved region); IPR000010 (Cystatin domain)	GO:0004869|GO:0010466|GO:0030414
P.oceanica_contig_00153	217
P.oceanica_contig_00154	2701	gi|901811579|gb|KMZ66977.1| RING finger protein [Zostera marina]	Zosma27g00240 RING finger protein	XP_002275712.2 PREDICTED: RING finger protein 10 isoform X1 [Vitis vinifera]	gi|743813316|ref|XP_010929676.1| PREDICTED: RING finger protein 10 [Elaeis guineensis]	gi|672134762|ref|XP_008791034.1| PREDICTED: RING finger protein 10 [Phoenix dactylifera]	IPR013083 (Zinc finger, RING/FYVE/PHD-type); IPR001841 (Zinc finger, RING-type); IPR018957 (Zinc finger, C3HC4 RING-type); IPR017907 (Zinc finger, RING-type, conserved site)	GO:0005515|GO:0008270|GO:0046872	SPBP8B7.23
P.oceanica_contig_00155	296				gi|743853451|ref|XP_010940660.1| PREDICTED: carbamoyl-phosphate synthase small chain, chloroplastic isoform X1 [Elaeis guineensis]
P.oceanica_contig_00156	972	gi|672193221|ref|XP_008775974.1| BAG family molecular chaperone regulator 5, mitochondrial-like [Phoenix dactylifera]		XP_003635020.1 PREDICTED: BAG family molecular chaperone regulator 5, mitochondrial [Vitis vinifera]	gi|743807619|ref|XP_010928141.1| PREDICTED: BAG family molecular chaperone regulator 5, mitochondrial-like [Elaeis guineensis]	gi|672193221|ref|XP_008775974.1| PREDICTED: BAG family molecular chaperone regulator 5, mitochondrial-like [Phoenix dactylifera]	IPR000048 (IQ motif, EF-hand binding site); IPR003103 (BAG domain)	GO:0005515|GO:0051087
P.oceanica_contig_00157	1646	gi|901794722|gb|KMZ57876.1| S-methyl-5-thioribose-1-phosphate isomerase [Zostera marina]	Zosma81g00940 S-methyl-5-thioribose-1-phosphate isomerase	XP_002271332.2 PREDICTED: translation initiation factor eIF-2B subunit alpha-like [Vitis vinifera]	gi|743850317|ref|XP_010939856.1| PREDICTED: translation initiation factor eIF-2B subunit alpha [Elaeis guineensis]	gi|672161328|ref|XP_008800475.1| PREDICTED: translation initiation factor eIF-2B subunit alpha-like [Phoenix dactylifera]	IPR000649 (Initiation factor 2B-related)	GO:0016853|GO:0044237	YKR026c (Translation initiation factor 2B subunit, eIF-2B alpha/beta/delta family)
P.oceanica_contig_00158	1719	gi|901794722|gb|KMZ57876.1| S-methyl-5-thioribose-1-phosphate isomerase [Zostera marina]	Zosma81g00940 S-methyl-5-thioribose-1-phosphate isomerase	XP_002271332.2 PREDICTED: translation initiation factor eIF-2B subunit alpha-like [Vitis vinifera]	gi|743850317|ref|XP_010939856.1| PREDICTED: translation initiation factor eIF-2B subunit alpha [Elaeis guineensis]	gi|672161328|ref|XP_008800475.1| PREDICTED: translation initiation factor eIF-2B subunit alpha-like [Phoenix dactylifera]	IPR000649 (Initiation factor 2B-related)	GO:0016853|GO:0044237	SPCC11E10.07c (Translation initiation factor 2B subunit, eIF-2B alpha/beta/delta family)
P.oceanica_contig_00159	3542	gi|743754969|ref|XP_010927016.1| putative pentatricopeptide repeat-containing protein At5g09950 [Elaeis guineensis]	Zosma213g00140	XP_010657471.1 PREDICTED: putative pentatricopeptide repeat-containing protein At5g09950 [Vitis vinifera]	gi|743754969|ref|XP_010927016.1| PREDICTED: putative pentatricopeptide repeat-containing protein At5g09950 [Elaeis guineensis]	gi|672200018|ref|XP_008777767.1| PREDICTED: putative pentatricopeptide repeat-containing protein At5g09950 [Phoenix dactylifera]	IPR002885 (Pentatricopeptide repeat); IPR032867 (DYW domain); IPR011990 (Tetratricopeptide-like helical domain)	GO:0003676|GO:0005515|GO:0008270
P.oceanica_contig_00160	201		Zosma63g00170 Copine, putative	XP_010663075.1 PREDICTED: E3 ubiquitin-protein ligase RGLG2 [Vitis vinifera]	gi|743859025|ref|XP_010942537.1| PREDICTED: E3 ubiquitin-protein ligase RGLG2-like [Elaeis guineensis]	gi|672174719|ref|XP_008807474.1| PREDICTED: E3 ubiquitin-protein ligase RGLG2-like [Phoenix dactylifera]
P.oceanica_contig_00161	496
P.oceanica_contig_00162	617
P.oceanica_contig_00163	1206
P.oceanica_contig_00164	1273	gi|743795757|ref|XP_010924555.1| 50S ribosomal protein L21, mitochondrial-like isoform X1 [Elaeis guineensis]	Zosma509g00010 50S ribosomal protein L21	XP_010647554.1 PREDICTED: 50S ribosomal protein L21, mitochondrial [Vitis vinifera]	gi|743795757|ref|XP_010924555.1| PREDICTED: 50S ribosomal protein L21, mitochondrial-like isoform X1 [Elaeis guineensis]	gi|672163285|ref|XP_008801485.1| PREDICTED: 50S ribosomal protein L21, mitochondrial-like [Phoenix dactylifera]		GO:0000741|GO:0001510|GO:0003723|GO:0003735|GO:0005762|GO:0006342|GO:0006412|GO:0006606|GO:0009555|GO:0009560|GO:0009567|GO:0016572|GO:0051567	CAC1257 (Ribosomal protein L21)
P.oceanica_contig_00165	1891	gi|720003288|ref|XP_010256942.1| WEB family protein At2g38370 [Nelumbo nucifera]	Zosma56g01360 Plant protein of unknown function (DUF827)	XP_010653356.1 PREDICTED: WEB family protein At2g38370 isoform X1 [Vitis vinifera]	gi|743788558|ref|XP_010922695.1| PREDICTED: WEB family protein At2g38370-like [Elaeis guineensis]	gi|672195043|ref|XP_008776450.1| PREDICTED: WEB family protein At2g38370-like [Phoenix dactylifera]	IPR008545 (WEB family)
P.oceanica_contig_00166	1807	gi|720003288|ref|XP_010256942.1| WEB family protein At2g38370 [Nelumbo nucifera]	Zosma56g01360 Plant protein of unknown function (DUF827)	XP_010653356.1 PREDICTED: WEB family protein At2g38370 isoform X1 [Vitis vinifera]	gi|743788558|ref|XP_010922695.1| PREDICTED: WEB family protein At2g38370-like [Elaeis guineensis]	gi|672195043|ref|XP_008776450.1| PREDICTED: WEB family protein At2g38370-like [Phoenix dactylifera]	IPR008545 (WEB family)
P.oceanica_contig_00167	538
P.oceanica_contig_00168	1068	gi|743760606|ref|XP_010937875.1| cytochrome b5 isoform A [Elaeis guineensis]	Zosma1g03820 Cytochrome b5 isoform B	XP_002264175.1 PREDICTED: cytochrome b5 isoform A [Vitis vinifera]	gi|743760606|ref|XP_010937875.1| PREDICTED: cytochrome b5 isoform A [Elaeis guineensis]	gi|672181466|ref|XP_008810951.1| PREDICTED: cytochrome b5 [Phoenix dactylifera]	IPR001199 (Cytochrome b5-like heme/steroid binding domain); IPR018506 (Cytochrome b5, heme-binding site)	GO:0009707|GO:0010319|GO:0016021|GO:0020037|GO:0046872	YNL111c (Cytochrome b involved in lipid metabolism)
P.oceanica_contig_00169	1256	gi|901821420|gb|KMZ73276.1| Mitochondrial import receptor subunit TOM20 [Zostera marina]	Zosma14g00370 Mitochondrial import receptor subunit TOM20	XP_002269795.1 PREDICTED: mitochondrial import receptor subunit TOM20 [Vitis vinifera]	gi|743768300|ref|XP_010914427.1| PREDICTED: mitochondrial import receptor subunit TOM20-like [Elaeis guineensis]	gi|672191722|ref|XP_008775578.1| PREDICTED: mitochondrial import receptor subunit TOM20-like [Phoenix dactylifera]		GO:0005742|GO:0016021|GO:0045040
P.oceanica_contig_00170	372
P.oceanica_contig_00171	225		Zosma88g00360 C2 domain-containing protein	XP_002267637.2 PREDICTED: C2 domain-containing protein At1g53590 isoform X1 [Vitis vinifera]	gi|743771536|ref|XP_010916056.1| PREDICTED: C2 domain-containing protein At1g53590-like isoform X2 [Elaeis guineensis]	gi|672122226|ref|XP_008784434.1| PREDICTED: C2 domain-containing protein At1g53590-like [Phoenix dactylifera]
P.oceanica_contig_00172	243
P.oceanica_contig_00173	489
P.oceanica_contig_00174	383
P.oceanica_contig_00175	710						IPR010800 (Glycine rich protein)
P.oceanica_contig_00176	321
P.oceanica_contig_00177	768	gi|672115750|ref|XP_008781021.1| F-box/kelch-repeat protein SKIP6-like [Phoenix dactylifera]	Zosma224g00090 Kelch repeat-containing protein	XP_002276023.1 PREDICTED: F-box/kelch-repeat protein SKIP6 [Vitis vinifera]	gi|743801006|ref|XP_010926231.1| PREDICTED: F-box/kelch-repeat protein SKIP6-like [Elaeis guineensis]	gi|672115750|ref|XP_008781021.1| PREDICTED: F-box/kelch-repeat protein SKIP6-like [Phoenix dactylifera]	IPR015916 (Galactose oxidase, beta-propeller)
P.oceanica_contig_00178	1092
P.oceanica_contig_00179	228	gi|218190859|gb|EEC73286.1| hypothetical protein [Oryza sativa Indica Group]		XP_010646662.1 PREDICTED: retrovirus-related Pol polyprotein from transposon TNT 1-94 isoform X1 [Vitis vinifera]	gi|743837132|ref|XP_010936309.1| PREDICTED: uncharacterized protein LOC105055965 [Elaeis guineensis]	gi|672145214|ref|XP_008796519.1| PREDICTED: endoribonuclease Dicer homolog 3b-like [Phoenix dactylifera]		GO:0016772|GO:0046872|GO:0090304|GO:0097159|GO:1901363
P.oceanica_contig_00180	912
P.oceanica_contig_00181	826
P.oceanica_contig_00182	672	gi|901806541|gb|KMZ63743.1| Glutathione S-transferase Phi class [Zostera marina]	Zosma39g00140 Glutathione S-transferase Phi class	XP_002283209.1 PREDICTED: glutathione S-transferase F9 [Vitis vinifera]	gi|743775562|ref|XP_010918163.1| PREDICTED: glutathione S-transferase F11-like [Elaeis guineensis]	gi|672136517|ref|XP_008791960.1| PREDICTED: glutathione S-transferase F9-like [Phoenix dactylifera]	IPR004046 (Glutathione S-transferase, C-terminal); IPR012336 (Thioredoxin-like fold); IPR010987 (Glutathione S-transferase, C-terminal-like); IPR004045 (Glutathione S-transferase, N-terminal)	GO:0005515|GO:0008152|GO:0016740	YPO1314 (Glutathione S-transferase)
P.oceanica_contig_00183	498
P.oceanica_contig_00184	1031
P.oceanica_contig_00185	726
P.oceanica_contig_00186	569
P.oceanica_contig_00187	2932	gi|225441549|ref|XP_002281113.1| DEAD-box ATP-dependent RNA helicase 37-like [Vitis vinifera]	Zosma38g00470 ATP dependent RNA helicase	XP_002281113.1 PREDICTED: DEAD-box ATP-dependent RNA helicase 37-like [Vitis vinifera]	gi|743791115|ref|XP_010923340.1| PREDICTED: DEAD-box ATP-dependent RNA helicase 37-like [Elaeis guineensis]	gi|672109197|ref|XP_008788973.1| PREDICTED: DEAD-box ATP-dependent RNA helicase 37-like [Phoenix dactylifera]		GO:0003676|GO:0004004|GO:0005524|GO:0010501	YOR204w (Superfamily II DNA and RNA helicases)
P.oceanica_contig_00188	2194	gi|743781889|ref|XP_010921004.1| peptide-N4-(N-acetyl-beta-glucosaminyl)asparagine amidase A-like [Elaeis guineensis]	Zosma251g00370 Peptide-N4-(N-acetyl-beta-glucosaminyl)asparagine amidase A,putative	XP_002273437.3 PREDICTED: peptide-N4-(N-acetyl-beta-glucosaminyl)asparagine amidase A [Vitis vinifera]	gi|743781889|ref|XP_010921004.1| PREDICTED: peptide-N4-(N-acetyl-beta-glucosaminyl)asparagine amidase A-like [Elaeis guineensis]	gi|672140833|ref|XP_008794233.1| PREDICTED: peptide-N4-(N-acetyl-beta-glucosaminyl)asparagine amidase A-like [Phoenix dactylifera]	IPR021102 (Peptide-N4-(N-acetyl-beta-glucosaminyl)asparagine amidase A)		SSO2552
P.oceanica_contig_00189	477		Zosma19g00050 unknownprotein
P.oceanica_contig_00190	2573	gi|901808823|gb|KMZ65639.1| Signal peptide peptidase SppA, 67K type [Zostera marina]	Zosma314g00110 Signal peptide peptidase SppA, 67K type	XP_002268894.1 PREDICTED: serine protease SPPA, chloroplastic [Vitis vinifera]	gi|743869286|ref|XP_010905778.1| PREDICTED: serine protease SPPA, chloroplastic isoform X1 [Elaeis guineensis]	gi|672168811|ref|XP_008804419.1| PREDICTED: serine protease SPPA, chloroplastic [Phoenix dactylifera]	IPR002142 (Peptidase S49); IPR029045 (ClpP/crotonase-like domain)	GO:0004252|GO:0006465|GO:0006508|GO:0008233|GO:0009534|GO:0009941|GO:0016021	sll1703 (Periplasmic serine proteases (ClpP class))
P.oceanica_contig_00191	481
P.oceanica_contig_00192	403	gi|970028464|ref|XP_015075546.1| hypothetical protein [Solanum pennellii]		XP_010645404.1 PREDICTED: uncharacterized protein K02A2.6-like [Vitis vinifera]	gi|743888613|ref|XP_010910662.1| PREDICTED: LOW QUALITY PROTEIN: uncharacterized protein LOC105036607 [Elaeis guineensis]	gi|672195269|ref|XP_008776509.1| PREDICTED: LOW QUALITY PROTEIN: uncharacterized protein LOC103696607 [Phoenix dactylifera]
P.oceanica_contig_00193	641
P.oceanica_contig_00194	854
P.oceanica_contig_00195	1318	gi|719963730|ref|XP_010250566.1| hypothetical protein [Nelumbo nucifera]	Zosma53g00930	XP_002273344.2 PREDICTED: uncharacterized protein LOC100251322 isoform X2 [Vitis vinifera]	gi|743883803|ref|XP_010909510.1| PREDICTED: PH domain-containing protein DDB_G0287875-like [Elaeis guineensis]	gi|672113891|ref|XP_008813091.1| PREDICTED: uncharacterized protein LOC103723817 [Phoenix dactylifera]	IPR005516 (Remorin, C-terminal)
P.oceanica_contig_00196	292						IPR007656 (Zein-binding domain)
P.oceanica_contig_00197	283
P.oceanica_contig_00198	1388
P.oceanica_contig_00199	2112	gi|901815035|gb|KMZ69388.1| Glutathione S-transferase [Zostera marina]	Zosma215g00220 Glutathione S-transferase	XP_002270355.2 PREDICTED: glutathione S-transferase omega-like 2 [Vitis vinifera]	gi|743836246|ref|XP_010936034.1| PREDICTED: glutathione S-transferase omega-like 2 [Elaeis guineensis]	gi|672144941|ref|XP_008796375.1| PREDICTED: glutathione S-transferase omega-like 2 [Phoenix dactylifera]	IPR010987 (Glutathione S-transferase, C-terminal-like); IPR004045 (Glutathione S-transferase, N-terminal); IPR012336 (Thioredoxin-like fold); IPR016639 (Glutathione S-transferase (GST))	GO:0005515|GO:0008152|GO:0016740	alr4046 (Predicted glutathione S-transferase)
P.oceanica_contig_00200	1237	gi|743794160|ref|XP_010924103.1| peroxidase 72-like [Elaeis guineensis]	Zosma314g00170 Peroxidase	XP_002275309.1 PREDICTED: peroxidase 72 [Vitis vinifera]	gi|743794160|ref|XP_010924103.1| PREDICTED: peroxidase 72-like [Elaeis guineensis]	gi|672123220|ref|XP_008784965.1| PREDICTED: peroxidase 72-like [Phoenix dactylifera]	IPR019794 (Peroxidase, active site); IPR002016 (Haem peroxidase, plant/fungal/bacterial); IPR010255 (Haem peroxidase); IPR000823 (Plant peroxidase); IPR019793 (Peroxidases heam-ligand binding site)	GO:0004601|GO:0005576|GO:0006979|GO:0020037|GO:0042744|GO:0046872|GO:0055114
P.oceanica_contig_00201	231
P.oceanica_contig_00202	1098
P.oceanica_contig_00203	1196
P.oceanica_contig_00204	202	gi|657965728|ref|XP_008374529.1| ABC transporter A family member 7-like [Malus domestica]	Zosma213g00050 ABC transporter A family member	XP_002274303.1 PREDICTED: ABC transporter A family member 7 [Vitis vinifera]	gi|743755063|ref|XP_010931477.1| PREDICTED: ABC transporter A family member 7-like [Elaeis guineensis]	gi|672176982|ref|XP_008808572.1| PREDICTED: ABC transporter A family member 7-like [Phoenix dactylifera]	IPR027417 (P-loop containing nucleoside triphosphate hydrolase)		BH3979 (ABC-type multidrug transport system, ATPase component); lin0978 (ABC-type multidrug transport system, ATPase component)
P.oceanica_contig_00205	1975	gi|901815219|gb|KMZ69556.1| hypothetical protein [Zostera marina]	Zosma20g00340	XP_010644164.1 PREDICTED: uncharacterized protein LOC100257171 [Vitis vinifera]	gi|743771473|ref|XP_010916023.1| PREDICTED: uncharacterized protein LOC105040955 [Elaeis guineensis]	gi|672119760|ref|XP_008783127.1| PREDICTED: uncharacterized protein LOC103702466 [Phoenix dactylifera]
P.oceanica_contig_00206	633
P.oceanica_contig_00207	2590	gi|901813213|gb|KMZ67704.1| Vesicle-fusing ATPase [Zostera marina]	Zosma25g00930 Vesicle-fusing ATPase	XP_002284987.1 PREDICTED: vesicle-fusing ATPase [Vitis vinifera]	gi|743756258|ref|XP_010915886.1| PREDICTED: vesicle-fusing ATPase-like isoform X1 [Elaeis guineensis]	gi|672190144|ref|XP_008775164.1| PREDICTED: vesicle-fusing ATPase-like isoform X1 [Phoenix dactylifera]	IPR003338 (CDC48, N-terminal subdomain); IPR029067 (CDC48 domain 2-like); IPR027417 (P-loop containing nucleoside triphosphate hydrolase); IPR009010 (Aspartate decarboxylase-like domain); IPR003593 (AAA+ ATPase domain); IPR003959 (ATPase, AAA-type, core)	GO:0005524	SPAC1834.11c (ATPases of the AAA+ class)
P.oceanica_contig_00208	335	gi|695056451|ref|XP_009416448.1| vesicle-fusing ATPase-like [Musa acuminata subsp. malaccensis]	Zosma25g00930 Vesicle-fusing ATPase	XP_002284987.1 PREDICTED: vesicle-fusing ATPase [Vitis vinifera]	gi|743756258|ref|XP_010915886.1| PREDICTED: vesicle-fusing ATPase-like isoform X1 [Elaeis guineensis]	gi|672190144|ref|XP_008775164.1| PREDICTED: vesicle-fusing ATPase-like isoform X1 [Phoenix dactylifera]	IPR009010 (Aspartate decarboxylase-like domain)	GO:0000166|GO:0016020|GO:0044763|GO:0048193
P.oceanica_contig_00209	628
P.oceanica_contig_00210	1452	gi|6513742|gb|AAF14717.1|AF197725_1 maturase, partial (mitochondrion) [Triglochin maritima]				gi|343478444|gb|AEM43932.1| maturase (mitochondrion) [Phoenix dactylifera]
P.oceanica_contig_00211	280
P.oceanica_contig_00212	712
P.oceanica_contig_00213	501		Zosma315g00010 Long-Chain Acyl-CoA Synthetase	XP_002277936.1 PREDICTED: long chain acyl-CoA synthetase 6, peroxisomal [Vitis vinifera]	gi|743869370|ref|XP_010905796.1| PREDICTED: long chain acyl-CoA synthetase 6, peroxisomal-like [Elaeis guineensis]	gi|672199339|ref|XP_008777586.1| PREDICTED: long chain acyl-CoA synthetase 6, peroxisomal-like, partial [Phoenix dactylifera]
P.oceanica_contig_00214	2471	gi|672122516|ref|XP_008784591.1| hypothetical protein [Phoenix dactylifera]	Zosma68g00240 XH/XS domain-containing protein	XP_010658558.1 PREDICTED: protein INVOLVED IN DE NOVO 2 isoform X1 [Vitis vinifera]	gi|743841744|ref|XP_010937610.1| PREDICTED: factor of DNA methylation 1-like [Elaeis guineensis]	gi|672111271|ref|XP_008799862.1| PREDICTED: MAR-binding filament-like protein 1 [Phoenix dactylifera]	IPR005381 (Zinc finger-XS domain); IPR005380 (XS domain)	GO:0031047
P.oceanica_contig_00215	348		Zosma40g00710 AP-2 complex subunit beta-1, putative	XP_002284239.1 PREDICTED: beta-adaptin-like protein A [Vitis vinifera]	gi|743796516|ref|XP_010924747.1| PREDICTED: beta-adaptin-like protein A [Elaeis guineensis]	gi|672137251|ref|XP_008792344.1| PREDICTED: beta-adaptin-like protein A [Phoenix dactylifera]
P.oceanica_contig_00216	1162	gi|901824073|gb|KMZ75076.1| putative 50S ribosomal protein L13 [Zostera marina]	Zosma11g01020 50S ribosomal protein L13, putative	XP_002285616.1 PREDICTED: 50S ribosomal protein L13, chloroplastic [Vitis vinifera]	gi|743756378|ref|XP_010916493.1| PREDICTED: 50S ribosomal protein L13, chloroplastic [Elaeis guineensis]	gi|672184451|ref|XP_008812536.1| PREDICTED: 50S ribosomal protein L13, chloroplastic [Phoenix dactylifera]		GO:0003735|GO:0005840|GO:0006412	all4188 (Ribosomal protein L13)
P.oceanica_contig_00217	1065	gi|695064868|ref|XP_009421004.1| hypothetical protein [Musa acuminata subsp. malaccensis]	Zosma5g02970 unknown protein	XP_002273940.1 PREDICTED: uncharacterized protein LOC100255664 [Vitis vinifera]	gi|743858330|ref|XP_010942327.1| PREDICTED: uncharacterized protein LOC105060357 [Elaeis guineensis]	gi|672207898|ref|XP_008779933.1| PREDICTED: uncharacterized protein LOC103699708 [Phoenix dactylifera]	IPR025322 (Protein of unknown function DUF4228, plant)
P.oceanica_contig_00218	823
P.oceanica_contig_00219	936	gi|695050291|ref|XP_009413122.1| hypothetical protein [Musa acuminata subsp. malaccensis]	Zosma34g01190 Peroxyureidoacrylate/ureidoacrylate amidohydrolase RutB	XP_002272282.2 PREDICTED: uncharacterized protein LOC100256265 [Vitis vinifera]	gi|743775970|ref|XP_010918379.1| PREDICTED: uncharacterized protein LOC105042762 [Elaeis guineensis]	gi|672198769|ref|XP_008777423.1| PREDICTED: uncharacterized protein LOC103697359 [Phoenix dactylifera]		GO:0008152|GO:0016787	TM0133 (Isochorismate hydrolase)
P.oceanica_contig_00220	502
P.oceanica_contig_00221	577			XP_010651707.1 PREDICTED: uncharacterized protein LOC104877370 [Vitis vinifera]
P.oceanica_contig_00222	1272
P.oceanica_contig_00223	835
P.oceanica_contig_00224	773
P.oceanica_contig_00225	1481	gi|586669486|ref|XP_006836425.1| vacuolar protein sorting-associated protein 26B [Amborella trichopoda]	Zosma100g00200 Vacuolar protein sorting-associated protein 26B	XP_010651593.1 PREDICTED: vacuolar protein sorting-associated protein 26B-like [Vitis vinifera]	gi|743821727|ref|XP_010932111.1| PREDICTED: vacuolar protein sorting-associated protein 26B isoform X1 [Elaeis guineensis]	gi|672127127|ref|XP_008787026.1| PREDICTED: vacuolar protein sorting-associated protein 26B isoform X1 [Phoenix dactylifera]	IPR028934 (Vacuolar protein sorting protein 26 related)		SPAC4G9.13c
P.oceanica_contig_00226	227		Zosma46g00090
P.oceanica_contig_00227	1011	gi|747104417|ref|XP_011100444.1| hypothetical protein [Sesamum indicum]		XP_010647318.1 PREDICTED: uncharacterized protein LOC104878497 [Vitis vinifera]		gi|672111080|ref|XP_008798868.1| PREDICTED: uncharacterized protein LOC103713639 [Phoenix dactylifera]
P.oceanica_contig_00228	1459	gi|743769017|ref|XP_010914789.1| protein S-acyltransferase 18 isoform X2 [Elaeis guineensis]	Zosma291g00050 Zinc finger protein, putative	XP_002281242.1 PREDICTED: protein S-acyltransferase 18 isoform X1 [Vitis vinifera]	gi|743769015|ref|XP_010914788.1| PREDICTED: protein S-acyltransferase 18 isoform X1 [Elaeis guineensis]	gi|672175746|ref|XP_008807939.1| PREDICTED: protein S-acyltransferase 18 [Phoenix dactylifera]	IPR001594 (Zinc finger, DHHC-type, palmitoyltransferase)	GO:0006342|GO:0008152|GO:0008270|GO:0016020|GO:0016569|GO:0016746|GO:0046872|GO:0048438|GO:0048449|GO:0048827|GO:1902589	SPBC3H7.09 (Uncharacterized protein containing DHHC-type Zn finger)
P.oceanica_contig_00229	1151
P.oceanica_contig_00230	1329		Zosma137g00400 Peptide methionine sulfoxide reductase B9	XP_010646719.1 PREDICTED: peptide methionine sulfoxide reductase B5-like isoform X2 [Vitis vinifera]	gi|743846644|ref|XP_010938891.1| PREDICTED: peptide methionine sulfoxide reductase B3, chloroplastic-like [Elaeis guineensis]
P.oceanica_contig_00231	301
P.oceanica_contig_00232	384
P.oceanica_contig_00233	277		Zosma4g01880 Chaperone protein ClpB 1
P.oceanica_contig_00234	310						IPR010800 (Glycine rich protein)
P.oceanica_contig_00235	299
P.oceanica_contig_00236	635			XP_010645576.1 PREDICTED: LOW QUALITY PROTEIN: uncharacterized protein LOC100855389 [Vitis vinifera]
P.oceanica_contig_00237	207
P.oceanica_contig_00238	349
P.oceanica_contig_00239	244
P.oceanica_contig_00240	448
P.oceanica_contig_00241	351		Zosma87g00910 Casein kinase II subunit alpha-1	XP_002284196.1 PREDICTED: casein kinase II subunit alpha [Vitis vinifera]	gi|743867291|ref|XP_010905278.1| PREDICTED: casein kinase II subunit alpha [Elaeis guineensis]	gi|672127381|ref|XP_008787153.1| PREDICTED: casein kinase II subunit alpha [Phoenix dactylifera]
P.oceanica_contig_00242	339
P.oceanica_contig_00243	718	gi|720025139|ref|XP_010263851.1| hypothetical protein [Nelumbo nucifera]	Zosma99g00030	XP_002267482.1 PREDICTED: uncharacterized protein LOC100260912 [Vitis vinifera]	gi|743871789|ref|XP_010906389.1| PREDICTED: uncharacterized protein LOC105033332 [Elaeis guineensis]	gi|672183318|ref|XP_008811932.1| PREDICTED: oxidoreductase-like domain-containing protein 1 [Phoenix dactylifera]			SPCP31B10.02
P.oceanica_contig_00244	265	gi|147806032|emb|CAN66430.1| hypothetical protein [Vitis vinifera]		XP_010644034.1 PREDICTED: uncharacterized protein LOC100241314 [Vitis vinifera]				GO:0005488|GO:0009987
P.oceanica_contig_00245	723
P.oceanica_contig_00246	332
P.oceanica_contig_00247	488
P.oceanica_contig_00248	235	gi|566177083|ref|XP_002308421.2| hypothetical protein [Populus trichocarpa]	Zosma250g00050 Tetratricopeptide repeat-containing protein	XP_003633167.1 PREDICTED: clustered mitochondria protein homolog [Vitis vinifera]	gi|743767536|ref|XP_010914035.1| PREDICTED: clustered mitochondria protein [Elaeis guineensis]	gi|672133036|ref|XP_008790119.1| PREDICTED: clustered mitochondria protein homolog isoform X2 [Phoenix dactylifera]
P.oceanica_contig_00249	374
P.oceanica_contig_00250	343
P.oceanica_contig_00251	211
P.oceanica_contig_00252	1990	gi|743775918|ref|XP_010918353.1| glyceraldehyde-3-phosphate dehydrogenase B, chloroplastic [Elaeis guineensis]	Zosma70g00780 Glyceraldehyde-3-phosphate dehydrogenase (phosphorylating)	XP_002273754.1 PREDICTED: glyceraldehyde-3-phosphate dehydrogenase B, chloroplastic [Vitis vinifera]	gi|743775918|ref|XP_010918353.1| PREDICTED: glyceraldehyde-3-phosphate dehydrogenase B, chloroplastic [Elaeis guineensis]	gi|672126439|ref|XP_008786670.1| PREDICTED: glyceraldehyde-3-phosphate dehydrogenase B, chloroplastic [Phoenix dactylifera]	IPR020831 (Glyceraldehyde/Erythrose phosphate dehydrogenase family); IPR003823 (Domain of unknown function CP12); IPR006424 (Glyceraldehyde-3-phosphate dehydrogenase, type I); IPR016040 (NAD(P)-binding domain); IPR020829 (Glyceraldehyde 3-phosphate dehydrogenase, catalytic domain); IPR020828 (Glyceraldehyde 3-phosphate dehydrogenase, NAD(P) binding domain); IPR020830 (Glyceraldehyde 3-phosphate d…	GO:0004365|GO:0006006|GO:0006098|GO:0006364|GO:0006636|GO:0009535|GO:0009637|GO:0009644|GO:0009749|GO:0009773|GO:0009902|GO:0009941|GO:0010114|GO:0010155|GO:0010207|GO:0010218|GO:0010304|GO:0010319|GO:0015995|GO:0016620|GO:0019216|GO:0019288|GO:0019344|GO:0031408|GO:0042742|GO:0042744|GO:0048046|GO:0050661|GO:0051287|GO:0055114	sll1342 (Glyceraldehyde-3-phosphate dehydrogenase/erythrose-4-phosphate dehydrogenase)
P.oceanica_contig_00253	505
P.oceanica_contig_00254	233	gi|734329414|gb|KHN06274.1| Retrovirus-related Pol polyprotein from transposon TNT 1-94, partial [Glycine soja]		XP_010646662.1 PREDICTED: retrovirus-related Pol polyprotein from transposon TNT 1-94 isoform X1 [Vitis vinifera]	gi|743837132|ref|XP_010936309.1| PREDICTED: uncharacterized protein LOC105055965 [Elaeis guineensis]			GO:0003676|GO:0004553|GO:0015074
P.oceanica_contig_00255	296
P.oceanica_contig_00256	279	gi|901816368|gb|KMZ70634.1| Protein ULTRAPETALA 1 [Zostera marina]	Zosma197g00070 Protein ULTRAPETALA 1	XP_002278664.1 PREDICTED: protein ULTRAPETALA 1 [Vitis vinifera]	gi|743868508|ref|XP_010905591.1| PREDICTED: protein ULTRAPETALA 1-like [Elaeis guineensis]	gi|672191181|ref|XP_008775445.1| PREDICTED: protein ULTRAPETALA 1-like [Phoenix dactylifera]	IPR020533 (Developmental regulator, ULTRAPETALA)	GO:0003677
P.oceanica_contig_00257	311
P.oceanica_contig_00258	540					gi|672141282|ref|XP_008794466.1| PREDICTED: BTB/POZ domain-containing protein At1g30440 isoform X1 [Phoenix dactylifera]
P.oceanica_contig_00259	1032	gi|720036949|ref|XP_010267522.1| myb-related protein 308-like [Nelumbo nucifera]	Zosma12g00480 myb domain protein 5	NP_001268160.1 MYBPA1 protein [Vitis vinifera]	gi|743828379|ref|XP_010933845.1| PREDICTED: myb-related protein 308-like [Elaeis guineensis]	gi|672189510|ref|XP_008775013.1| PREDICTED: myb-related protein 308-like [Phoenix dactylifera]	IPR017930 (Myb domain); IPR009057 (Homeodomain-like); IPR001005 (SANT/Myb domain)	GO:0003677	ECU11g1690 (Myb superfamily proteins, including transcription factors and mRNA splicing factors)
P.oceanica_contig_00260	1050
P.oceanica_contig_00261	271
P.oceanica_contig_00262	1182
P.oceanica_contig_00263	419	gi|703159111|ref|XP_010112166.1| DNA polymerase theta [Morus notabilis]		XP_010644234.1 PREDICTED: uncharacterized protein LOC104877519 [Vitis vinifera]	gi|743774891|ref|XP_010917812.1| PREDICTED: disease resistance protein RGA2-like [Elaeis guineensis]	gi|672207470|ref|XP_008779710.1| PREDICTED: uncharacterized protein LOC103699470 [Phoenix dactylifera]		GO:0003676|GO:0006260
P.oceanica_contig_00264	527			XP_002275179.1 PREDICTED: tobamovirus multiplication protein 3 [Vitis vinifera]	gi|743886123|ref|XP_010910073.1| PREDICTED: tobamovirus multiplication protein 3-like isoform X2 [Elaeis guineensis]	gi|672188742|ref|XP_008813656.1| PREDICTED: tobamovirus multiplication protein 3-like [Phoenix dactylifera]
P.oceanica_contig_00265	707		Zosma216g00040 Protein kinase family protein, putative, expressed	XP_002278360.1 PREDICTED: probable serine/threonine-protein kinase DDB_G0282963 [Vitis vinifera]	gi|743820374|ref|XP_010931763.1| PREDICTED: RGS domain-containing serine/threonine-protein kinase A-like [Elaeis guineensis]	gi|672178267|ref|XP_008809262.1| PREDICTED: serine/threonine-protein kinase BCK1/SLK1/SSP31-like [Phoenix dactylifera]
P.oceanica_contig_00266	771		Zosma7g00310	XP_002269664.1 PREDICTED: B2 protein [Vitis vinifera]	gi|743797170|ref|XP_010924914.1| PREDICTED: B2 protein-like [Elaeis guineensis]	gi|672112543|ref|XP_008806498.1| PREDICTED: B2 protein-like [Phoenix dactylifera]
P.oceanica_contig_00267	413	gi|698476126|ref|XP_009785398.1| hypothetical protein [Nicotiana sylvestris]	Zosma98g00140	XP_010661279.1 PREDICTED: uncharacterized protein LOC104881770 [Vitis vinifera]		gi|672158368|ref|XP_008798923.1| PREDICTED: uncharacterized protein LOC103713688 [Phoenix dactylifera]
P.oceanica_contig_00268	451	gi|658010118|ref|XP_008340288.1| putative ribonuclease H protein At1g65750 [Malus domestica]
P.oceanica_contig_00269	598
P.oceanica_contig_00270	507
P.oceanica_contig_00271	215
P.oceanica_contig_00272	258
P.oceanica_contig_00273	329
P.oceanica_contig_00274	517	gi|672181667|ref|XP_008811061.1| heparan-alpha-glucosaminide N-acetyltransferase-like [Phoenix dactylifera]	Zosma188g00240 Heparan-alpha-glucosaminide N-acetyltransferase	XP_010657690.1 PREDICTED: heparan-alpha-glucosaminide N-acetyltransferase isoform X4 [Vitis vinifera]	gi|743812869|ref|XP_010929550.1| PREDICTED: heparan-alpha-glucosaminide N-acetyltransferase isoform X2 [Elaeis guineensis]	gi|672181667|ref|XP_008811061.1| PREDICTED: heparan-alpha-glucosaminide N-acetyltransferase-like [Phoenix dactylifera]		GO:0016021
P.oceanica_contig_00275	2015	gi|4235644|gb|AAD13304.1| polyprotein [Solanum lycopersicum]		XP_010650251.1 PREDICTED: uncharacterized protein LOC100853955 [Vitis vinifera]	gi|743768274|ref|XP_010914415.1| PREDICTED: uncharacterized protein LOC105039827 [Elaeis guineensis]	gi|672184357|ref|XP_008812486.1| PREDICTED: LOW QUALITY PROTEIN: uncharacterized protein LOC103723371 [Phoenix dactylifera]			YIL082w-a_2 (Transposase and inactivated derivatives); YGR109w-b_2 (Transposase and inactivated derivatives)
P.oceanica_contig_00276	213	gi|147771607|emb|CAN69286.1| hypothetical protein [Vitis vinifera]		XP_010662484.1 PREDICTED: uncharacterized protein LOC104882143 [Vitis vinifera]	gi|743879133|ref|XP_010908344.1| PREDICTED: uncharacterized protein LOC105034768 [Elaeis guineensis]
P.oceanica_contig_00277	918
P.oceanica_contig_00278	237
P.oceanica_contig_00279	205	gi|565343929|ref|XP_006339073.1| hypothetical protein [Solanum tuberosum]
P.oceanica_contig_00280	264	gi|147766538|emb|CAN69691.1| hypothetical protein [Vitis vinifera]		XP_010646662.1 PREDICTED: retrovirus-related Pol polyprotein from transposon TNT 1-94 isoform X1 [Vitis vinifera]	gi|743876131|ref|XP_010907506.1| PREDICTED: uncharacterized protein LOC105034156 [Elaeis guineensis]	gi|672175682|ref|XP_008807904.1| PREDICTED: uncharacterized protein LOC103720116 [Phoenix dactylifera]	IPR025724 (GAG-pre-integrase domain)	GO:0005488
P.oceanica_contig_00281	412
P.oceanica_contig_00282	1146	gi|595836320|ref|XP_007207232.1| hypothetical protein [Prunus persica]	Zosma72g00780	XP_010648136.1 PREDICTED: uncharacterized protein LOC104878909 [Vitis vinifera]	gi|743851636|ref|XP_010940186.1| PREDICTED: uncharacterized protein LOC105058827 [Elaeis guineensis]	gi|672189307|ref|XP_008813808.1| PREDICTED: uncharacterized protein LOC103724356 [Phoenix dactylifera]
P.oceanica_contig_00283	734
P.oceanica_contig_00284	370	gi|147820286|emb|CAN71465.1| hypothetical protein [Vitis vinifera]						GO:0005739|GO:0008137|GO:0016021|GO:0042773
P.oceanica_contig_00285	235
P.oceanica_contig_00286	348	gi|147858108|emb|CAN81393.1| hypothetical protein [Vitis vinifera]		XP_010651924.1 PREDICTED: uncharacterized protein LOC104879740 [Vitis vinifera]	gi|743772977|ref|XP_010916812.1| PREDICTED: uncharacterized protein LOC105041563 [Elaeis guineensis]	gi|672203092|ref|XP_008778555.1| PREDICTED: uncharacterized protein LOC103698337 [Phoenix dactylifera]
P.oceanica_contig_00287	699
P.oceanica_contig_00288	614	gi|743869838|ref|XP_010905904.1| protein TRANSPARENT TESTA 12-like [Elaeis guineensis]	Zosma694g00020 MATE efflux family protein	XP_010646477.1 PREDICTED: protein TRANSPARENT TESTA 12-like isoform X1 [Vitis vinifera]	gi|743869838|ref|XP_010905904.1| PREDICTED: protein TRANSPARENT TESTA 12-like [Elaeis guineensis]	gi|672199100|ref|XP_008777525.1| PREDICTED: protein TRANSPARENT TESTA 12-like isoform X1 [Phoenix dactylifera]	IPR002528 (Multi antimicrobial extrusion protein)	GO:0005774|GO:0005886|GO:0006855|GO:0015238|GO:0015297|GO:0016020|GO:0016021|GO:0055085	SPCC4B3.13 (Na+-driven multidrug efflux pump)
P.oceanica_contig_00289	274	gi|702457957|ref|XP_010027409.1| hypothetical protein [Eucalyptus grandis]		XP_010662546.1 PREDICTED: uncharacterized protein LOC104882159 [Vitis vinifera]	gi|743775829|ref|XP_010918307.1| PREDICTED: L-type lectin-domain containing receptor kinase IV.2-like, partial [Elaeis guineensis]	gi|672145214|ref|XP_008796519.1| PREDICTED: endoribonuclease Dicer homolog 3b-like [Phoenix dactylifera]	IPR013103 (Reverse transcriptase, RNA-dependent DNA polymerase)
P.oceanica_contig_00290	251	gi|901794796|gb|KMZ57913.1| hypothetical protein [Zostera marina]	Zosma80g00030 unknown protein	XP_010650724.1 PREDICTED: paramyosin [Vitis vinifera]	gi|743864311|ref|XP_010904548.1| PREDICTED: rootletin-like [Elaeis guineensis]	gi|672174716|ref|XP_008807472.1| PREDICTED: LOW QUALITY PROTEIN: uncharacterized protein At3g49055-like [Phoenix dactylifera]
P.oceanica_contig_00291	203
P.oceanica_contig_00292	824
P.oceanica_contig_00293	1627	gi|901800667|gb|KMZ60781.1| putative Pentatricopeptide repeat-containing protein [Zostera marina]	Zosma56g00120 Pentatricopeptide repeat-containing protein, putative	XP_002279088.1 PREDICTED: pentatricopeptide repeat-containing protein At3g22670, mitochondrial [Vitis vinifera]	gi|743785793|ref|XP_010922004.1| PREDICTED: pentatricopeptide repeat-containing protein At3g04130, mitochondrial [Elaeis guineensis]	gi|672169842|ref|XP_008804966.1| PREDICTED: pentatricopeptide repeat-containing protein At3g22670, mitochondrial [Phoenix dactylifera]	IPR002885 (Pentatricopeptide repeat); IPR011990 (Tetratricopeptide-like helical domain)	GO:0005515|GO:0005739|GO:0009536	SPBC19G7.07c
P.oceanica_contig_00294	338
P.oceanica_contig_00295	1105	gi|661889459|emb|CDP07046.1| hypothetical protein [Coffea canephora]		XP_002273308.1 PREDICTED: uncharacterized protein LOC100241419 [Vitis vinifera]	gi|743776419|ref|XP_010918616.1| PREDICTED: uncharacterized protein LOC105042942 [Elaeis guineensis]	gi|672206537|ref|XP_008779464.1| PREDICTED: uncharacterized protein LOC103699189 [Phoenix dactylifera]	IPR012340 (Nucleic acid-binding, OB-fold); IPR013955 (Replication factor A, C-terminal)
P.oceanica_contig_00296	607	gi|645280549|ref|XP_008245234.1| hypothetical protein [Prunus mume]	Zosma194g00330	XP_010646310.1 PREDICTED: uncharacterized protein LOC104878159 [Vitis vinifera]	gi|743817432|ref|XP_010930932.1| PREDICTED: uncharacterized protein LOC105051968 [Elaeis guineensis]	gi|672189379|ref|XP_008813827.1| PREDICTED: uncharacterized protein LOC103724373 [Phoenix dactylifera]
P.oceanica_contig_00297	1255
P.oceanica_contig_00298	376
P.oceanica_contig_00299	245
P.oceanica_contig_00300	534
P.oceanica_contig_00301	636
P.oceanica_contig_00302	234
P.oceanica_contig_00303	714
P.oceanica_contig_00304	731
P.oceanica_contig_00305	321		Zosma6g01040 Protein kinase superfamily protein			gi|672124543|ref|XP_008785658.1| PREDICTED: proline-rich receptor-like protein kinase PERK4 [Phoenix dactylifera]
P.oceanica_contig_00306	239
P.oceanica_contig_00307	606
P.oceanica_contig_00308	715		Zosma4g02110 caffeic acid/5-hydroxyferulic acid O-methyltransferase-like	XP_010661506.1 PREDICTED: anthranilate N-methyltransferase-like isoform X2 [Vitis vinifera]	gi|743776373|ref|XP_010918594.1| PREDICTED: caffeic acid 3-O-methyltransferase-like [Elaeis guineensis]	gi|672166997|ref|XP_008803441.1| PREDICTED: caffeic acid 3-O-methyltransferase-like isoform X1 [Phoenix dactylifera]
P.oceanica_contig_00309	609
P.oceanica_contig_00310	508	gi|566203955|ref|XP_002321010.2| hypothetical protein [Populus trichocarpa]	Zosma2g03520 unknown protein	XP_002265366.1 PREDICTED: nucleolar protein 16 [Vitis vinifera]	gi|743784579|ref|XP_010921693.1| PREDICTED: nucleolar protein 16 [Elaeis guineensis]	gi|672162555|ref|XP_008801097.1| PREDICTED: uncharacterized protein LOC103715292 [Phoenix dactylifera]
P.oceanica_contig_00311	411
P.oceanica_contig_00312	2155	gi|901806745|gb|KMZ63907.1| CbbX-like protein, putative AAA ATPase [Zostera marina]	Zosma38g00140 CbbX-like protein, putative AAA ATPase	XP_002280965.1 PREDICTED: caseinolytic peptidase B protein homolog [Vitis vinifera]	gi|743800259|ref|XP_010925845.1| PREDICTED: caseinolytic peptidase B protein homolog [Elaeis guineensis]	gi|672107181|ref|XP_008798290.1| PREDICTED: tankyrase-1-like [Phoenix dactylifera]		GO:0005524|GO:0009507	SMb20196 (ATPases of the AAA+ class); YOR034c_1 (FOG: Ankyrin repeat)
P.oceanica_contig_00313	358
P.oceanica_contig_00314	234	gi|923657296|ref|XP_013646507.1| two-component response regulator-like APRR2 isoform X2 [Brassica napus]	Zosma112g00420 Myb transcription factor	XP_003631224.1 PREDICTED: probable transcription factor GLK2 [Vitis vinifera]	gi|743802010|ref|XP_010926496.1| PREDICTED: uncharacterized protein LOC105048754 isoform X2 [Elaeis guineensis]	gi|672118191|ref|XP_008782297.1| PREDICTED: probable transcription factor GLK2 [Phoenix dactylifera]
P.oceanica_contig_00315	396
P.oceanica_contig_00316	1138		Zosma84g00180 Uroporphyrinogen decarboxylase 2	XP_002274385.2 PREDICTED: uroporphyrinogen decarboxylase [Vitis vinifera]	gi|743782336|ref|XP_010921115.1| PREDICTED: uroporphyrinogen decarboxylase [Elaeis guineensis]	gi|672176496|ref|XP_008808321.1| PREDICTED: uroporphyrinogen decarboxylase-like [Phoenix dactylifera]
P.oceanica_contig_00317	529
P.oceanica_contig_00318	469
P.oceanica_contig_00319	283
P.oceanica_contig_00320	667	gi|901818389|gb|KMZ71739.1| exocyst subunit exo70 family protein D3 [Zostera marina]	Zosma176g00180 exocyst subunit exo70 family protein D3	XP_002272396.2 PREDICTED: exocyst complex component EXO70A1 [Vitis vinifera]	gi|743774195|ref|XP_010917447.1| PREDICTED: exocyst complex component EXO70A1 [Elaeis guineensis]		IPR016159 (Cullin repeat-like-containing domain); IPR004140 (Exocyst complex protein Exo70)	GO:0000145|GO:0006887
P.oceanica_contig_00321	837	gi|672133820|ref|XP_008790546.1| mavicyanin-like [Phoenix dactylifera]	Zosma2g01980 early nodulin-like protein 8	XP_002280885.1 PREDICTED: stellacyanin [Vitis vinifera]	gi|743828213|ref|XP_010933801.1| PREDICTED: mavicyanin-like isoform X1 [Elaeis guineensis]	gi|672133820|ref|XP_008790546.1| PREDICTED: mavicyanin-like [Phoenix dactylifera]	IPR008972 (Cupredoxin); IPR003245 (Phytocyanin domain)	GO:0009055|GO:0016021
P.oceanica_contig_00322	981	gi|743777752|ref|XP_010919315.1| stellacyanin-like [Elaeis guineensis]	Zosma2g01980 early nodulin-like protein 8	XP_002280885.1 PREDICTED: stellacyanin [Vitis vinifera]	gi|743777752|ref|XP_010919315.1| PREDICTED: stellacyanin-like [Elaeis guineensis]	gi|672133820|ref|XP_008790546.1| PREDICTED: mavicyanin-like [Phoenix dactylifera]	IPR008972 (Cupredoxin); IPR003245 (Phytocyanin domain)	GO:0009055|GO:0016020
P.oceanica_contig_00323	590		Zosma97g00320 Phospholipid-transporting ATPase, putative	XP_002271424.1 PREDICTED: putative phospholipid-transporting ATPase 9 [Vitis vinifera]	gi|743758220|ref|XP_010925664.1| PREDICTED: putative phospholipid-transporting ATPase 8 isoform X1 [Elaeis guineensis]	gi|672118435|ref|XP_008782426.1| PREDICTED: putative phospholipid-transporting ATPase 9 isoform X2 [Phoenix dactylifera]
P.oceanica_contig_00324	295			XP_010646662.1 PREDICTED: retrovirus-related Pol polyprotein from transposon TNT 1-94 isoform X1 [Vitis vinifera]		gi|672167540|ref|XP_008803737.1| PREDICTED: LOW QUALITY PROTEIN: uncharacterized protein LOC103717210 [Phoenix dactylifera]
P.oceanica_contig_00325	593
P.oceanica_contig_00326	290
P.oceanica_contig_00327	950
P.oceanica_contig_00328	263		Zosma17g00750 Xenotropic and polytropic retrovirus receptor 1	XP_002285199.1 PREDICTED: SPX domain-containing protein 1 [Vitis vinifera]	gi|743798359|ref|XP_010925214.1| PREDICTED: SPX domain-containing protein 1-like [Elaeis guineensis]	gi|672136668|ref|XP_008792042.1| PREDICTED: SPX domain-containing protein 1-like [Phoenix dactylifera]
P.oceanica_contig_00329	1224
P.oceanica_contig_00330	951	gi|720010479|ref|XP_010259262.1| hypothetical protein [Nelumbo nucifera]	Zosma24g00880	XP_010659707.1 PREDICTED: LOW QUALITY PROTEIN: acyl-CoA-binding domain-containing protein 4 [Vitis vinifera]	gi|743783624|ref|XP_010921462.1| PREDICTED: rab9 effector protein with kelch motifs-like isoform X3 [Elaeis guineensis]	gi|672115979|ref|XP_008781143.1| PREDICTED: rab9 effector protein with kelch motifs-like isoform X3 [Phoenix dactylifera]	IPR015915 (Kelch-type beta propeller); IPR006652 (Kelch repeat type 1)	GO:0005515	SPCC1223.06
P.oceanica_contig_00331	1484	gi|641854889|gb|KDO73683.1| hypothetical protein [Citrus sinensis]	Zosma81g01020	XP_010648408.1 PREDICTED: dual specificity protein kinase splA [Vitis vinifera]	gi|743840536|ref|XP_010937288.1| PREDICTED: uncharacterized protein LOC105056690 [Elaeis guineensis]	gi|672108831|ref|XP_008787020.1| PREDICTED: bromodomain-containing protein 4 [Phoenix dactylifera]
P.oceanica_contig_00332	877	gi|719963626|ref|XP_010250318.1| BTB/POZ domain-containing protein At3g19850-like [Nelumbo nucifera]	Zosma162g00470 Phototropic-responsive NPH3 family protein	XP_002273118.1 PREDICTED: BTB/POZ domain-containing protein At3g19850 [Vitis vinifera]	gi|743852152|ref|XP_010940321.1| PREDICTED: BTB/POZ domain-containing protein At3g19850-like [Elaeis guineensis]	gi|672114003|ref|XP_008813734.1| PREDICTED: BTB/POZ domain-containing protein At3g19850-like [Phoenix dactylifera]	IPR027356 (NPH3 domain)
P.oceanica_contig_00333	224
P.oceanica_contig_00334	228
P.oceanica_contig_00335	243	gi|901821618|gb|KMZ73469.1| hypothetical protein [Zostera marina]	Zosma148g00170	XP_010661943.1 PREDICTED: uncharacterized protein LOC100245070 [Vitis vinifera]	gi|743771320|ref|XP_010915948.1| PREDICTED: uncharacterized protein LOC105040899 isoform X1 [Elaeis guineensis]	gi|672120088|ref|XP_008783300.1| PREDICTED: uncharacterized protein LOC103702587 [Phoenix dactylifera]
P.oceanica_contig_00336	545
P.oceanica_contig_00337	407
P.oceanica_contig_00338	424	gi|694453054|ref|XP_009351333.1| hypothetical protein [Pyrus x bretschneideri]	Zosma2g02960	XP_010655166.1 PREDICTED: uncharacterized protein LOC104880390 [Vitis vinifera]	gi|743888214|ref|XP_010910566.1| PREDICTED: uncharacterized protein LOC105036500, partial [Elaeis guineensis]	gi|672208138|ref|XP_008780072.1| PREDICTED: uncharacterized protein LOC103699849, partial [Phoenix dactylifera]
P.oceanica_contig_00339	250	gi|764567124|ref|XP_011462115.1| hypothetical protein [Fragaria vesca subsp. vesca]	Zosma2g02960		gi|743888214|ref|XP_010910566.1| PREDICTED: uncharacterized protein LOC105036500, partial [Elaeis guineensis]	gi|672203224|ref|XP_008778590.1| PREDICTED: uncharacterized protein LOC103698369 [Phoenix dactylifera]
P.oceanica_contig_00340	1125
P.oceanica_contig_00341	356
P.oceanica_contig_00342	505	gi|242055797|ref|XP_002457044.1| hypothetical protein [Sorghum bicolor]						GO:0046872
P.oceanica_contig_00343	315	gi|38567889|emb|CAE03644.2| OSJNBa0060N03.9 [Oryza sativa Japonica Group]		XP_010646662.1 PREDICTED: retrovirus-related Pol polyprotein from transposon TNT 1-94 isoform X1 [Vitis vinifera]	gi|743837132|ref|XP_010936309.1| PREDICTED: uncharacterized protein LOC105055965 [Elaeis guineensis]	gi|672145214|ref|XP_008796519.1| PREDICTED: endoribonuclease Dicer homolog 3b-like [Phoenix dactylifera]		GO:0005488
P.oceanica_contig_00344	234	gi|30103001|gb|AAP21414.1| putative polyprotein [Oryza sativa Japonica Group]		XP_010646662.1 PREDICTED: retrovirus-related Pol polyprotein from transposon TNT 1-94 isoform X1 [Vitis vinifera]	gi|743837132|ref|XP_010936309.1| PREDICTED: uncharacterized protein LOC105055965 [Elaeis guineensis]			GO:0005488
P.oceanica_contig_00345	217
P.oceanica_contig_00346	411		Zosma122g00360 Cathepsin B		gi|743877048|ref|XP_010907756.1| PREDICTED: cathepsin B-like [Elaeis guineensis]	gi|672195462|ref|XP_008776548.1| PREDICTED: cathepsin B-like isoform X3 [Phoenix dactylifera]
P.oceanica_contig_00347	471	gi|147867404|emb|CAN83275.1| hypothetical protein [Vitis vinifera]		XP_010661465.1 PREDICTED: uncharacterized protein LOC104881837 [Vitis vinifera]	gi|743879133|ref|XP_010908344.1| PREDICTED: uncharacterized protein LOC105034768 [Elaeis guineensis]	gi|672202993|ref|XP_008778529.1| PREDICTED: uncharacterized protein LOC103698312 [Phoenix dactylifera]
P.oceanica_contig_00348	575
P.oceanica_contig_00349	593		Zosma5g01680 Succinate dehydrogenase subunit A	XP_002269407.1 PREDICTED: succinate dehydrogenase [ubiquinone] flavoprotein subunit, mitochondrial [Vitis vinifera]	gi|743857064|ref|XP_010942023.1| PREDICTED: succinate dehydrogenase [ubiquinone] flavoprotein subunit, mitochondrial-like [Elaeis guineensis]	gi|672120426|ref|XP_008783478.1| PREDICTED: succinate dehydrogenase [ubiquinone] flavoprotein subunit, mitochondrial isoform X1 [Phoenix dactylifera]
P.oceanica_contig_00350	239
P.oceanica_contig_00351	389
P.oceanica_contig_00352	845
P.oceanica_contig_00353	852
P.oceanica_contig_00354	893		Zosma6g00050 ATPase	XP_010653032.1 PREDICTED: probable manganese-transporting ATPase PDR2 [Vitis vinifera]	gi|743846665|ref|XP_010938896.1| PREDICTED: probable manganese-transporting ATPase PDR2 [Elaeis guineensis]	gi|672140287|ref|XP_008793945.1| PREDICTED: probable manganese-transporting ATPase PDR2 [Phoenix dactylifera]
P.oceanica_contig_00355	315						IPR000685 (Ribulose bisphosphate carboxylase, large subunit, C-terminal)	GO:0000287
P.oceanica_contig_00356	287
P.oceanica_contig_00357	225
P.oceanica_contig_00358	213
P.oceanica_contig_00359	960
P.oceanica_contig_00360	486
P.oceanica_contig_00361	518
P.oceanica_contig_00362	388
P.oceanica_contig_00363	219
P.oceanica_contig_00364	641	gi|672172509|ref|XP_008806348.1| serine/threonine-protein phosphatase 7 long form homolog [Phoenix dactylifera]		XP_010660156.1 PREDICTED: serine/threonine-protein phosphatase 7 long form homolog [Vitis vinifera]	gi|743765946|ref|XP_010913200.1| PREDICTED: serine/threonine-protein phosphatase 7 long form homolog isoform X1 [Elaeis guineensis]	gi|672172509|ref|XP_008806348.1| PREDICTED: serine/threonine-protein phosphatase 7 long form homolog [Phoenix dactylifera]
P.oceanica_contig_00365	719
P.oceanica_contig_00366	782	gi|702456542|ref|XP_010027023.1| hypothetical protein [Eucalyptus grandis]		XP_010650654.1 PREDICTED: uncharacterized protein LOC104879488 [Vitis vinifera]	gi|743833920|ref|XP_010935380.1| PREDICTED: uncharacterized protein LOC105055297 [Elaeis guineensis]
P.oceanica_contig_00367	1741
P.oceanica_contig_00368	1690
P.oceanica_contig_00369	472
P.oceanica_contig_00370	354					gi|672126724|ref|XP_008786821.1| PREDICTED: protein PHR1-LIKE 1-like isoform X2 [Phoenix dactylifera]
P.oceanica_contig_00371	230	gi|590633824|ref|XP_007028212.1| Cysteine-rich RLK (RECEPTOR-like protein kinase) 8, putative [Theobroma cacao]		XP_010661465.1 PREDICTED: uncharacterized protein LOC104881837 [Vitis vinifera]	gi|743774891|ref|XP_010917812.1| PREDICTED: disease resistance protein RGA2-like [Elaeis guineensis]	gi|672201188|ref|XP_008778072.1| PREDICTED: uncharacterized protein LOC103697909, partial [Phoenix dactylifera]	IPR013103 (Reverse transcriptase, RNA-dependent DNA polymerase)
P.oceanica_contig_00372	553	gi|901810185|gb|KMZ66574.1| Callose synthase, family GT48 [Zostera marina]	Zosma294g00260 Callose synthase, family GT48	XP_002274337.1 PREDICTED: callose synthase 5 [Vitis vinifera]	gi|743814523|ref|XP_010930063.1| PREDICTED: callose synthase 5 [Elaeis guineensis]	gi|672164010|ref|XP_008801869.1| PREDICTED: callose synthase 5-like [Phoenix dactylifera]		GO:0000148|GO:0003843|GO:0006075|GO:0016021
P.oceanica_contig_00373	1206
P.oceanica_contig_00374	334
P.oceanica_contig_00375	472
P.oceanica_contig_00376	353
P.oceanica_contig_00377	623
P.oceanica_contig_00378	327		Zosma92g00050 Sorting nexin-4, putative
P.oceanica_contig_00379	215						IPR008766 (Replication gene A protein)
P.oceanica_contig_00380	318
P.oceanica_contig_00381	429
P.oceanica_contig_00382	452	gi|514814348|ref|XP_004981945.1| probable histone H2AXa [Setaria italica]	Zosma30g01260 Histone H2AX	XP_002265878.1 PREDICTED: histone H2AX [Vitis vinifera]	gi|743846516|ref|XP_010938857.1| PREDICTED: histone H2AX [Elaeis guineensis]	gi|672198297|ref|XP_008777291.1| PREDICTED: histone H2AX [Phoenix dactylifera]		GO:0000786|GO:0003677|GO:0005634|GO:0046982	SPCC622.08c (Histone H2A)
P.oceanica_contig_00383	289
P.oceanica_contig_00384	253
P.oceanica_contig_00385	520
P.oceanica_contig_00386	487
P.oceanica_contig_00387	216
P.oceanica_contig_00388	588
P.oceanica_contig_00389	499
P.oceanica_contig_00390	261
P.oceanica_contig_00391	383		Zosma91g00470 endo-beta-1,4-glucanase, family GH9		gi|743782890|ref|XP_010921267.1| PREDICTED: endoglucanase 9-like [Elaeis guineensis]	gi|672119044|ref|XP_008782747.1| PREDICTED: endoglucanase 9-like [Phoenix dactylifera]
P.oceanica_contig_00392	223
P.oceanica_contig_00393	406
P.oceanica_contig_00394	221
P.oceanica_contig_00395	518
P.oceanica_contig_00396	752		Zosma495g00050 ATP dependent RNA helicase	XP_002274688.1 PREDICTED: DEAD-box ATP-dependent RNA helicase 5 [Vitis vinifera]		gi|672203056|ref|XP_008778545.1| PREDICTED: DEAD-box ATP-dependent RNA helicase 5 [Phoenix dactylifera]
P.oceanica_contig_00397	558
P.oceanica_contig_00398	289
P.oceanica_contig_00399	251	gi|147855917|emb|CAN80752.1| hypothetical protein [Vitis vinifera]		XP_010662484.1 PREDICTED: uncharacterized protein LOC104882143 [Vitis vinifera]	gi|743879133|ref|XP_010908344.1| PREDICTED: uncharacterized protein LOC105034768 [Elaeis guineensis]	gi|672175682|ref|XP_008807904.1| PREDICTED: uncharacterized protein LOC103720116 [Phoenix dactylifera]
P.oceanica_contig_00400	225		Zosma8g00660 ABC transporter B family member 5		gi|743846683|ref|XP_010938901.1| PREDICTED: ABC transporter B family member 4-like [Elaeis guineensis]	gi|672180341|ref|XP_008810359.1| PREDICTED: ABC transporter B family member 4-like, partial [Phoenix dactylifera]
P.oceanica_contig_00401	917
P.oceanica_contig_00402	393
P.oceanica_contig_00403	826
P.oceanica_contig_00404	319
P.oceanica_contig_00405	262
P.oceanica_contig_00406	547		Zosma31g00790 Fumarylacetoacetase	XP_010646199.1 PREDICTED: fumarylacetoacetase isoform X2 [Vitis vinifera]	gi|743767417|ref|XP_010913971.1| PREDICTED: fumarylacetoacetase [Elaeis guineensis]	gi|672195832|ref|XP_008776647.1| PREDICTED: fumarylacetoacetase isoform X1 [Phoenix dactylifera]
P.oceanica_contig_00407	580		Zosma338g00050 NC domain-containing protein-related
P.oceanica_contig_00408	261	gi|695046039|ref|XP_009410832.1| glutamate synthase 1 [NADH]	Zosma39g00540 NADH:GOGAT-1, NADH-dependent Glutamate synthase 1, cytosolic ?	XP_010662986.1 PREDICTED: glutamate synthase [NADH], amyloplastic isoform X3 [Vitis vinifera]	gi|743755813|ref|XP_010913556.1| PREDICTED: glutamate synthase 1 [NADH], chloroplastic-like [Elaeis guineensis]	gi|672157468|ref|XP_008798443.1| PREDICTED: glutamate synthase 1 [NADH], chloroplastic [Phoenix dactylifera]			SPAPB1E7.07_4 (NADPH-dependent glutamate synthase beta chain and related oxidoreductases)
P.oceanica_contig_00409	919
P.oceanica_contig_00410	908
P.oceanica_contig_00411	318
P.oceanica_contig_00412	413
P.oceanica_contig_00413	223		Zosma10g01130 Ubiquitin domain-containing protein DSK2b	XP_002282473.2 PREDICTED: ubiquitin domain-containing protein DSK2b-like isoform X2 [Vitis vinifera]	gi|743863975|ref|XP_010943916.1| PREDICTED: ubiquitin domain-containing protein DSK2b-like isoform X1 [Elaeis guineensis]	gi|672131589|ref|XP_008789356.1| PREDICTED: ubiquitin domain-containing protein DSK2b-like [Phoenix dactylifera]
P.oceanica_contig_00414	591	gi|593687687|ref|XP_007144503.1| hypothetical protein [Phaseolus vulgaris]		XP_010655032.1 PREDICTED: uncharacterized protein LOC104880355 [Vitis vinifera]		gi|672197283|ref|XP_008777024.1| PREDICTED: uncharacterized protein LOC103697037 isoform X2 [Phoenix dactylifera]
P.oceanica_contig_00415	1604	gi|743787174|ref|XP_010922351.1| DNA/RNA-binding protein KIN17 [Elaeis guineensis]	Zosma41g01030 DNA/RNA-binding protein KIN17	XP_002275968.1 PREDICTED: DNA/RNA-binding protein KIN17 [Vitis vinifera]	gi|743787174|ref|XP_010922351.1| PREDICTED: DNA/RNA-binding protein KIN17 [Elaeis guineensis]	gi|672165682|ref|XP_008802754.1| PREDICTED: DNA/RNA-binding protein KIN17 [Phoenix dactylifera]		GO:0003690|GO:0005634|GO:0006260|GO:0006974	SPBC365.09c
P.oceanica_contig_00416	623	gi|221107113|ref|XP_002158630.1| 40S ribosomal protein S8-like [Hydra vulgaris]	Zosma730g00020 40S ribosomal protein S8	XP_002275094.1 PREDICTED: 40S ribosomal protein S8 [Vitis vinifera]	gi|192913018|gb|ACF06617.1| 40S ribosomal protein S8 [Elaeis guineensis]	gi|672202412|ref|XP_008778380.1| PREDICTED: 40S ribosomal protein S8-like [Phoenix dactylifera]		GO:0000462|GO:0003735|GO:0005622|GO:0005840|GO:0006412|GO:0022627	YER102w (Ribosomal protein S8E)
P.oceanica_contig_00417	385						IPR022309 (Ribosomal protein S8e/ribosomal biogenesis NSA2); IPR001047 (Ribosomal protein S8e)
P.oceanica_contig_00418	304	gi|147804744|emb|CAN69359.1| hypothetical protein [Vitis vinifera]		XP_010651924.1 PREDICTED: uncharacterized protein LOC104879740 [Vitis vinifera]	gi|743763735|ref|XP_010912064.1| PREDICTED: uncharacterized protein LOC105038071 [Elaeis guineensis]	gi|672175580|ref|XP_008807850.1| PREDICTED: LOW QUALITY PROTEIN: uncharacterized protein LOC103720090 [Phoenix dactylifera]
P.oceanica_contig_00419	367
P.oceanica_contig_00420	298
P.oceanica_contig_00421	628
P.oceanica_contig_00422	446
P.oceanica_contig_00423	428
P.oceanica_contig_00424	642
P.oceanica_contig_00425	246				gi|743769382|ref|XP_010914978.1| PREDICTED: probable sodium/metabolite cotransporter BASS2, chloroplastic isoform X2 [Elaeis guineensis]
P.oceanica_contig_00426	456
P.oceanica_contig_00427	357
P.oceanica_contig_00428	416
P.oceanica_contig_00429	590	gi|694332558|ref|XP_009356910.1| ABC transporter F family member 1 [Pyrus x bretschneideri]	Zosma16g00290 ATP-binding cassette	XP_010651804.1 PREDICTED: ABC transporter F family member 1 [Vitis vinifera]	gi|743835054|ref|XP_010935711.1| PREDICTED: ABC transporter F family member 1-like [Elaeis guineensis]	gi|672131945|ref|XP_008789541.1| PREDICTED: ABC transporter F family member 1-like [Phoenix dactylifera]
P.oceanica_contig_00430	505
P.oceanica_contig_00431	868
P.oceanica_contig_00432	2348	gi|147798886|emb|CAN74964.1| hypothetical protein [Vitis vinifera]		XP_010661465.1 PREDICTED: uncharacterized protein LOC104881837 [Vitis vinifera]	gi|743879133|ref|XP_010908344.1| PREDICTED: uncharacterized protein LOC105034768 [Elaeis guineensis]	gi|672195166|ref|XP_008776481.1| PREDICTED: uncharacterized protein LOC103696587 [Phoenix dactylifera]		GO:0005488|GO:0006810|GO:0009987
P.oceanica_contig_00433	229
P.oceanica_contig_00434	470
P.oceanica_contig_00435	509	gi|702358038|ref|XP_010059223.1| hypothetical protein [Eucalyptus grandis]		XP_010645851.1 PREDICTED: uncharacterized protein LOC100853222 [Vitis vinifera]
P.oceanica_contig_00436	316
P.oceanica_contig_00437	827	gi|672176396|ref|XP_008808272.1| mitochondrial import inner membrane translocase subunit Tim13-like [Phoenix dactylifera]	Zosma6g01170 Mitochondrial import inner membrane translocase subunit Tim13	XP_002277915.2 PREDICTED: LOW QUALITY PROTEIN: mitochondrial import inner membrane translocase subunit Tim13 [Vitis vinifera]	gi|743854998|ref|XP_010941177.1| PREDICTED: mitochondrial import inner membrane translocase subunit Tim13-like [Elaeis guineensis]	gi|672176396|ref|XP_008808272.1| PREDICTED: mitochondrial import inner membrane translocase subunit Tim13-like [Phoenix dactylifera]		GO:0005739|GO:0015031|GO:0046872	SPAC17C9.09c
P.oceanica_contig_00438	666						IPR004217 (Tim10/DDP family zinc finger)
P.oceanica_contig_00439	502	gi|595851112|ref|XP_007210049.1| hypothetical protein [Prunus persica]	Zosma33g00400 HAT family dimerization domain-containing protein			gi|672206089|ref|XP_008779338.1| PREDICTED: zinc finger BED domain-containing protein RICESLEEPER 2-like [Phoenix dactylifera]		GO:0003677
P.oceanica_contig_00440	346						IPR025525 (hAT-like transposase, RNase-H fold)
P.oceanica_contig_00441	427
P.oceanica_contig_00442	1337	gi|440454555|gb|AGC04601.1| maturase K, partial (chloroplast) [Posidonia oceanica]						GO:0006397|GO:0009507
P.oceanica_contig_00443	251						IPR024942 (Maturase MatK, N-terminal domain)
P.oceanica_contig_00444	783	gi|30230337|gb|AAP20864.1| putative chalcone synthase [Anthurium andraeanum]	Zosma11g00330 Naringenin-chalcone synthase	XP_002264019.1 PREDICTED: chalcone synthase 2 [Vitis vinifera]	gi|743878273|ref|XP_010908134.1| PREDICTED: chalcone synthase 3-like [Elaeis guineensis]	gi|672177428|ref|XP_008808809.1| PREDICTED: chalcone synthase 3 [Phoenix dactylifera]		GO:0003824|GO:0008152|GO:0009058|GO:0009813|GO:0016210|GO:0016746|GO:0018298|GO:0042803	DRA0326 (Predicted naringenin-chalcone synthase)
P.oceanica_contig_00445	465	gi|734381641|gb|KHN23260.1| Chalcone synthase 6 [Glycine soja]	Zosma3g00970	NP_001268064.1 chalcone synthase [Vitis vinifera]	gi|743878273|ref|XP_010908134.1| PREDICTED: chalcone synthase 3-like [Elaeis guineensis]	gi|672177428|ref|XP_008808809.1| PREDICTED: chalcone synthase 3 [Phoenix dactylifera]	IPR016039 (Thiolase-like); IPR001099 (Chalcone/stilbene synthase, N-terminal); IPR018088 (Chalcone/stilbene synthase, active site)	GO:0003824|GO:0008152|GO:0009058|GO:0016210
P.oceanica_contig_00446	443	gi|386872740|gb|AFJ44312.1| chalcone synthase [Lonicera japonica]	Zosma113g00070 Naringenin-chalcone synthase	XP_002264019.1 PREDICTED: chalcone synthase 2 [Vitis vinifera]	gi|743812682|ref|XP_010929491.1| PREDICTED: chalcone synthase 2 [Elaeis guineensis]	gi|672185159|ref|XP_008812745.1| PREDICTED: chalcone synthase-like [Phoenix dactylifera]	IPR016039 (Thiolase-like); IPR001099 (Chalcone/stilbene synthase, N-terminal)	GO:0005634|GO:0005783|GO:0009629|GO:0009705|GO:0009718|GO:0009744|GO:0009926|GO:0010224|GO:0016210	DR2091 (Predicted naringenin-chalcone synthase)
P.oceanica_contig_00447	255
P.oceanica_contig_00448	409
P.oceanica_contig_00449	552
P.oceanica_contig_00450	574
P.oceanica_contig_00451	557	gi|901814036|gb|KMZ68455.1| E3 ubiquitin-protein ligase, ATL family [Zostera marina]	Zosma23g01140 Ring finger protein, putative	XP_002284024.1 PREDICTED: RING-H2 finger protein ATL11 [Vitis vinifera]	gi|743859211|ref|XP_010942634.1| PREDICTED: E3 ubiquitin-protein ligase ATL31-like [Elaeis guineensis]	gi|672183840|ref|XP_008812213.1| PREDICTED: LOW QUALITY PROTEIN: E3 ubiquitin-protein ligase ATL31-like [Phoenix dactylifera]		GO:0008270|GO:0016021	SPBP4H10.07
P.oceanica_contig_00452	1160	gi|901814036|gb|KMZ68455.1| E3 ubiquitin-protein ligase, ATL family [Zostera marina]	Zosma23g01140 Ring finger protein, putative
P.oceanica_contig_00453	341	gi|920681473|gb|KOM28271.1| hypothetical protein [Vigna angularis]		XP_010661220.1 PREDICTED: uncharacterized protein LOC104881742 [Vitis vinifera]	gi|743791243|ref|XP_010923376.1| PREDICTED: uncharacterized protein LOC105046487 [Elaeis guineensis]	gi|672200989|ref|XP_008778017.1| PREDICTED: uncharacterized protein LOC103697854, partial [Phoenix dactylifera]		GO:0005488	YER160c
P.oceanica_contig_00454	701						IPR013103 (Reverse transcriptase, RNA-dependent DNA polymerase)
P.oceanica_contig_00455	332
P.oceanica_contig_00456	592
P.oceanica_contig_00457	779
P.oceanica_contig_00458	1057	gi|901823030|gb|KMZ74578.1| Thioredoxin-like protein 4B [Zostera marina]	Zosma125g00410 Thioredoxin-like protein 4B	XP_002265712.1 PREDICTED: thioredoxin-like protein 4B [Vitis vinifera]	gi|743814803|ref|XP_010930159.1| PREDICTED: thioredoxin-like protein 4B isoform X1 [Elaeis guineensis]	gi|672168377|ref|XP_008804188.1| PREDICTED: thioredoxin-like protein 4B [Phoenix dactylifera]		GO:0000398|GO:0005681	SPCC16A11.05c (Thiol-disulfide isomerase and thioredoxins); YPR082c (Thiol-disulfide isomerase and thioredoxins)
P.oceanica_contig_00459	275						IPR012336 (Thioredoxin-like fold); IPR004123 (Dim1 family)
P.oceanica_contig_00460	273	gi|596021556|ref|XP_007219018.1| hypothetical protein [Prunus persica]	Zosma8g00990 Cytochrome P450, putative	XP_010662058.1 PREDICTED: cytochrome P450 89A2-like [Vitis vinifera]	gi|743777844|ref|XP_010919362.1| PREDICTED: cytochrome P450 89A2-like [Elaeis guineensis]	gi|672148371|ref|XP_008797181.1| PREDICTED: cytochrome P450 89A2-like [Phoenix dactylifera]		GO:0016491|GO:0046872
P.oceanica_contig_00461	247	gi|848884514|ref|XP_012842525.1| hypothetical protein [Erythranthe guttata]				gi|672116419|ref|XP_008781374.1| PREDICTED: uncharacterized protein LOC103701179 [Phoenix dactylifera]
P.oceanica_contig_00462	2567	gi|901816633|gb|KMZ70846.1| ATP-binding cassette transporter [Zostera marina]	Zosma192g00230 ATP-binding cassette transporter	XP_002266211.1 PREDICTED: ABC transporter F family member 4-like [Vitis vinifera]	gi|743785640|ref|XP_010921961.1| PREDICTED: ABC transporter F family member 4-like [Elaeis guineensis]	gi|672183449|ref|XP_008812003.1| PREDICTED: ABC transporter F family member 4-like [Phoenix dactylifera]		GO:0005524|GO:0008152|GO:0016887	SPBC16H5.08c (ATPase components of ABC transporters with duplicated ATPase domains)
P.oceanica_contig_00463	1001	gi|672185376|ref|XP_008812804.1| hypothetical protein [Phoenix dactylifera]	Zosma49g00980 ATP-dependent Clp protease adapter protein clpS	XP_002281884.1 PREDICTED: uncharacterized protein LOC100242343 isoform X2 [Vitis vinifera]	gi|743870614|ref|XP_010906089.1| PREDICTED: uncharacterized protein LOC105033123 [Elaeis guineensis]	gi|672185376|ref|XP_008812804.1| PREDICTED: uncharacterized protein LOC103723618 [Phoenix dactylifera]	IPR027417 (P-loop containing nucleoside triphosphate hydrolase); IPR003439 (ABC transporter-like); IPR017871 (ABC transporter, conserved site); IPR003593 (AAA+ ATPase domain)	GO:0030163	asl4325 (Uncharacterized conserved protein)
P.oceanica_contig_00464	305						IPR003769 (Adaptor protein ClpS, core); IPR014719 (Ribosomal protein L7/L12, C-terminal/adaptor protein ClpS-like)
P.oceanica_contig_00465	1745	gi|901808068|gb|KMZ64991.1| Branched-chain-amino-acid transaminase [Zostera marina]	Zosma33g00200 Branched-chain-amino-acid transaminase	XP_003635447.2 PREDICTED: branched-chain-amino-acid aminotransferase 5, chloroplastic [Vitis vinifera]	gi|743848328|ref|XP_010939332.1| PREDICTED: branched-chain-amino-acid aminotransferase 5, chloroplastic-like isoform X2 [Elaeis guineensis]	gi|672133329|ref|XP_008790278.1| PREDICTED: branched-chain-amino-acid aminotransferase 3, chloroplastic-like isoform X1 [Phoenix dactylifera]		GO:0003824|GO:0004084|GO:0008152|GO:0009081|GO:0052654|GO:0052655|GO:0052656	BS_ywaA (Branched-chain amino acid aminotransferase/4-amino-4-deoxychorismate lyase)
P.oceanica_contig_00466	236						IPR001544 (Aminotransferase class IV); IPR005786 (Branched-chain amino acid aminotransferase II); IPR018300 (Aminotransferase, class IV, conserved site)
P.oceanica_contig_00467	1024	gi|743778492|ref|XP_010919709.1| ranBP2-type zinc finger protein At1g67325-like isoform X4 [Elaeis guineensis]	Zosma42g00980	XP_002273973.1 PREDICTED: ranBP2-type zinc finger protein At1g67325-like isoform X1 [Vitis vinifera]	gi|743778492|ref|XP_010919709.1| PREDICTED: ranBP2-type zinc finger protein At1g67325-like isoform X4 [Elaeis guineensis]	gi|672188449|ref|XP_008813591.1| PREDICTED: ranBP2-type zinc finger protein At1g67325-like isoform X4 [Phoenix dactylifera]		GO:0008270
P.oceanica_contig_00468	1249	gi|720081206|ref|XP_010242212.1| hypothetical protein [Nelumbo nucifera]	Zosma65g00600	XP_002275703.1 PREDICTED: uncharacterized protein LOC100249711 [Vitis vinifera]	gi|743769856|ref|XP_010915220.1| PREDICTED: uncharacterized protein LOC105040413 [Elaeis guineensis]	gi|672171421|ref|XP_008805781.1| PREDICTED: uncharacterized protein LOC103718645 [Phoenix dactylifera]	IPR001876 (Zinc finger, RanBP2-type)	GO:0016021
P.oceanica_contig_00469	1524	gi|98975369|gb|ABF59737.1| CBF-like transcription factor [Sabal minor]	Zosma21g00860 Dehydration responsive element binding transcription factor 1B	XP_002280097.1 PREDICTED: dehydration-responsive element-binding protein 1B [Vitis vinifera]	gi|98975379|gb|ABF59742.1| CBF-like transcription factor 1 [Elaeis guineensis]	gi|672166651|ref|XP_008803257.1| PREDICTED: dehydration-responsive element-binding protein 1G [Phoenix dactylifera]
P.oceanica_contig_00470	1936	gi|743803387|ref|XP_010926904.1| hypothetical protein [Elaeis guineensis]	Zosma111g00240	XP_002279561.1 PREDICTED: uncharacterized protein LOC100256054 [Vitis vinifera]	gi|743803387|ref|XP_010926904.1| PREDICTED: uncharacterized protein LOC105049066 [Elaeis guineensis]	gi|672178091|ref|XP_008809166.1| PREDICTED: proline-, glutamic acid- and leucine-rich protein 1-like [Phoenix dactylifera]		GO:0003735|GO:0005763	YDR175c
P.oceanica_contig_00471	1080	gi|901826476|gb|KMZ75845.1| hypothetical protein [Zostera marina]	Zosma10g01140	XP_002283197.1 PREDICTED: cyclin-B1-2 [Vitis vinifera]	gi|743806815|ref|XP_010927826.1| PREDICTED: cyclin-B1-2-like [Elaeis guineensis]	gi|672167414|ref|XP_008803667.1| PREDICTED: cyclin-B1-2-like isoform X1 [Phoenix dactylifera]	IPR019349 (Ribosomal protein S24/S35, mitochondrial, conserved domain)
P.oceanica_contig_00472	1328
P.oceanica_contig_00473	2166	gi|225448156|ref|XP_002264507.1| ATP phosphoribosyltransferase 2, chloroplastic [Vitis vinifera]	Zosma56g01550 ATP phosphoribosyltransferase	XP_002264507.1 PREDICTED: ATP phosphoribosyltransferase 2, chloroplastic [Vitis vinifera]	gi|743777123|ref|XP_010918980.1| PREDICTED: ATP phosphoribosyltransferase, chloroplastic-like [Elaeis guineensis]	gi|672120640|ref|XP_008783595.1| PREDICTED: ATP phosphoribosyltransferase, chloroplastic-like isoform X1 [Phoenix dactylifera]		GO:0000105|GO:0000287|GO:0003879|GO:0005737|GO:0009570	BMEII1054 (ATP phosphoribosyltransferase)
P.oceanica_contig_00474	747	gi|802683305|ref|XP_012082302.1| elongation factor 1-alpha [Jatropha curcas]	Zosma118g00290 Elongation factor 1-alpha 1	XP_010651131.1 PREDICTED: elongation factor 1-alpha [Vitis vinifera]	gi|743781523|ref|XP_010920912.1| PREDICTED: elongation factor 1-alpha-like [Elaeis guineensis]	gi|672120881|ref|XP_008783723.1| PREDICTED: elongation factor 1-alpha isoform X2 [Phoenix dactylifera]	IPR018198 (ATP phosphoribosyltransferase, conserved site); IPR003869 (Polysaccharide biosynthesis protein, CapD-like domain); IPR013115 (Histidine biosynthesis HisG, C-terminal); IPR013820 (ATP phosphoribosyltransferase, catalytic domain); IPR015867 (Nitrogen regulatory protein PII/ATP phosphoribosyltransferase, C-terminal); IPR001348 (ATP phosphoribosyltransferase HisG); IPR011322 (Nitrogen regu…	GO:0003746|GO:0005525|GO:0006414	YPR080w (Translation elongation factor EF-1alpha (GTPase))
P.oceanica_contig_00475	1375	gi|901819132|gb|KMZ72004.1| putative Serine/threonine protein phosphatase [Zostera marina]	Zosma170g00250 Serine/threonine protein phosphatase, putative	XP_002283250.1 PREDICTED: uncharacterized protein LOC100261391 [Vitis vinifera]	gi|743764081|ref|XP_010912245.1| PREDICTED: uncharacterized protein LOC105038217 [Elaeis guineensis]	gi|672182098|ref|XP_008811286.1| PREDICTED: serine/threonine-protein phosphatase BSL3-like isoform X3 [Phoenix dactylifera]	IPR009001 (Translation elongation factor EF1A/initiation factor IF2gamma, C-terminal); IPR004160 (Translation elongation factor EFTu/EF1A, C-terminal)	GO:0008152|GO:0016787	mll6908 (Diadenosine tetraphosphatase and related serine/threonine protein phosphatases); SMb21213 (Diadenosine tetraphosphatase and related serine/threonine protein phosphatases)
P.oceanica_contig_00476	424						IPR029052 (Metallo-dependent phosphatase-like); IPR006186 (Serine/threonine-specific protein phosphatase/bis(5-nucleosyl)-tetraphosphatase); IPR004843 (Calcineurin-like phosphoesterase domain, apaH type)
P.oceanica_contig_00477	1005
P.oceanica_contig_00478	812				gi|743855817|ref|XP_010941622.1| PREDICTED: OTU domain-containing protein DDB_G0284757 isoform X1 [Elaeis guineensis]	gi|672139607|ref|XP_008793591.1| PREDICTED: OTU domain-containing protein DDB_G0284757 [Phoenix dactylifera]
P.oceanica_contig_00479	2159	gi|743756115|ref|XP_010915190.1| hexokinase-2-like [Elaeis guineensis]	Zosma323g00130 Hexokinase	XP_002283608.1 PREDICTED: hexokinase-1-like [Vitis vinifera]	gi|743756115|ref|XP_010915190.1| PREDICTED: hexokinase-2-like [Elaeis guineensis]	gi|672110505|ref|XP_008795842.1| PREDICTED: hexokinase-2-like isoform X2 [Phoenix dactylifera]		GO:0001678|GO:0004340|GO:0004396|GO:0005524|GO:0005536|GO:0005829|GO:0005975|GO:0006096|GO:0008865|GO:0016773|GO:0019158|GO:0046835|GO:0051156	SPAC24H6.04 (Hexokinase)
P.oceanica_contig_00480	1042	gi|225426247|ref|XP_002264340.1| 30S ribosomal protein S6 alpha, chloroplastic [Vitis vinifera]	Zosma29g00160 30S ribosomal protein S6 alpha, chloroplastic	XP_002264340.1 PREDICTED: 30S ribosomal protein S6 alpha, chloroplastic [Vitis vinifera]	gi|743797152|ref|XP_010924910.1| PREDICTED: 30S ribosomal protein S6 alpha, chloroplastic isoform X1 [Elaeis guineensis]	gi|672112526|ref|XP_008806412.1| PREDICTED: 30S ribosomal protein S6 alpha, chloroplastic [Phoenix dactylifera]	IPR022672 (Hexokinase, N-terminal); IPR019807 (Hexokinase, binding site); IPR001312 (Hexokinase); IPR022673 (Hexokinase, C-terminal)	GO:0003735|GO:0005840|GO:0006412|GO:0019843	all4802 (Ribosomal protein S6); jhp1167 (Ribosomal protein S6)
P.oceanica_contig_00481	902	gi|901821543|gb|KMZ73399.1| Transcription elongation factor B polypeptide 2 [Zostera marina]	Zosma14g01640 Transcription elongation factor B polypeptide 2	XP_010663688.1 PREDICTED: polyubiquitin 9 [Vitis vinifera]	gi|743807020|ref|XP_010927934.1| PREDICTED: uncharacterized protein LOC105049859 isoform X1 [Elaeis guineensis]	gi|672113377|ref|XP_008810652.1| PREDICTED: uncharacterized protein LOC103722012 isoform X1 [Phoenix dactylifera]	IPR014717 (Translation elongation factor EF1B/ribosomal protein S6); IPR000529 (Ribosomal protein S6)	GO:0003746|GO:0005515|GO:0006414
P.oceanica_contig_00482	2305	gi|695065422|ref|XP_009421297.1| hypothetical protein [Musa acuminata subsp. malaccensis]	Zosma7g01170 Glycosyltransferase, family GT4	XP_010650968.1 PREDICTED: uncharacterized protein LOC104879540 [Vitis vinifera]	gi|743790536|ref|XP_010923197.1| PREDICTED: uncharacterized protein LOC105046335 [Elaeis guineensis]	gi|672124208|ref|XP_008785479.1| PREDICTED: uncharacterized protein LOC103704107 [Phoenix dactylifera]	IPR000626 (Ubiquitin domain); IPR029071 (Ubiquitin-related domain)	GO:0005794|GO:0016020	alr3698 (Glycosyltransferase)
P.oceanica_contig_00483	2216	gi|743790536|ref|XP_010923197.1| hypothetical protein [Elaeis guineensis]	Zosma7g01170 Glycosyltransferase, family GT4	XP_010650968.1 PREDICTED: uncharacterized protein LOC104879540 [Vitis vinifera]	gi|743790536|ref|XP_010923197.1| PREDICTED: uncharacterized protein LOC105046335 [Elaeis guineensis]	gi|672124208|ref|XP_008785479.1| PREDICTED: uncharacterized protein LOC103704107 [Phoenix dactylifera]	IPR001296 (Glycosyl transferase, family 1)	GO:0005794|GO:0016020	alr3698 (Glycosyltransferase)
P.oceanica_contig_00484	482						IPR001296 (Glycosyl transferase, family 1); IPR028098 (Glycosyltransferase subfamily 4-like, N-terminal domain)
P.oceanica_contig_00485	1314	gi|920681403|gb|KOM28201.1| hypothetical protein [Vigna angularis]	Zosma192g00190 Protein of unknown function (DUF569)	XP_010652592.1 PREDICTED: uncharacterized protein LOC100257102 isoform X2 [Vitis vinifera]	gi|743790996|ref|XP_010923306.1| PREDICTED: uncharacterized protein LOC105046425 isoform X2 [Elaeis guineensis]	gi|672145471|ref|XP_008796654.1| PREDICTED: uncharacterized protein LOC103712053 [Phoenix dactylifera]
P.oceanica_contig_00486	590		Zosma76g01130 Stromal 70 kDa heat shock-related protein, chloroplastic		gi|743814517|ref|XP_010930060.1| PREDICTED: stromal 70 kDa heat shock-related protein, chloroplastic [Elaeis guineensis]		IPR007679 (Domain of unknown function DUF569); IPR008999 (Actin cross-linking)
P.oceanica_contig_00487	619	gi|221113577|ref|XP_002164495.1| 40S ribosomal protein S7-like [Hydra vulgaris]	Zosma174g00080 40S ribosomal protein S7	XP_002282595.1 PREDICTED: 40S ribosomal protein S7 [Vitis vinifera]	gi|743759313|ref|XP_010931443.1| PREDICTED: 40S ribosomal protein S7 [Elaeis guineensis]	gi|672193745|ref|XP_008776115.1| PREDICTED: 40S ribosomal protein S7-like [Phoenix dactylifera]		GO:0000184|GO:0001843|GO:0003735|GO:0005622|GO:0005730|GO:0005783|GO:0005815|GO:0005840|GO:0005925|GO:0006364|GO:0006412|GO:0006413|GO:0006414|GO:0006415|GO:0006614|GO:0016020|GO:0016259|GO:0019083|GO:0022627|GO:0030097|GO:0030154|GO:0030686|GO:0032040|GO:0042274|GO:0044822|GO:0046982|GO:0051726|GO:0070062	SPAC18G6.14c
P.oceanica_contig_00488	1760	gi|743936081|ref|XP_011012425.1| NPL4-like protein 1 [Populus euphratica]	Zosma164g00100 NPL4-like protein	XP_002270748.1 PREDICTED: NPL4-like protein 2 [Vitis vinifera]	gi|743856115|ref|XP_010941763.1| PREDICTED: LOW QUALITY PROTEIN: NPL4-like protein [Elaeis guineensis]	gi|672174260|ref|XP_008807287.1| PREDICTED: NPL4-like protein isoform X1 [Phoenix dactylifera]	IPR000554 (Ribosomal protein S7e)	GO:0005515|GO:0005634|GO:0006511|GO:0031625|GO:0043130
P.oceanica_contig_00489	296		Zosma283g00050				IPR029071 (Ubiquitin-related domain); IPR000626 (Ubiquitin domain); IPR007717 (Nuclear pore localisation protein NPL4, C-terminal); IPR024682 (Nuclear pore localisation protein Npl4, ubiquitin-like domain)
P.oceanica_contig_00490	1862	gi|743779028|ref|XP_010919980.1| hypothetical protein [Elaeis guineensis]	Zosma29g01570 Protein of unknown function (DUF760)	XP_002276652.1 PREDICTED: uncharacterized protein LOC100260823 [Vitis vinifera]	gi|743779028|ref|XP_010919980.1| PREDICTED: uncharacterized protein LOC105043949 [Elaeis guineensis]	gi|672160585|ref|XP_008800077.1| PREDICTED: uncharacterized protein LOC103714566 isoform X1 [Phoenix dactylifera]		GO:0009507|GO:0009987|GO:0044767
P.oceanica_contig_00491	665						IPR008479 (Protein of unknown function DUF760)
P.oceanica_contig_00492	229
P.oceanica_contig_00493	236
P.oceanica_contig_00494	1276	gi|590653921|ref|XP_007033557.1| hypothetical protein [Theobroma cacao]	Zosma270g00100 unknown protein	XP_002270471.1 PREDICTED: uncharacterized protein LOC100249981 [Vitis vinifera]	gi|743782374|ref|XP_010921126.1| PREDICTED: uncharacterized protein LOC105044806 isoform X2 [Elaeis guineensis]	gi|672176508|ref|XP_008808328.1| PREDICTED: uncharacterized protein LOC103720417 [Phoenix dactylifera]		GO:0004386|GO:0005886|GO:0006979|GO:0008152|GO:0009555|GO:0016021
P.oceanica_contig_00495	396
P.oceanica_contig_00496	1027
P.oceanica_contig_00497	1406	gi|695036406|ref|XP_009405658.1| DNA-3-methyladenine glycosylase-like [Musa acuminata subsp. malaccensis]	Zosma53g01060 DNA-3-methyladenine glycosylase, putative	XP_002282344.1 PREDICTED: probable DNA-3-methyladenine glycosylase 2 [Vitis vinifera]	gi|743758270|ref|XP_010925936.1| PREDICTED: DNA-3-methyladenine glycosylase 1-like [Elaeis guineensis]	gi|672181049|ref|XP_008810730.1| PREDICTED: probable DNA-3-methyladenine glycosylase 2 isoform X2 [Phoenix dactylifera]		GO:0003824|GO:0006284	RSc1168 (3-methyladenine DNA glycosylase/8-oxoguanine DNA glycosylase)
P.oceanica_contig_00498	509
P.oceanica_contig_00499	607
P.oceanica_contig_00500	2357	gi|672165890|ref|XP_008802863.1| ubiquitin domain-containing protein DSK2a-like isoform X1 [Phoenix dactylifera]	Zosma104g00200 Ubiquitin domain-containing protein DSK2b	XP_002282473.2 PREDICTED: ubiquitin domain-containing protein DSK2b-like isoform X2 [Vitis vinifera]	gi|743863975|ref|XP_010943916.1| PREDICTED: ubiquitin domain-containing protein DSK2b-like isoform X1 [Elaeis guineensis]	gi|672165890|ref|XP_008802863.1| PREDICTED: ubiquitin domain-containing protein DSK2a-like isoform X1 [Phoenix dactylifera]		GO:0005515	SPAC26A3.16 (Ubiquitin); YMR276w (Ubiquitin)
P.oceanica_contig_00501	1222	gi|901803403|gb|KMZ62735.1| hypothetical protein [Zostera marina]	Zosma44g01380	XP_010660345.1 PREDICTED: uncharacterized protein LOC104881553 [Vitis vinifera]	gi|743846195|ref|XP_010938773.1| PREDICTED: zinc finger protein 503-like [Elaeis guineensis]	gi|672146806|ref|XP_008797065.1| PREDICTED: uncharacterized protein LOC103712346 [Phoenix dactylifera]	IPR000626 (Ubiquitin domain); IPR015496 (Ubiquilin); IPR015940 (Ubiquitin-associated domain); IPR029071 (Ubiquitin-related domain); IPR006636 (Heat shock chaperonin-binding); IPR009060 (UBA-like)	GO:0009909|GO:0016570|GO:0030001|GO:0046872|GO:0048449
P.oceanica_contig_00502	1623	gi|743795062|ref|XP_010924354.1| probable WRKY transcription factor 71 [Elaeis guineensis]	Zosma15g00230 WRKY transcription factor 29	XP_002283603.1 PREDICTED: probable WRKY transcription factor 71 [Vitis vinifera]	gi|743795062|ref|XP_010924354.1| PREDICTED: probable WRKY transcription factor 71 [Elaeis guineensis]	gi|672197909|ref|XP_008777186.1| PREDICTED: probable WRKY transcription factor 28 [Phoenix dactylifera]	IPR006121 (Heavy metal-associated domain, HMA)	GO:0003700|GO:0006355|GO:0043565
P.oceanica_contig_00503	228						IPR003657 (WRKY domain)
P.oceanica_contig_00504	570
P.oceanica_contig_00505	1303	gi|695067440|ref|XP_009380637.1| expansin-A4 [Musa acuminata subsp. malaccensis]	Zosma6g01560 Expansin	XP_002283358.1 PREDICTED: expansin-A4 [Vitis vinifera]	gi|743841740|ref|XP_010937609.1| PREDICTED: expansin-A4 [Elaeis guineensis]	gi|672165604|ref|XP_008802710.1| PREDICTED: expansin-A4 [Phoenix dactylifera]		GO:0005576|GO:0005618|GO:0009664|GO:0016020
P.oceanica_contig_00506	3349	gi|695078602|ref|XP_009386690.1| lysine-specific demethylase JMJ25-like isoform X1 [Musa acuminata subsp. malaccensis]	Zosma73g00060 Lysine-specific demethylase 3B	XP_010655917.1 PREDICTED: lysine-specific demethylase JMJ25-like isoform X1 [Vitis vinifera]	gi|743852290|ref|XP_010940351.1| PREDICTED: lysine-specific demethylase JMJ25-like isoform X2 [Elaeis guineensis]	gi|672111926|ref|XP_008803158.1| PREDICTED: LOW QUALITY PROTEIN: uncharacterized protein LOC103716776 [Phoenix dactylifera]	IPR009009 (RlpA-like double-psi beta-barrel domain); IPR007117 (Expansin, cellulose-binding-like domain); IPR007112 (Expansin/pollen allergen, DPBB domain); IPR002963 (Expansin); IPR007118 (Expansin/Lol pI)
P.oceanica_contig_00507	249
P.oceanica_contig_00508	1135	gi|901821991|gb|KMZ73787.1| Plastid-lipid associated protein pap [Zostera marina]	Zosma140g00250 Plastid-lipid associated protein pap	XP_002274362.2 PREDICTED: probable plastid-lipid-associated protein 11 [Vitis vinifera]	gi|743778266|ref|XP_010919589.1| PREDICTED: probable plastid-lipid-associated protein 11 [Elaeis guineensis]	gi|672165825|ref|XP_008802828.1| PREDICTED: probable plastid-lipid-associated protein 11 [Phoenix dactylifera]			sll1568 (); alr4318
P.oceanica_contig_00509	5695	gi|901794532|gb|KMZ57712.1| LUMINIDEPENDENS-like protein [Zostera marina]	Zosma82g00240 LUMINIDEPENDENS-like protein	XP_010652054.1 PREDICTED: homeobox protein LUMINIDEPENDENS [Vitis vinifera]	gi|743784980|ref|XP_010921790.1| PREDICTED: homeobox protein LUMINIDEPENDENS-like [Elaeis guineensis]	gi|672181153|ref|XP_008810783.1| PREDICTED: homeobox protein LUMINIDEPENDENS-like [Phoenix dactylifera]	IPR006843 (Plastid lipid-associated protein/fibrillin conserved domain)
P.oceanica_contig_00510	3753	gi|901794532|gb|KMZ57712.1| LUMINIDEPENDENS-like protein [Zostera marina]	Zosma82g00240 LUMINIDEPENDENS-like protein	XP_010652054.1 PREDICTED: homeobox protein LUMINIDEPENDENS [Vitis vinifera]	gi|743784980|ref|XP_010921790.1| PREDICTED: homeobox protein LUMINIDEPENDENS-like [Elaeis guineensis]	gi|672181153|ref|XP_008810783.1| PREDICTED: homeobox protein LUMINIDEPENDENS-like [Phoenix dactylifera]
P.oceanica_contig_00511	518
P.oceanica_contig_00512	1887	gi|823234611|ref|XP_012449939.1| ATP synthase gamma chain, chloroplastic [Gossypium raimondii]	Zosma69g00150 ATP synthase gamma chain	XP_002275015.1 PREDICTED: ATP synthase gamma chain, chloroplastic [Vitis vinifera]	gi|743759015|ref|XP_010929892.1| PREDICTED: ATP synthase gamma chain 1, chloroplastic [Elaeis guineensis]	gi|672197975|ref|XP_008777205.1| PREDICTED: ATP synthase gamma chain 1, chloroplastic-like [Phoenix dactylifera]		GO:0015986|GO:0045261|GO:0046933|GO:0046961	all0004 (F0F1-type ATP synthase, gamma subunit)
P.oceanica_contig_00513	303	gi|147818739|emb|CAN76181.1| hypothetical protein [Vitis vinifera]		XP_010662546.1 PREDICTED: uncharacterized protein LOC104882159 [Vitis vinifera]	gi|743866726|ref|XP_010905132.1| PREDICTED: uncharacterized protein LOC105032384 [Elaeis guineensis]	gi|672191940|ref|XP_008775635.1| PREDICTED: uncharacterized protein LOC103695954 [Phoenix dactylifera]	IPR000131 (ATPase, F1 complex, gamma subunit); IPR023633 (ATPase, F1 complex, gamma subunit domain); IPR023632 (ATPase, F1 complex, gamma subunit conserved site)
P.oceanica_contig_00514	519						IPR013103 (Reverse transcriptase, RNA-dependent DNA polymerase)
P.oceanica_contig_00515	315					gi|672117302|ref|XP_008781833.1| PREDICTED: plasma membrane ATPase 4 [Phoenix dactylifera]
P.oceanica_contig_00516	2147	gi|695057228|ref|XP_009416875.1| cationic amino acid transporter 7, chloroplastic-like [Musa acuminata subsp. malaccensis]	Zosma196g00130 Cationic amino acid transporter	XP_002269556.1 PREDICTED: cationic amino acid transporter 6, chloroplastic [Vitis vinifera]	gi|743764260|ref|XP_010912336.1| PREDICTED: cationic amino acid transporter 6, chloroplastic-like [Elaeis guineensis]	gi|672159806|ref|XP_008799668.1| PREDICTED: cationic amino acid transporter 6, chloroplastic-like [Phoenix dactylifera]		GO:0003333|GO:0015171|GO:0016021	XF2207 (Amino acid transporters)
P.oceanica_contig_00517	357
P.oceanica_contig_00518	280	gi|920703224|gb|KOM46449.1| hypothetical protein [Vigna angularis]	Zosma12g00910 PH domain containing protein	XP_002283267.1 PREDICTED: switch-associated protein 70 [Vitis vinifera]	gi|743761510|ref|XP_010942619.1| PREDICTED: switch-associated protein 70-like [Elaeis guineensis]	gi|672173139|ref|XP_008806690.1| PREDICTED: switch-associated protein 70-like [Phoenix dactylifera]
P.oceanica_contig_00519	1631	gi|901808098|gb|KMZ65021.1| hypothetical protein [Zostera marina]	Zosma33g00510	XP_002284970.2 PREDICTED: uncharacterized protein LOC100267475 isoform X2 [Vitis vinifera]	gi|743856382|ref|XP_010941843.1| PREDICTED: uncharacterized protein LOC105059999 isoform X1 [Elaeis guineensis]	gi|672137715|ref|XP_008792589.1| PREDICTED: uncharacterized protein LOC103709147 [Phoenix dactylifera]	IPR001849 (Pleckstrin homology domain); IPR011993 (PH domain-like)	GO:0003677
P.oceanica_contig_00520	708				gi|743857157|ref|XP_010942049.1| PREDICTED: inositol-tetrakisphosphate 1-kinase 2-like [Elaeis guineensis]		IPR017930 (Myb domain); IPR009057 (Homeodomain-like); IPR006447 (Myb domain, plants)
P.oceanica_contig_00521	413
P.oceanica_contig_00522	429
P.oceanica_contig_00523	2236	gi|719991357|ref|XP_010253243.1| THO complex subunit 4A-like isoform X1 [Nelumbo nucifera]	Zosma128g00070 RNA and export factor binding protein, putative	XP_002284215.1 PREDICTED: THO complex subunit 4A [Vitis vinifera]	gi|743874385|ref|XP_010907063.1| PREDICTED: THO complex subunit 4A-like [Elaeis guineensis]	gi|672183487|ref|XP_008812023.1| PREDICTED: THO complex subunit 4A-like [Phoenix dactylifera]		GO:0000166|GO:0003676|GO:0097159|GO:1901363	SPBC1D7.04c (RNA-binding proteins (RRM domain))
P.oceanica_contig_00524	1198						IPR000504 (RNA recognition motif domain); IPR025715 (Friend of PRMT1 duplication); IPR012677 (Nucleotide-binding alpha-beta plait domain)
P.oceanica_contig_00525	565	gi|221122256|ref|XP_002155929.1| 40S ribosomal protein S18 [Hydra vulgaris]	Zosma138g00100 40S ribosomal protein S18	XP_003632303.1 PREDICTED: 40S ribosomal protein S18 isoform X2 [Vitis vinifera]	gi|743754988|ref|XP_010927869.1| PREDICTED: 40S ribosomal protein S18-like [Elaeis guineensis]	gi|672196910|ref|XP_008776934.1| PREDICTED: 40S ribosomal protein S18-like [Phoenix dactylifera]		GO:0003676|GO:0003723|GO:0003735|GO:0005622|GO:0005840|GO:0006412|GO:0019843	SPCC1259.01c (Ribosomal protein S13)
P.oceanica_contig_00526	2860	gi|720032517|ref|XP_010266135.1| pre-rRNA-processing protein TSR1 homolog isoform X1 [Nelumbo nucifera]	Zosma82g00430 Pre-rRNA-processing protein TSR1-like protein	XP_002270499.1 PREDICTED: pre-rRNA-processing protein TSR1 homolog [Vitis vinifera]	gi|743803295|ref|XP_010926880.1| PREDICTED: pre-rRNA-processing protein TSR1 homolog [Elaeis guineensis]	gi|672195812|ref|XP_008776641.1| PREDICTED: pre-rRNA-processing protein TSR1 homolog [Phoenix dactylifera]	IPR001892 (Ribosomal protein S13); IPR018269 (Ribosomal protein S13, conserved site); IPR010979 (Ribosomal protein S13-like, H2TH); IPR027437 (30s ribosomal protein S13, C-terminal)	GO:0005634|GO:0042254	SPAC23H4.15 (Uncharacterized conserved protein)
P.oceanica_contig_00527	1355					gi|672165399|ref|XP_008802600.1| PREDICTED: ATPase GET3-like isoform X2 [Phoenix dactylifera]	IPR030387 (Bms1/Tsr1-type G domain); IPR012948 (AARP2CN); IPR007034 (Ribosome biogenesis protein BMS1/TSR1, C-terminal)
P.oceanica_contig_00528	472
P.oceanica_contig_00529	509
P.oceanica_contig_00530	510
P.oceanica_contig_00531	917					gi|672198999|ref|XP_008777500.1| PREDICTED: uncharacterized protein LOC103697430 [Phoenix dactylifera]
P.oceanica_contig_00532	973
P.oceanica_contig_00533	294
P.oceanica_contig_00534	561		Zosma68g00870 Protein of unknown function DUF829, transmembrane 53
P.oceanica_contig_00535	590	gi|743848753|ref|XP_010939443.1| probable protein phosphatase 2C 12 isoform X2 [Elaeis guineensis]	Zosma26g00910 Protein phosphatase, putative	XP_010664580.1 PREDICTED: probable protein phosphatase 2C 12 [Vitis vinifera]	gi|743848753|ref|XP_010939443.1| PREDICTED: probable protein phosphatase 2C 12 isoform X2 [Elaeis guineensis]	gi|672149348|ref|XP_008797259.1| PREDICTED: probable protein phosphatase 2C 12 isoform X3 [Phoenix dactylifera]		GO:0003824|GO:0004722|GO:0006470	SPCC1223.11 (Serine/threonine protein phosphatase)
P.oceanica_contig_00536	1938	gi|696586044|gb|AIT51845.1| eukaryotic translation initiation factor 5A [Lindernia subracemosa]	Zosma324g00030 Eukaryotic translation initiation factor 5A-2, putative, expressed	XP_003634303.1 PREDICTED: eukaryotic translation initiation factor 5A-2 [Vitis vinifera]	gi|743791966|ref|XP_010923568.1| PREDICTED: eukaryotic translation initiation factor 5A isoform X2 [Elaeis guineensis]	gi|672132981|ref|XP_008790089.1| PREDICTED: eukaryotic translation initiation factor 5A-2 isoform X1 [Phoenix dactylifera]	IPR001932 (PPM-type phosphatase domain); IPR015655 (Protein phosphatase 2C family)	GO:0003723|GO:0003743|GO:0003746|GO:0006413|GO:0006452|GO:0043022|GO:0045901|GO:0045905	YJR047c (Translation elongation factor P (EF-P)/translation initiation factor 5A (eIF-5A))
P.oceanica_contig_00537	212	gi|27901703|gb|AAO26687.1|AF478374_1 gag-pol polyprotein [Vitis vinifera]		XP_010644234.1 PREDICTED: uncharacterized protein LOC104877519 [Vitis vinifera]	gi|743837132|ref|XP_010936309.1| PREDICTED: uncharacterized protein LOC105055965 [Elaeis guineensis]	gi|672145214|ref|XP_008796519.1| PREDICTED: endoribonuclease Dicer homolog 3b-like [Phoenix dactylifera]	IPR001884 (Translation elongation factor IF5A); IPR012340 (Nucleic acid-binding, OB-fold); IPR008991 (Translation protein SH3-like domain); IPR014722 (Ribosomal protein L2 domain 2); IPR019769 (Translation elongation factor, IF5A, hypusine site); IPR020189 (Translation elongation factor, IF5A C-terminal)	GO:0005488|GO:0016772|GO:0044237
P.oceanica_contig_00538	1057
P.oceanica_contig_00539	362	gi|703159111|ref|XP_010112166.1| DNA polymerase theta [Morus notabilis]		XP_010662484.1 PREDICTED: uncharacterized protein LOC104882143 [Vitis vinifera]	gi|743774891|ref|XP_010917812.1| PREDICTED: disease resistance protein RGA2-like [Elaeis guineensis]	gi|672198957|ref|XP_008777490.1| PREDICTED: uncharacterized protein LOC103697418 [Phoenix dactylifera]		GO:0003677|GO:0003887|GO:0006261|GO:0043167|GO:0071897
P.oceanica_contig_00540	2684	gi|901804591|gb|KMZ63088.1| putative dolichyl pyrophosphate Glc1Man9GlcNAc2 alpha-1,3-glucosyltransferase [Zostera marina]	Zosma42g01280 Probable dolichyl pyrophosphate Glc1Man9GlcNAc2 alpha-1,3-glucosyltransferase	XP_010661426.1 PREDICTED: probable dolichyl pyrophosphate Glc1Man9GlcNAc2 alpha-1,3-glucosyltransferase isoform X3 [Vitis vinifera]	gi|743778725|ref|XP_010919829.1| PREDICTED: probable dolichyl pyrophosphate Glc1Man9GlcNAc2 alpha-1,3-glucosyltransferase isoform X1 [Elaeis guineensis]	gi|672142015|ref|XP_008794857.1| PREDICTED: probable dolichyl pyrophosphate Glc1Man9GlcNAc2 alpha-1,3-glucosyltransferase [Phoenix dactylifera]		GO:0005789|GO:0008152|GO:0016021|GO:0016758	SPAC17C9.07
P.oceanica_contig_00541	1716	gi|901804591|gb|KMZ63088.1| putative dolichyl pyrophosphate Glc1Man9GlcNAc2 alpha-1,3-glucosyltransferase [Zostera marina]	Zosma42g01280 Probable dolichyl pyrophosphate Glc1Man9GlcNAc2 alpha-1,3-glucosyltransferase	XP_002269114.1 PREDICTED: probable dolichyl pyrophosphate Glc1Man9GlcNAc2 alpha-1,3-glucosyltransferase isoform X1 [Vitis vinifera]	gi|743778725|ref|XP_010919829.1| PREDICTED: probable dolichyl pyrophosphate Glc1Man9GlcNAc2 alpha-1,3-glucosyltransferase isoform X1 [Elaeis guineensis]	gi|672142015|ref|XP_008794857.1| PREDICTED: probable dolichyl pyrophosphate Glc1Man9GlcNAc2 alpha-1,3-glucosyltransferase [Phoenix dactylifera]	IPR004856 (Glycosyl transferase, ALG6/ALG8)	GO:0005789|GO:0008152|GO:0016021|GO:0016758	YOR067c
P.oceanica_contig_00542	1108						IPR004856 (Glycosyl transferase, ALG6/ALG8)
P.oceanica_contig_00543	441
P.oceanica_contig_00544	1797
P.oceanica_contig_00545	826		Zosma298g00060 UDP-N-acetylglucosamine--peptide N-acetylglucosaminyltransferase, family GT41	XP_010648955.1 PREDICTED: probable UDP-N-acetylglucosamine--peptide N-acetylglucosaminyltransferase SEC isoform X2 [Vitis vinifera]	gi|743802662|ref|XP_010926674.1| PREDICTED: probable UDP-N-acetylglucosamine--peptide N-acetylglucosaminyltransferase SEC [Elaeis guineensis]	gi|672199053|ref|XP_008777513.1| PREDICTED: probable UDP-N-acetylglucosamine--peptide N-acetylglucosaminyltransferase SEC isoform X2 [Phoenix dactylifera]
P.oceanica_contig_00546	518
P.oceanica_contig_00547	708
P.oceanica_contig_00548	1633
P.oceanica_contig_00549	239	gi|641853054|gb|KDO71913.1| hypothetical protein [Citrus sinensis]	Zosma200g00300 Ubiquitin-conjugating enzyme 31	XP_002277394.1 PREDICTED: ubiquitin-conjugating enzyme E2 32 [Vitis vinifera]	gi|743844146|ref|XP_010938255.1| PREDICTED: ubiquitin-conjugating enzyme E2 32-like [Elaeis guineensis]	gi|672184429|ref|XP_008812524.1| PREDICTED: ubiquitin-conjugating enzyme E2 32 [Phoenix dactylifera]
P.oceanica_contig_00550	240	gi|147772734|emb|CAN60626.1| hypothetical protein [Vitis vinifera]		XP_010662801.1 PREDICTED: uncharacterized protein LOC104882222 [Vitis vinifera]	gi|743791243|ref|XP_010923376.1| PREDICTED: uncharacterized protein LOC105046487 [Elaeis guineensis]	gi|672109673|ref|XP_008791387.1| PREDICTED: uncharacterized protein LOC103708304 [Phoenix dactylifera]		GO:0003676|GO:0015074|GO:0042274
P.oceanica_contig_00551	529						IPR013103 (Reverse transcriptase, RNA-dependent DNA polymerase)
P.oceanica_contig_00552	598	gi|147772736|emb|CAN60628.1| hypothetical protein [Vitis vinifera]		XP_010656238.1 PREDICTED: uncharacterized protein LOC104880636 [Vitis vinifera]				GO:0006725|GO:0034641|GO:0043170|GO:0044238|GO:0046483|GO:0097159|GO:1901360|GO:1901363
P.oceanica_contig_00553	459	gi|731420001|ref|XP_010661224.1| hypothetical protein [Vitis vinifera]	Zosma121g00400 HAT family dimerisation domain containing protein, expressed	XP_010661224.1 PREDICTED: uncharacterized protein LOC104881745 [Vitis vinifera]	gi|743768987|ref|XP_010914773.1| PREDICTED: LOW QUALITY PROTEIN: uncharacterized protein LOC105040093 [Elaeis guineensis]	gi|672171461|ref|XP_008805801.1| PREDICTED: uncharacterized protein LOC103718659 [Phoenix dactylifera]
P.oceanica_contig_00554	899						IPR007021 (Domain of unknown function DUF659)
P.oceanica_contig_00555	719
P.oceanica_contig_00556	744
P.oceanica_contig_00557	767
P.oceanica_contig_00558	581
P.oceanica_contig_00559	761	gi|743812577|ref|XP_010929458.1| hypothetical protein [Elaeis guineensis]	Zosma234g00260	XP_010653572.1 PREDICTED: uncharacterized protein LOC104880060 [Vitis vinifera]	gi|743812577|ref|XP_010929458.1| PREDICTED: uncharacterized protein LOC105050926 [Elaeis guineensis]	gi|672197714|ref|XP_008777135.1| PREDICTED: uncharacterized protein LOC103697118 [Phoenix dactylifera]
P.oceanica_contig_00560	1060
P.oceanica_contig_00561	827
P.oceanica_contig_00562	325	gi|629095028|gb|KCW61023.1| hypothetical protein [Eucalyptus grandis]		XP_010650654.1 PREDICTED: uncharacterized protein LOC104879488 [Vitis vinifera]	gi|743833920|ref|XP_010935380.1| PREDICTED: uncharacterized protein LOC105055297 [Elaeis guineensis]
P.oceanica_contig_00563	1326
P.oceanica_contig_00564	647
P.oceanica_contig_00565	1415
P.oceanica_contig_00566	869
P.oceanica_contig_00567	513
P.oceanica_contig_00568	795
P.oceanica_contig_00569	1071
P.oceanica_contig_00570	658		Zosma112g00140 Ras-related protein RABB1c
P.oceanica_contig_00571	642
P.oceanica_contig_00572	602		Zosma189g00300 Mitochondrial inner membrane protein OXA1	XP_010659217.1 PREDICTED: mitochondrial inner membrane protein OXA1 [Vitis vinifera]	gi|743777662|ref|XP_010919268.1| PREDICTED: mitochondrial inner membrane protein OXA1-like isoform X1 [Elaeis guineensis]	gi|672159571|ref|XP_008799548.1| PREDICTED: mitochondrial inner membrane protein OXA1-like isoform X1 [Phoenix dactylifera]
P.oceanica_contig_00573	264
P.oceanica_contig_00574	1816
P.oceanica_contig_00575	895
P.oceanica_contig_00576	640
P.oceanica_contig_00577	723
P.oceanica_contig_00578	2030	gi|672144341|ref|XP_008796071.1| 3-ketoacyl-CoA synthase 11-like [Phoenix dactylifera]	Zosma178g00240 3-ketoacyl-CoA synthase	XP_002283935.1 PREDICTED: 3-ketoacyl-CoA synthase 11 [Vitis vinifera]	gi|743824722|ref|XP_010932851.1| PREDICTED: 3-ketoacyl-CoA synthase 11-like [Elaeis guineensis]	gi|672144341|ref|XP_008796071.1| PREDICTED: 3-ketoacyl-CoA synthase 11-like [Phoenix dactylifera]		GO:0003824|GO:0006633|GO:0008152|GO:0016020|GO:0016021|GO:0016747	DRA0326 (Predicted naringenin-chalcone synthase); MT1417 (Predicted naringenin-chalcone synthase)
P.oceanica_contig_00579	664					gi|672137285|ref|XP_008792363.1| PREDICTED: serine/threonine-protein phosphatase PP1-like isoform X1 [Phoenix dactylifera]	IPR016039 (Thiolase-like); IPR012392 (Very-long-chain 3-ketoacyl-CoA synthase); IPR012328 (Chalcone/stilbene synthase, C-terminal); IPR013601 (FAE1/Type III polyketide synthase-like protein)
P.oceanica_contig_00580	572
P.oceanica_contig_00581	479	gi|901816165|gb|KMZ70462.1| Receptor-like protein kinase [Zostera marina]	Zosma19g00440 Receptor-like protein kinase	XP_010648453.1 PREDICTED: probable LRR receptor-like serine/threonine-protein kinase At4g31250 [Vitis vinifera]	gi|743767088|ref|XP_010913795.1| PREDICTED: probable LRR receptor-like serine/threonine-protein kinase RLK [Elaeis guineensis]	gi|672117068|ref|XP_008781714.1| PREDICTED: probable LRR receptor-like serine/threonine-protein kinase RLK [Phoenix dactylifera]		GO:0004672|GO:0005524|GO:0006468|GO:0016021
P.oceanica_contig_00582	1939	gi|901814227|gb|KMZ68632.1| Chaperone protein dnaJ 49 [Zostera marina]	Zosma234g00060 Chaperone protein dnaJ 49	XP_010656417.1 PREDICTED: chaperone protein dnaJ 49 [Vitis vinifera]	gi|743798393|ref|XP_010925227.1| PREDICTED: chaperone protein dnaJ 49-like [Elaeis guineensis]	gi|672136686|ref|XP_008792051.1| PREDICTED: chaperone protein dnaJ 49-like [Phoenix dactylifera]	IPR011009 (Protein kinase-like domain)		SPBC17A3.05c (DnaJ-class molecular chaperone)
P.oceanica_contig_00583	271			XP_002269447.1 PREDICTED: probable zinc metalloprotease EGY1, chloroplastic [Vitis vinifera]		gi|672135440|ref|XP_008791389.1| PREDICTED: probable zinc metalloprotease EGY1, chloroplastic isoform X2 [Phoenix dactylifera]	IPR001623 (DnaJ domain); IPR015399 (Domain of unknown function DUF1977, DnaJ-like); IPR018253 (DnaJ domain, conserved site)
P.oceanica_contig_00584	824
P.oceanica_contig_00585	322				gi|743860952|ref|XP_010943148.1| PREDICTED: NAC domain-containing protein 78-like isoform X1 [Elaeis guineensis]	gi|672192555|ref|XP_008775798.1| PREDICTED: NAC transcription factor 29-like [Phoenix dactylifera]
P.oceanica_contig_00586	207
P.oceanica_contig_00587	341	gi|133711804|gb|ABO36622.1| copia LTR rider [Solanum lycopersicum]		XP_010646662.1 PREDICTED: retrovirus-related Pol polyprotein from transposon TNT 1-94 isoform X1 [Vitis vinifera]	gi|743887314|ref|XP_010910350.1| PREDICTED: uncharacterized protein LOC105036284 [Elaeis guineensis]	gi|672202814|ref|XP_008778480.1| PREDICTED: LOW QUALITY PROTEIN: uncharacterized protein LOC103698265 [Phoenix dactylifera]		GO:0003676|GO:0004146|GO:0006545|GO:0008270|GO:0009165|GO:0015074|GO:0016021|GO:0050661|GO:0055114
P.oceanica_contig_00588	275						IPR012337 (Ribonuclease H-like domain); IPR001584 (Integrase, catalytic core)
P.oceanica_contig_00589	267
P.oceanica_contig_00590	742	gi|566150664|ref|XP_006369492.1| hypothetical protein [Populus trichocarpa]	Zosma48g00740 Lipid transfer protein	XP_002269620.1 PREDICTED: non-specific lipid-transfer protein 8-like [Vitis vinifera]	gi|743788721|ref|XP_010922736.1| PREDICTED: non-specific lipid-transfer protein 1-like [Elaeis guineensis]	gi|672204731|ref|XP_008778991.1| PREDICTED: non-specific lipid-transfer protein 1-like [Phoenix dactylifera]		GO:0006810
P.oceanica_contig_00591	548
P.oceanica_contig_00592	636	gi|901813920|gb|KMZ68341.1| Hydrolase-like protein [Zostera marina]	Zosma240g00190 Hydrolase-like protein	XP_002281808.1 PREDICTED: monoacylglycerol lipase ABHD6 [Vitis vinifera]	gi|743839123|ref|XP_010936913.1| PREDICTED: uncharacterized protein LOC105056424 isoform X1 [Elaeis guineensis]	gi|672165123|ref|XP_008802457.1| PREDICTED: uncharacterized protein LOC103716296 [Phoenix dactylifera]		GO:0016787
P.oceanica_contig_00593	242						IPR029058 (Alpha/Beta hydrolase fold)
P.oceanica_contig_00594	470
P.oceanica_contig_00595	569
P.oceanica_contig_00596	539
P.oceanica_contig_00597	1083
P.oceanica_contig_00598	679
P.oceanica_contig_00599	307		Zosma87g00330
P.oceanica_contig_00600	216
P.oceanica_contig_00601	564						IPR025724 (GAG-pre-integrase domain)
P.oceanica_contig_00602	486
P.oceanica_contig_00603	216
P.oceanica_contig_00604	308
P.oceanica_contig_00605	1224
P.oceanica_contig_00606	757
P.oceanica_contig_00607	486						IPR000291 (D-alanine--D-alanine ligase/VANA/B/C, conserved site); IPR016185 (Pre-ATP-grasp domain)
P.oceanica_contig_00608	241
P.oceanica_contig_00609	261
P.oceanica_contig_00610	758
P.oceanica_contig_00611	241
P.oceanica_contig_00612	786	gi|359484530|ref|XP_003633116.1| programmed cell death protein 4-like [Vitis vinifera]		XP_003633116.1 PREDICTED: programmed cell death protein 4-like [Vitis vinifera]
P.oceanica_contig_00613	212
P.oceanica_contig_00614	910
P.oceanica_contig_00615	1230
P.oceanica_contig_00616	643	gi|743778947|ref|XP_010919939.1| non-specific phospholipase C4-like [Elaeis guineensis]	Zosma26g00960 Non specific phospholipase C	XP_003633883.1 PREDICTED: non-specific phospholipase C4-like isoform X2 [Vitis vinifera]	gi|743778947|ref|XP_010919939.1| PREDICTED: non-specific phospholipase C4-like [Elaeis guineensis]	gi|672144763|ref|XP_008796283.1| PREDICTED: non-specific phospholipase C4-like [Phoenix dactylifera]		GO:0003824
P.oceanica_contig_00617	808		Zosma192g00570 Regulator of nonsense transcripts-like protein	XP_002279304.2 PREDICTED: regulator of nonsense transcripts 1 homolog isoform X2 [Vitis vinifera]	gi|743827240|ref|XP_010933539.1| PREDICTED: LOW QUALITY PROTEIN: regulator of nonsense transcripts 1 homolog [Elaeis guineensis]	gi|672125596|ref|XP_008786218.1| PREDICTED: regulator of nonsense transcripts 1 homolog isoform X3 [Phoenix dactylifera]
P.oceanica_contig_00618	270
P.oceanica_contig_00619	713
P.oceanica_contig_00620	743
P.oceanica_contig_00621	1081	gi|720064820|ref|XP_010276081.1| hypothetical protein [Nelumbo nucifera]	Zosma38g01120	XP_003632945.1 PREDICTED: uncharacterized protein LOC100855186 [Vitis vinifera]	gi|743759040|ref|XP_010929998.1| PREDICTED: uncharacterized protein LOC105051322 [Elaeis guineensis]	gi|672184690|ref|XP_008812625.1| PREDICTED: uncharacterized protein LOC103723486 [Phoenix dactylifera]
P.oceanica_contig_00622	407
P.oceanica_contig_00623	1118
P.oceanica_contig_00624	301
P.oceanica_contig_00625	297
P.oceanica_contig_00626	365	gi|720030818|ref|XP_010265622.1| CBL-interacting serine/threonine-protein kinase 6-like [Nelumbo nucifera]	Zosma69g00030 CBL-interacting protein kinase 9	NP_001268174.1 CBL-interacting protein kinase 02 [Vitis vinifera]	gi|743763913|ref|XP_010912157.1| PREDICTED: LOW QUALITY PROTEIN: CBL-interacting protein kinase 6-like [Elaeis guineensis]	gi|672159775|ref|XP_008799653.1| PREDICTED: CBL-interacting protein kinase 6 [Phoenix dactylifera]		GO:0004674|GO:0005524|GO:0006468|GO:0007165|GO:0016021	SPAC57A10.02 (Serine/threonine protein kinase)
P.oceanica_contig_00627	1012
P.oceanica_contig_00628	998
P.oceanica_contig_00629	894	gi|901812912|gb|KMZ67438.1| putative salt tolerance-like protein [Zostera marina]	Zosma268g00070 Probable salt tolerance-like protein	XP_002283666.1 PREDICTED: B-box zinc finger protein 22 [Vitis vinifera]	gi|743815529|ref|XP_010930364.1| PREDICTED: B-box zinc finger protein 22-like [Elaeis guineensis]	gi|672140677|ref|XP_008794150.1| PREDICTED: probable salt tolerance-like protein At1g78600 [Phoenix dactylifera]		GO:0005622|GO:0008270
P.oceanica_contig_00630	574
P.oceanica_contig_00631	1292	gi|147786958|emb|CAN71132.1| hypothetical protein [Vitis vinifera]		XP_010647451.1 PREDICTED: uncharacterized protein LOC104878577 [Vitis vinifera]		gi|672207808|ref|XP_008779879.1| PREDICTED: uncharacterized protein LOC103699645, partial [Phoenix dactylifera]
P.oceanica_contig_00632	991
P.oceanica_contig_00633	1106	gi|901807997|gb|KMZ64931.1| Annexin [Zostera marina]	Zosma342g00050 Annexin	XP_002279669.1 PREDICTED: annexin D8 [Vitis vinifera]	gi|743821249|ref|XP_010931989.1| PREDICTED: annexin-like protein RJ4 [Elaeis guineensis]	gi|672126889|ref|XP_008786903.1| PREDICTED: annexin-like protein RJ4 [Phoenix dactylifera]		GO:0005509|GO:0005544
P.oceanica_contig_00634	747						IPR001464 (Annexin); IPR018502 (Annexin repeat); IPR018252 (Annexin repeat, conserved site); IPR009118 (Annexin, plant)
P.oceanica_contig_00635	2643
P.oceanica_contig_00636	1276
P.oceanica_contig_00637	1075
P.oceanica_contig_00638	735
P.oceanica_contig_00639	920
P.oceanica_contig_00640	443
P.oceanica_contig_00641	886
P.oceanica_contig_00642	919	gi|565398822|ref|XP_006364964.1| transmembrane protein 50 homolog [Solanum tuberosum]	Zosma102g00160 Transmembrane protein 50a, putative	XP_002285830.1 PREDICTED: transmembrane protein 50 homolog [Vitis vinifera]	gi|743878347|ref|XP_010908152.1| PREDICTED: transmembrane protein 50A-like [Elaeis guineensis]	gi|672192608|ref|XP_008775814.1| PREDICTED: transmembrane protein 50A [Phoenix dactylifera]		GO:0006661|GO:0016021
P.oceanica_contig_00643	405	gi|734329414|gb|KHN06274.1| Retrovirus-related Pol polyprotein from transposon TNT 1-94, partial [Glycine soja]		XP_010662484.1 PREDICTED: uncharacterized protein LOC104882143 [Vitis vinifera]	gi|743889423|ref|XP_010910847.1| PREDICTED: uncharacterized protein LOC105036811, partial [Elaeis guineensis]	gi|672206121|ref|XP_008779347.1| PREDICTED: uncharacterized protein LOC103699078, partial [Phoenix dactylifera]	IPR007919 (Uncharacterised protein family UPF0220)	GO:0006796|GO:0044710|GO:0046872|GO:0051766|GO:0071704|GO:0097159|GO:1901363
P.oceanica_contig_00644	2518	gi|901814908|gb|KMZ69272.1| hypothetical protein [Zostera marina]	Zosma219g00060
P.oceanica_contig_00645	647
P.oceanica_contig_00646	2335	gi|901807059|gb|KMZ64177.1| FAD synthetase [Zostera marina]	Zosma37g00570 FAD synthetase	XP_002269812.1 PREDICTED: FAD synthase [Vitis vinifera]	gi|743836346|ref|XP_010936062.1| PREDICTED: FAD synthase-like isoform X3 [Elaeis guineensis]	gi|672131809|ref|XP_008789470.1| PREDICTED: FAD synthase-like isoform X1 [Phoenix dactylifera]		GO:0003824|GO:0019761	SPCC1235.04c (3'-phosphoadenosine 5'-phosphosulfate sulfotransferase (PAPS reductase)/FAD synthetase and related enzymes); SSO0103 (Predicted nucleotide-utilizing enzyme related to molybdopterin-biosynthesis enzyme MoeA)
P.oceanica_contig_00647	750						IPR001453 (MoaB/Mog domain)
P.oceanica_contig_00648	347
P.oceanica_contig_00649	347	gi|702457957|ref|XP_010027409.1| hypothetical protein [Eucalyptus grandis]		XP_010662546.1 PREDICTED: uncharacterized protein LOC104882159 [Vitis vinifera]	gi|743775829|ref|XP_010918307.1| PREDICTED: L-type lectin-domain containing receptor kinase IV.2-like, partial [Elaeis guineensis]	gi|672145214|ref|XP_008796519.1| PREDICTED: endoribonuclease Dicer homolog 3b-like [Phoenix dactylifera]
P.oceanica_contig_00650	333	gi|759860021|ref|WP_043550774.1| hypothetical protein [Acetobacter malorum]		XP_010645227.1 PREDICTED: nodulin-26-like [Vitis vinifera]	gi|743879133|ref|XP_010908344.1| PREDICTED: uncharacterized protein LOC105034768 [Elaeis guineensis]	gi|672202993|ref|XP_008778529.1| PREDICTED: uncharacterized protein LOC103698312 [Phoenix dactylifera]	IPR013103 (Reverse transcriptase, RNA-dependent DNA polymerase)
P.oceanica_contig_00651	377
P.oceanica_contig_00652	763
P.oceanica_contig_00653	1265
P.oceanica_contig_00654	963
P.oceanica_contig_00655	400
P.oceanica_contig_00656	1069
P.oceanica_contig_00657	1839	gi|901808079|gb|KMZ65002.1| Cell division cycle-associated 7-like protein [Zostera marina]	Zosma33g00320 Cell division cycle-associated 7-like protein	XP_002267660.1 PREDICTED: cell division cycle-associated protein 7 isoform X2 [Vitis vinifera]	gi|743879612|ref|XP_010908442.1| PREDICTED: cell division cycle-associated 7-like protein isoform X2 [Elaeis guineensis]	gi|672133361|ref|XP_008790296.1| PREDICTED: cell division cycle-associated 7-like protein [Phoenix dactylifera]
P.oceanica_contig_00658	652	gi|221128189|ref|XP_002162844.1| 60S ribosomal protein L15-like [Hydra vulgaris]	Zosma76g00450 60S ribosomal protein L15	XP_003635402.1 PREDICTED: 60S ribosomal protein L15-1 [Vitis vinifera]	gi|743778336|ref|XP_010919627.1| PREDICTED: 60S ribosomal protein L15 isoform X1 [Elaeis guineensis]	gi|672158477|ref|XP_008798983.1| PREDICTED: 60S ribosomal protein L15-like [Phoenix dactylifera]	IPR018866 (Zinc-finger domain of monoamine-oxidase A repressor R1)	GO:0002181|GO:0003735|GO:0005622|GO:0005840|GO:0006412|GO:0022625	YMR121c (Ribosomal protein L15E)
P.oceanica_contig_00659	387						IPR024794 (Ribosomal protein L15e core domain); IPR012678 (Ribosomal protein L23/L15e core domain); IPR000439 (Ribosomal protein L15e); IPR020925 (Ribosomal protein L15e, conserved site)
P.oceanica_contig_00660	289			NP_001268120.1 lipid transfer protein precursor [Vitis vinifera]	gi|743788723|ref|XP_010922738.1| PREDICTED: non-specific lipid-transfer protein 1-like [Elaeis guineensis]	gi|672204731|ref|XP_008778991.1| PREDICTED: non-specific lipid-transfer protein 1-like [Phoenix dactylifera]
P.oceanica_contig_00661	1212	gi|901807025|gb|KMZ64143.1| Photosystem II reaction center PSB28 protein, chloroplastic [Zostera marina]	Zosma37g00220 Photosystem II reaction center PSB28 protein, chloroplastic	XP_002271666.1 PREDICTED: photosystem II reaction center PSB28 protein, chloroplastic [Vitis vinifera]	gi|743826178|ref|XP_010933211.1| PREDICTED: LOW QUALITY PROTEIN: photosystem II reaction center PSB28 protein, chloroplastic [Elaeis guineensis]	gi|672179787|ref|XP_008810067.1| PREDICTED: photosystem II reaction center PSB28 protein, chloroplastic [Phoenix dactylifera]		GO:0009523|GO:0009654|GO:0015979|GO:0016020	all0801
P.oceanica_contig_00662	2306						IPR005610 (Photosystem II Psb28, class 1)
P.oceanica_contig_00663	710
P.oceanica_contig_00664	327
P.oceanica_contig_00665	596
P.oceanica_contig_00666	422
P.oceanica_contig_00667	1479	gi|672135886|ref|XP_008791622.1| pyridoxal reductase, chloroplastic [Phoenix dactylifera]	Zosma57g00020 Pyridoxal reductase, chloroplastic	XP_010662914.1 PREDICTED: pyridoxal reductase, chloroplastic isoform X2 [Vitis vinifera]	gi|743777819|ref|XP_010919350.1| PREDICTED: pyridoxal reductase, chloroplastic [Elaeis guineensis]	gi|672135886|ref|XP_008791622.1| PREDICTED: pyridoxal reductase, chloroplastic [Phoenix dactylifera]		GO:0000023|GO:0006098|GO:0009443|GO:0016491|GO:0019252|GO:0019761|GO:0042821|GO:0043085|GO:0055114|GO:0070402	alr0300 (Predicted oxidoreductases (related to aryl-alcohol dehydrogenases))
P.oceanica_contig_00668	882	gi|297608865|ref|NP_001062288.2| hypothetical protein [Oryza sativa Japonica Group]	Zosma99g00710 60S ribosomal protein L32-1	XP_002272873.1 PREDICTED: 60S ribosomal protein L32-1 [Vitis vinifera]	gi|192910702|gb|ACF06459.1| ribosomal protein L32 [Elaeis guineensis]	gi|672138416|ref|XP_008792964.1| PREDICTED: 60S ribosomal protein L32-1 [Phoenix dactylifera]		GO:0003735|GO:0005622|GO:0005840|GO:0006412|GO:0022625	SPAC3H5.10 (Ribosomal protein L32E)
P.oceanica_contig_00669	1986	gi|672142762|ref|XP_008795244.1| hypothetical protein [Phoenix dactylifera]	Zosma14g00240 DUF218 domain protein	XP_010664893.1 PREDICTED: uncharacterized protein C57A10.07 [Vitis vinifera]	gi|743764838|ref|XP_010912633.1| PREDICTED: uncharacterized protein C57A10.07-like [Elaeis guineensis]	gi|672142762|ref|XP_008795244.1| PREDICTED: uncharacterized protein C57A10.07-like [Phoenix dactylifera]	IPR001515 (Ribosomal protein L32e)	GO:0016021	SPAC57A10.07
P.oceanica_contig_00670	1139	gi|743765206|ref|XP_010912818.1| hypothetical protein [Elaeis guineensis]	Zosma118g00370 unknown protein	XP_002271254.1 PREDICTED: uncharacterized protein LOC100251518 [Vitis vinifera]	gi|743765206|ref|XP_010912818.1| PREDICTED: uncharacterized protein LOC105038647 [Elaeis guineensis]	gi|672168419|ref|XP_008804209.1| PREDICTED: uncharacterized protein LOC103717553 [Phoenix dactylifera]	IPR003848 (Domain of unknown function DUF218); IPR014729 (Rossmann-like alpha/beta/alpha sandwich fold)	GO:0005515
P.oceanica_contig_00671	396	gi|901795850|gb|KMZ58753.1| Cysteine synthase [Zostera marina]	Zosma74g00970 Cysteine synthase		gi|743770006|ref|XP_010915295.1| PREDICTED: cysteine synthase-like isoform X1 [Elaeis guineensis]		IPR001202 (WW domain); IPR015767 (Rho GTPase activating protein)	GO:0004124|GO:0006535
P.oceanica_contig_00672	1002
P.oceanica_contig_00673	332
P.oceanica_contig_00674	651
P.oceanica_contig_00675	1933	gi|672166017|ref|XP_008802927.1| putative methylesterase 14, chloroplastic [Phoenix dactylifera]	Zosma161g00330 methyl esterase 14	XP_002282036.1 PREDICTED: putative methylesterase 14, chloroplastic [Vitis vinifera]	gi|743806795|ref|XP_010927815.1| PREDICTED: putative methylesterase 14, chloroplastic [Elaeis guineensis]	gi|672166017|ref|XP_008802927.1| PREDICTED: putative methylesterase 14, chloroplastic [Phoenix dactylifera]		GO:0008152|GO:0016787	mlr6684 (Predicted hydrolases or acyltransferases (alpha/beta hydrolase superfamily) )
P.oceanica_contig_00676	1340	gi|743772592|ref|XP_010916609.1| hypothetical protein [Elaeis guineensis]	Zosma70g00690	XP_010664569.1 PREDICTED: uncharacterized protein LOC100267847 [Vitis vinifera]	gi|743772592|ref|XP_010916609.1| PREDICTED: uncharacterized protein LOC105041362 isoform X2 [Elaeis guineensis]	gi|672170435|ref|XP_008805274.1| PREDICTED: uncharacterized protein LOC103718300 [Phoenix dactylifera]	IPR000073 (Alpha/beta hydrolase fold-1); IPR029058 (Alpha/Beta hydrolase fold)
P.oceanica_contig_00677	725
P.oceanica_contig_00678	397
P.oceanica_contig_00679	528
P.oceanica_contig_00680	638	gi|901822169|gb|KMZ73953.1| hypothetical protein [Zostera marina]	Zosma139g00310	XP_003631963.1 PREDICTED: uncharacterized protein LOC100852500 [Vitis vinifera]	gi|743846618|ref|XP_010938884.1| PREDICTED: cytochrome c oxidase assembly factor 4 homolog, mitochondrial [Elaeis guineensis]	gi|672192231|ref|XP_008775715.1| PREDICTED: cytochrome c oxidase assembly factor 4 homolog, mitochondrial [Phoenix dactylifera]
P.oceanica_contig_00681	4525
P.oceanica_contig_00682	1221	gi|590656972|ref|XP_007034426.1| Vesicle-associated membrane protein 721, VAMP7B [Theobroma cacao]	Zosma206g00080 Putative vesicle-associated membrane protein 726	XP_002267063.1 PREDICTED: vesicle-associated membrane protein 722 [Vitis vinifera]	gi|743759840|ref|XP_010934067.1| PREDICTED: putative vesicle-associated membrane protein 726 [Elaeis guineensis]	gi|672177261|ref|XP_008808719.1| PREDICTED: vesicle-associated membrane protein 721-like [Phoenix dactylifera]
P.oceanica_contig_00683	357
P.oceanica_contig_00684	551
P.oceanica_contig_00685	1584	gi|922353281|ref|XP_013452457.1| hypothetical protein [Medicago truncatula]						GO:0005488
P.oceanica_contig_00686	1363	gi|672142913|ref|XP_008795321.1| transcription factor MYB44-like [Phoenix dactylifera]	Zosma161g00580	XP_002278632.2 PREDICTED: trichome differentiation protein GL1 [Vitis vinifera]	gi|743816450|ref|XP_010930647.1| PREDICTED: myb-related protein 3R-1-like [Elaeis guineensis]	gi|672142913|ref|XP_008795321.1| PREDICTED: transcription factor MYB44-like [Phoenix dactylifera]		GO:0003677	ECU11g1690 (Myb superfamily proteins, including transcription factors and mRNA splicing factors)
P.oceanica_contig_00687	1584	gi|731380092|ref|XP_010662210.1| hypothetical protein [Vitis vinifera]	Zosma38g00290 C2H2 type zinc finger protein	XP_010662210.1 PREDICTED: uncharacterized protein LOC100261883 [Vitis vinifera]	gi|743809185|ref|XP_010928534.1| PREDICTED: uncharacterized protein LOC105050282 [Elaeis guineensis]	gi|672139992|ref|XP_008793801.1| PREDICTED: uncharacterized protein LOC103710014 [Phoenix dactylifera]	IPR009057 (Homeodomain-like); IPR001005 (SANT/Myb domain); IPR017930 (Myb domain)
P.oceanica_contig_00688	967
P.oceanica_contig_00689	1605
P.oceanica_contig_00690	1581	gi|901800041|gb|KMZ60291.1| hypothetical protein [Zostera marina]	Zosma5g01580	XP_010658904.1 PREDICTED: basic leucine zipper 6 [Vitis vinifera]	gi|743817896|ref|XP_010931065.1| PREDICTED: basic leucine zipper 6-like [Elaeis guineensis]	gi|672159879|ref|XP_008799706.1| PREDICTED: uncharacterized protein At4g06598 [Phoenix dactylifera]
P.oceanica_contig_00691	407
P.oceanica_contig_00692	905
P.oceanica_contig_00693	2183	gi|720042404|ref|XP_010269225.1| TPR repeat-containing thioredoxin TTL1-like [Nelumbo nucifera]	Zosma146g00530 Tetratricopeptide repeat protein, putative	XP_003635218.2 PREDICTED: TPR repeat-containing thioredoxin TTL1 [Vitis vinifera]	gi|743821411|ref|XP_010932026.1| PREDICTED: inactive TPR repeat-containing thioredoxin TTL3-like [Elaeis guineensis]	gi|672202349|ref|XP_008778366.1| PREDICTED: TPR repeat-containing thioredoxin TTL1-like isoform X1 [Phoenix dactylifera]		GO:0005515|GO:0045454	SPBC543.02c_1 (FOG: TPR repeat)
P.oceanica_contig_00694	468						IPR011990 (Tetratricopeptide-like helical domain); IPR019734 (Tetratricopeptide repeat); IPR013766 (Thioredoxin domain); IPR012336 (Thioredoxin-like fold); IPR013026 (Tetratricopeptide repeat-containing domain)
P.oceanica_contig_00695	2191	gi|720002623|ref|XP_010256740.1| probable serine/threonine-protein kinase At5g41260 [Nelumbo nucifera]	Zosma7g01140 Protein kinase-like protein	XP_010650958.1 PREDICTED: probable serine/threonine-protein kinase At5g41260 [Vitis vinifera]	gi|743818215|ref|XP_010931161.1| PREDICTED: probable serine/threonine-protein kinase At5g41260 [Elaeis guineensis]	gi|672163081|ref|XP_008801372.1| PREDICTED: probable serine/threonine-protein kinase At5g41260 [Phoenix dactylifera]		GO:0004672|GO:0005524|GO:0006468	Rv3080c_1 (Serine/threonine protein kinase)
P.oceanica_contig_00696	387
P.oceanica_contig_00697	638	gi|297740396|emb|CBI30578.3| hypothetical protein [Vitis vinifera]	Zosma128g00160 Dolichyl-diphosphooligosaccharide--protein glycosyltransferasesubunit 4A	XP_010658589.1 PREDICTED: dolichyl-diphosphooligosaccharide--protein glycosyltransferase subunit 4A-like [Vitis vinifera]		gi|672117993|ref|XP_008782193.1| PREDICTED: dolichyl-diphosphooligosaccharide--protein glycosyltransferase subunit 4A [Phoenix dactylifera]		GO:0016021
P.oceanica_contig_00698	1681	gi|695009881|ref|XP_009391591.1| serine incorporator 3 [Musa acuminata subsp. malaccensis]	Zosma44g01470 Serine incorporator 3	XP_002280143.1 PREDICTED: serine incorporator 3 [Vitis vinifera]	gi|743846108|ref|XP_010938752.1| PREDICTED: probable serine incorporator [Elaeis guineensis]	gi|672158781|ref|XP_008799134.1| PREDICTED: probable serine incorporator [Phoenix dactylifera]		GO:0015194|GO:0015825|GO:0016021	SPAPB1A10.07c
P.oceanica_contig_00699	440
P.oceanica_contig_00700	663
P.oceanica_contig_00701	269
P.oceanica_contig_00702	525
P.oceanica_contig_00703	209		Zosma99g00150 Phosphate translocator-like protein	XP_010649683.1 PREDICTED: probable sugar phosphate/phosphate translocator At1g48230 [Vitis vinifera]	gi|743799321|ref|XP_010925449.1| PREDICTED: probable sugar phosphate/phosphate translocator At3g17430 [Elaeis guineensis]	gi|672118642|ref|XP_008782535.1| PREDICTED: probable sugar phosphate/phosphate translocator At1g48230 isoform X1 [Phoenix dactylifera]
P.oceanica_contig_00704	757
P.oceanica_contig_00705	932
P.oceanica_contig_00706	1170
P.oceanica_contig_00707	1884	gi|901814700|gb|KMZ69071.1| hypothetical protein [Zostera marina]	Zosma222g00160 Cytochrome P450 90D2	XP_010654520.1 PREDICTED: 3-epi-6-deoxocathasterone 23-monooxygenase [Vitis vinifera]	gi|743769841|ref|XP_010915214.1| PREDICTED: cytochrome P450 90D2-like isoform X1 [Elaeis guineensis]	gi|672171431|ref|XP_008805787.1| PREDICTED: cytochrome P450 90D2-like [Phoenix dactylifera]		GO:0005506|GO:0016021|GO:0016709|GO:0020037|GO:0048366|GO:0048441|GO:0048443|GO:0055114	slr0574 (Cytochrome P450)
P.oceanica_contig_00708	686
P.oceanica_contig_00709	585
P.oceanica_contig_00710	664
P.oceanica_contig_00711	396
P.oceanica_contig_00712	596	gi|590664863|ref|XP_007036591.1| hypothetical protein [Theobroma cacao]	Zosma5g02420 Protein of unknown function (DUF506)	XP_002265575.1 PREDICTED: uncharacterized protein LOC100250319 [Vitis vinifera]	gi|743765767|ref|XP_010913111.1| PREDICTED: uncharacterized protein LOC105038887 [Elaeis guineensis]	gi|672158203|ref|XP_008798832.1| PREDICTED: uncharacterized protein LOC103713613 [Phoenix dactylifera]
P.oceanica_contig_00713	490
P.oceanica_contig_00714	1255
P.oceanica_contig_00715	393
P.oceanica_contig_00716	1180
P.oceanica_contig_00717	2451	gi|720036017|ref|XP_010267212.1| pentatricopeptide repeat-containing protein At2g29760, chloroplastic [Nelumbo nucifera]	Zosma2g01360 Pentatricopeptide repeat-containing protein	XP_010653986.1 PREDICTED: pentatricopeptide repeat-containing protein At2g29760, chloroplastic-like [Vitis vinifera]	gi|743765208|ref|XP_010912819.1| PREDICTED: pentatricopeptide repeat-containing protein At2g22410, mitochondrial-like [Elaeis guineensis]	gi|672136277|ref|XP_008791830.1| PREDICTED: pentatricopeptide repeat-containing protein At2g22410, mitochondrial-like [Phoenix dactylifera]
P.oceanica_contig_00718	279	gi|731400549|ref|XP_010653985.1| pentatricopeptide repeat-containing protein At2g29760, chloroplastic-like [Vitis vinifera]	Zosma2g01380 Pentatricopeptide repeat protein	XP_010653986.1 PREDICTED: pentatricopeptide repeat-containing protein At2g29760, chloroplastic-like [Vitis vinifera]	gi|743798567|ref|XP_010925270.1| PREDICTED: putative pentatricopeptide repeat-containing protein At3g15930 [Elaeis guineensis]	gi|672202642|ref|XP_008778435.1| PREDICTED: pentatricopeptide repeat-containing protein At5g66520-like [Phoenix dactylifera]
P.oceanica_contig_00719	281
P.oceanica_contig_00720	1398
P.oceanica_contig_00721	552
P.oceanica_contig_00722	332	gi|396582343|gb|AFN88207.1| integrase core domain containing protein [Phaseolus vulgaris]		XP_010646662.1 PREDICTED: retrovirus-related Pol polyprotein from transposon TNT 1-94 isoform X1 [Vitis vinifera]	gi|743837132|ref|XP_010936309.1| PREDICTED: uncharacterized protein LOC105055965 [Elaeis guineensis]	gi|672180014|ref|XP_008810186.1| PREDICTED: uncharacterized protein LOC103721669 [Phoenix dactylifera]
P.oceanica_contig_00723	227	gi|920716504|gb|KOM56592.1| hypothetical protein [Vigna angularis]		XP_010661711.1 PREDICTED: uncharacterized protein LOC104881896 [Vitis vinifera]	gi|743837132|ref|XP_010936309.1| PREDICTED: uncharacterized protein LOC105055965 [Elaeis guineensis]	gi|672145214|ref|XP_008796519.1| PREDICTED: endoribonuclease Dicer homolog 3b-like [Phoenix dactylifera]
P.oceanica_contig_00724	450	gi|672119852|ref|XP_008783177.1| ethylene-responsive transcription factor ERF023-like [Phoenix dactylifera]	Zosma5g02140 Dehydration-responsive element-binding protein 3	XP_002263994.1 PREDICTED: ethylene-responsive transcription factor ERF023 [Vitis vinifera]	gi|743771383|ref|XP_010915977.1| PREDICTED: ethylene-responsive transcription factor ERF023-like isoform X1 [Elaeis guineensis]	gi|672119852|ref|XP_008783177.1| PREDICTED: ethylene-responsive transcription factor ERF023-like [Phoenix dactylifera]		GO:0003677|GO:0003700|GO:0006355
P.oceanica_contig_00725	356						IPR001471 (AP2/ERF domain); IPR016177 (DNA-binding domain)
P.oceanica_contig_00726	1254
P.oceanica_contig_00727	693
P.oceanica_contig_00728	444
P.oceanica_contig_00729	896
P.oceanica_contig_00730	1435		Zosma235g00190 ATPase
P.oceanica_contig_00731	1408	gi|743891190|ref|XP_010911257.1| bifunctional epoxide hydrolase 2-like [Elaeis guineensis]	Zosma200g00120 Epoxide hydrolase 1	XP_002271210.1 PREDICTED: bifunctional epoxide hydrolase 2 [Vitis vinifera]	gi|743891190|ref|XP_010911257.1| PREDICTED: bifunctional epoxide hydrolase 2-like [Elaeis guineensis]	gi|672122856|ref|XP_008784771.1| PREDICTED: bifunctional epoxide hydrolase 2-like isoform X2 [Phoenix dactylifera]		GO:0003824|GO:0008152|GO:0016787	AGl2342 (Predicted hydrolases or acyltransferases (alpha/beta hydrolase superfamily) )
P.oceanica_contig_00732	368		Zosma320g00110 JmjC domain-containing protein 5				IPR000073 (Alpha/beta hydrolase fold-1); IPR029058 (Alpha/Beta hydrolase fold); IPR000639 (Epoxide hydrolase-like)
P.oceanica_contig_00733	2015	gi|901808150|gb|KMZ65073.1| hypothetical protein [Zostera marina]	Zosma33g01050	XP_002272224.1 PREDICTED: KH domain-containing protein At4g18375 [Vitis vinifera]	gi|743771413|ref|XP_010915993.1| PREDICTED: KH domain-containing protein At4g18375 [Elaeis guineensis]	gi|672119807|ref|XP_008783151.1| PREDICTED: KH domain-containing protein At4g18375 isoform X1 [Phoenix dactylifera]		GO:0003676|GO:0003723
P.oceanica_contig_00734	242						IPR004088 (K Homology domain, type 1); IPR004087 (K Homology domain)
P.oceanica_contig_00735	1625
P.oceanica_contig_00736	1167
P.oceanica_contig_00737	950
P.oceanica_contig_00738	316	gi|743800000|ref|XP_010925705.1| glucan endo-1,3-beta-glucosidase 11-like isoform X1 [Elaeis guineensis]	Zosma78g00130 Beta-1,3-endoglucanase, family GH17	XP_002270153.2 PREDICTED: glucan endo-1,3-beta-glucosidase 11 [Vitis vinifera]	gi|743800000|ref|XP_010925705.1| PREDICTED: glucan endo-1,3-beta-glucosidase 11-like isoform X1 [Elaeis guineensis]	gi|672107776|ref|XP_008781529.1| PREDICTED: glucan endo-1,3-beta-glucosidase 11-like [Phoenix dactylifera]		GO:0004553|GO:0005975|GO:0016021
P.oceanica_contig_00739	1179
P.oceanica_contig_00740	1652	gi|720030574|ref|XP_010265558.1| hypothetical protein [Nelumbo nucifera]	Zosma196g00520 UPF0133 protein ybaB	XP_002277907.1 PREDICTED: uncharacterized protein LOC100243229 [Vitis vinifera]	gi|743807069|ref|XP_010927959.1| PREDICTED: uncharacterized protein LOC105049876 [Elaeis guineensis]	gi|672113419|ref|XP_008810845.1| PREDICTED: uncharacterized protein LOC103722168 [Phoenix dactylifera]			alr5067 (Uncharacterized protein conserved in bacteria)
P.oceanica_contig_00741	1511	gi|586703089|ref|XP_006845379.1| hypothetical protein [Amborella trichopoda]	Zosma196g00520 UPF0133 protein ybaB	XP_002277907.1 PREDICTED: uncharacterized protein LOC100243229 [Vitis vinifera]	gi|743763947|ref|XP_010912173.1| PREDICTED: uncharacterized protein LOC105038159 [Elaeis guineensis]	gi|672113419|ref|XP_008810845.1| PREDICTED: uncharacterized protein LOC103722168 [Phoenix dactylifera]	IPR004401 (Nucleoid-associated protein YbaB/EbfC family)		alr5067 (Uncharacterized protein conserved in bacteria); VC1055 (Uncharacterized protein conserved in bacteria)
P.oceanica_contig_00742	1059						IPR004401 (Nucleoid-associated protein YbaB/EbfC family)
P.oceanica_contig_00743	504
P.oceanica_contig_00744	2474
P.oceanica_contig_00745	919	gi|590697410|ref|XP_007045431.1| Cysteine-rich RLK 8, putative [Theobroma cacao]		XP_010644735.1 PREDICTED: uncharacterized protein LOC104877663 [Vitis vinifera]	gi|743789858|ref|XP_010923021.1| PREDICTED: histidine kinase CKI1-like [Elaeis guineensis]
P.oceanica_contig_00746	399		Zosma99g01000 Katanin p60 ATPase-containing subunit A-like protein	XP_010655669.1 PREDICTED: katanin p60 ATPase-containing subunit A-like 2 isoform X4 [Vitis vinifera]	gi|743795990|ref|XP_010924619.1| PREDICTED: katanin p60 ATPase-containing subunit A-like 2 [Elaeis guineensis]	gi|672106846|ref|XP_008781477.1| PREDICTED: katanin p60 ATPase-containing subunit A-like 2 isoform X2 [Phoenix dactylifera]
P.oceanica_contig_00747	505
P.oceanica_contig_00748	819
P.oceanica_contig_00749	1346	gi|743774234|ref|XP_010917467.1| protein TONSOKU [Elaeis guineensis]	Zosma84g00440 Protein TONSOKU	XP_002275533.1 PREDICTED: protein TONSOKU [Vitis vinifera]	gi|743774234|ref|XP_010917467.1| PREDICTED: protein TONSOKU [Elaeis guineensis]	gi|672150894|ref|XP_008797373.1| PREDICTED: LOW QUALITY PROTEIN: protein TONSOKU [Phoenix dactylifera]		GO:0005515	alr3807 (FOG: TPR repeat); sll0499_1 (FOG: TPR repeat)
P.oceanica_contig_00750	720						IPR019734 (Tetratricopeptide repeat); IPR013026 (Tetratricopeptide repeat-containing domain); IPR011990 (Tetratricopeptide-like helical domain); IPR013105 (Tetratricopeptide repeat 2)
P.oceanica_contig_00751	1952
P.oceanica_contig_00752	1070
P.oceanica_contig_00753	935
P.oceanica_contig_00754	765
P.oceanica_contig_00755	214
P.oceanica_contig_00756	1506	gi|593657400|ref|XP_007143205.1| hypothetical protein [Phaseolus vulgaris]	Zosma69g00170 Cysteine-rich PDZ-binding protein	XP_002267539.1 PREDICTED: cysteine-rich PDZ-binding protein [Vitis vinifera]	gi|743880070|ref|XP_010908549.1| PREDICTED: cysteine-rich PDZ-binding protein isoform X1 [Elaeis guineensis]	gi|672172619|ref|XP_008806409.1| PREDICTED: transcription factor CPC-like isoform X1 [Phoenix dactylifera]			ECU11g1690 (Myb superfamily proteins, including transcription factors and mRNA splicing factors)
P.oceanica_contig_00757	1284
P.oceanica_contig_00758	1499
P.oceanica_contig_00759	923
P.oceanica_contig_00760	550
P.oceanica_contig_00761	550
P.oceanica_contig_00762	289
P.oceanica_contig_00763	954
P.oceanica_contig_00764	246
P.oceanica_contig_00765	750
P.oceanica_contig_00766	1670
P.oceanica_contig_00767	505
P.oceanica_contig_00768	4577	gi|720003019|ref|XP_010256854.1| pumilio homolog 2-like [Nelumbo nucifera]	Zosma241g00040 Pumilio, putative	XP_010658540.1 PREDICTED: pumilio homolog 2-like [Vitis vinifera]	gi|743786883|ref|XP_010922284.1| PREDICTED: pumilio homolog 2-like [Elaeis guineensis]	gi|672124361|ref|XP_008785558.1| PREDICTED: pumilio homolog 2-like [Phoenix dactylifera]		GO:0003723	SPAC1687.22c (RNA-binding protein of the Puf family, translational repressor)
P.oceanica_contig_00769	544
P.oceanica_contig_00770	1810	gi|901808604|gb|KMZ65436.1| hypothetical protein [Zostera marina]	Zosma31g00220 Cytochrome P450, putative	XP_002279086.3 PREDICTED: cytochrome P450 711A1-like isoform X1 [Vitis vinifera]	gi|743770002|ref|XP_010915293.1| PREDICTED: cytochrome P450 711A1-like [Elaeis guineensis]	gi|672118589|ref|XP_008782508.1| PREDICTED: cytochrome P450 711A1-like [Phoenix dactylifera]		GO:0004497|GO:0005506|GO:0005622|GO:0006612|GO:0009611|GO:0009805|GO:0009926|GO:0009934|GO:0010223|GO:0010363|GO:0016021|GO:0016117|GO:0016705|GO:0020037|GO:0055114	BH0579 (Cytochrome P450)
P.oceanica_contig_00771	3204	gi|901794998|gb|KMZ58072.1| Defective in exine formation protein, putative, expressed [Zostera marina]	Zosma7g01020 Defective in exine formation protein, putative, expressed	XP_010654203.1 PREDICTED: uncharacterized protein LOC100251006 [Vitis vinifera]	gi|743810555|ref|XP_010928928.1| PREDICTED: uncharacterized protein LOC105050552 isoform X1 [Elaeis guineensis]	gi|672124134|ref|XP_008785441.1| PREDICTED: uncharacterized protein LOC103704071 isoform X1 [Phoenix dactylifera]	IPR001128 (Cytochrome P450); IPR002401 (Cytochrome P450, E-class, group I); IPR017972 (Cytochrome P450, conserved site)	GO:0005509|GO:0005783|GO:0010208|GO:0016021
P.oceanica_contig_00772	526
P.oceanica_contig_00773	396
P.oceanica_contig_00774	1002
P.oceanica_contig_00775	2862	gi|720080922|ref|XP_010242119.1| G-type lectin S-receptor-like serine/threonine-protein kinase SD2-5 [Nelumbo nucifera]	Zosma335g00060 Receptor-like kinase	XP_003632253.1 PREDICTED: G-type lectin S-receptor-like serine/threonine-protein kinase SD2-5 [Vitis vinifera]	gi|743799921|ref|XP_010925665.1| PREDICTED: LOW QUALITY PROTEIN: uncharacterized protein LOC105048149 [Elaeis guineensis]	gi|672106744|ref|XP_008791435.1| PREDICTED: LOW QUALITY PROTEIN: G-type lectin S-receptor-like serine/threonine-protein kinase SD2-5 [Phoenix dactylifera]		GO:0016740	SPAC1F5.09c (Serine/threonine protein kinase)
P.oceanica_contig_00776	2028
P.oceanica_contig_00777	818
P.oceanica_contig_00778	923
P.oceanica_contig_00779	433
P.oceanica_contig_00780	726		Zosma44g00600	XP_002270750.3 PREDICTED: probable WRKY transcription factor 65 [Vitis vinifera]	gi|743768583|ref|XP_010914568.1| PREDICTED: probable WRKY transcription factor 14 [Elaeis guineensis]	gi|672184427|ref|XP_008812523.1| PREDICTED: probable WRKY transcription factor 14 [Phoenix dactylifera]
P.oceanica_contig_00781	718
P.oceanica_contig_00782	954
P.oceanica_contig_00783	858	gi|720063085|ref|XP_010275589.1| vestitone reductase [Nelumbo nucifera]	Zosma6g01950 Hopanoid-associated sugar epimerase	XP_002284636.1 PREDICTED: dihydroflavonol-4-reductase [Vitis vinifera]	gi|743801566|ref|XP_010926381.1| PREDICTED: sterol-4-alpha-carboxylate 3-dehydrogenase, decarboxylating isoform X3 [Elaeis guineensis]	gi|672118026|ref|XP_008782210.1| PREDICTED: sterol-4-alpha-carboxylate 3-dehydrogenase, decarboxylating [Phoenix dactylifera]		GO:0003824|GO:0008152|GO:0009743|GO:0009987|GO:0043231|GO:0044444|GO:0050662	mlr6767 (Nucleoside-diphosphate-sugar epimerases)
P.oceanica_contig_00784	534	gi|672159075|ref|XP_008799290.1| CASP-like protein MA4_106O17.52 [Phoenix dactylifera]	Zosma28g00020 CASP-like protein MA4_106O17.52	XP_002276229.1 PREDICTED: CASP-like protein 1D1 [Vitis vinifera]	gi|743865160|ref|XP_010904771.1| PREDICTED: CASP-like protein 1D1 [Elaeis guineensis]	gi|672159075|ref|XP_008799290.1| PREDICTED: CASP-like protein MA4_106O17.52 [Phoenix dactylifera]	IPR001509 (NAD-dependent epimerase/dehydratase, N-terminal domain); IPR016040 (NAD(P)-binding domain)	GO:0016020
P.oceanica_contig_00785	537						IPR006702 (Domain of unknown function DUF588); IPR006459 (Casparian strip membrane protein)
P.oceanica_contig_00786	420		Zosma4g00800 Glycerol-3-phosphate dehydrogenase (NAD(P)(+))	XP_010659254.1 PREDICTED: probable glycerol-3-phosphate dehydrogenase [NAD(+)] 1, cytosolic [Vitis vinifera]		gi|672183008|ref|XP_008811767.1| PREDICTED: probable glycerol-3-phosphate dehydrogenase [NAD(+)] 1, cytosolic [Phoenix dactylifera]
P.oceanica_contig_00787	1935
P.oceanica_contig_00788	227		Zosma474g00100	XP_002283144.1 PREDICTED: glycine-rich RNA-binding protein 3, mitochondrial [Vitis vinifera]	gi|743878370|ref|XP_010908156.1| PREDICTED: glycine-rich RNA-binding protein 2-like [Elaeis guineensis]
P.oceanica_contig_00789	366				gi|743790876|ref|XP_010923278.1| PREDICTED: aspartic proteinase-like protein 2 [Elaeis guineensis]	gi|672145425|ref|XP_008796629.1| PREDICTED: aspartic proteinase-like protein 2 [Phoenix dactylifera]
P.oceanica_contig_00790	235
P.oceanica_contig_00791	940
P.oceanica_contig_00792	403
P.oceanica_contig_00793	274
P.oceanica_contig_00794	248
P.oceanica_contig_00795	375
P.oceanica_contig_00796	349
P.oceanica_contig_00797	2099
P.oceanica_contig_00798	431
P.oceanica_contig_00799	264
P.oceanica_contig_00800	1596	gi|643729189|gb|KDP37069.1| hypothetical protein [Jatropha curcas]	Zosma117g00100	XP_002285183.2 PREDICTED: uncharacterized protein LOC100250997 [Vitis vinifera]	gi|743861441|ref|XP_010943279.1| PREDICTED: uncharacterized protein LOC105061048 [Elaeis guineensis]	gi|672171982|ref|XP_008806072.1| PREDICTED: uncharacterized protein LOC103718854 isoform X1 [Phoenix dactylifera]
P.oceanica_contig_00801	1488	gi|586770482|ref|XP_006856513.1| hypothetical protein [Amborella trichopoda]	Zosma117g00100	XP_002265295.1 PREDICTED: uncharacterized protein LOC100262712 [Vitis vinifera]	gi|743861441|ref|XP_010943279.1| PREDICTED: uncharacterized protein LOC105061048 [Elaeis guineensis]	gi|672171984|ref|XP_008806073.1| PREDICTED: uncharacterized protein LOC103718854 isoform X2 [Phoenix dactylifera]	IPR029071 (Ubiquitin-related domain)
P.oceanica_contig_00802	900						IPR029071 (Ubiquitin-related domain)
P.oceanica_contig_00803	296					gi|672205336|ref|XP_008779153.1| PREDICTED: uncharacterized protein LOC103698882, partial [Phoenix dactylifera]
P.oceanica_contig_00804	888	gi|676475233|ref|XP_009060406.1| hypothetical protein [Lottia gigantea]	Zosma17g00500 Profilin	XP_010656249.1 PREDICTED: profilin-2 [Vitis vinifera]	gi|743770158|ref|XP_010915373.1| PREDICTED: profilin isoform X2 [Elaeis guineensis]	gi|672157727|ref|XP_008798583.1| PREDICTED: profilin-1 [Phoenix dactylifera]		GO:0003779|GO:0003785|GO:0005938|GO:0015629|GO:0042989	YOR122c
P.oceanica_contig_00805	995	gi|502150435|ref|XP_004507952.1| hypothetical protein [Cicer arietinum]	Zosma3g02010	XP_002277637.1 PREDICTED: uncharacterized protein LOC100267009 [Vitis vinifera]	gi|743799416|ref|XP_010925470.1| PREDICTED: uncharacterized protein LOC105047996 [Elaeis guineensis]	gi|672138874|ref|XP_008793205.1| PREDICTED: uncharacterized protein LOC103709558 isoform X2 [Phoenix dactylifera]	IPR005455 (Profilin); IPR027310 (Profilin conserved site)
P.oceanica_contig_00806	376						IPR021899 (Protein of unknown function DUF3511)
P.oceanica_contig_00807	396
P.oceanica_contig_00808	271
P.oceanica_contig_00809	465	gi|922390111|ref|XP_013463478.1| hypothetical protein [Medicago truncatula]
P.oceanica_contig_00810	672
P.oceanica_contig_00811	604
P.oceanica_contig_00812	2540	gi|695002421|ref|XP_009379979.1| protease Do-like 9 [Musa acuminata subsp. malaccensis]	Zosma440g00010 Serine protease	XP_002280249.1 PREDICTED: protease Do-like 9 [Vitis vinifera]	gi|743809333|ref|XP_010928580.1| PREDICTED: protease Do-like 9 [Elaeis guineensis]	gi|672115588|ref|XP_008780936.1| PREDICTED: protease Do-like 9 [Phoenix dactylifera]		GO:0004252|GO:0005515|GO:0005730|GO:0006406|GO:0006508|GO:0006606|GO:0009507	BS_htrA (Trypsin-like serine proteases, typically periplasmic, contain C-terminal PDZ domain); BMEI1330 (Trypsin-like serine proteases, typically periplasmic, contain C-terminal PDZ domain)
P.oceanica_contig_00813	375						IPR001478 (PDZ domain); IPR009003 (Peptidase S1, PA clan); IPR001940 (Peptidase S1C)
P.oceanica_contig_00814	353
P.oceanica_contig_00815	546		Zosma43g00070 Phosphomannomutase	XP_002267677.1 PREDICTED: phosphomannomutase [Vitis vinifera]
P.oceanica_contig_00816	261	gi|672157777|ref|XP_008798609.1| probable inositol oxygenase [Phoenix dactylifera]	Zosma5g02160 Inositol oxygenase	XP_002283119.1 PREDICTED: probable inositol oxygenase [Vitis vinifera]	gi|743770098|ref|XP_010915343.1| PREDICTED: probable inositol oxygenase [Elaeis guineensis]	gi|672157777|ref|XP_008798609.1| PREDICTED: probable inositol oxygenase [Phoenix dactylifera]		GO:0005506|GO:0005737|GO:0019310|GO:0050113|GO:0055114
P.oceanica_contig_00817	658						IPR007828 (Inositol oxygenase)
P.oceanica_contig_00818	915
P.oceanica_contig_00819	311
P.oceanica_contig_00820	281
P.oceanica_contig_00821	664
P.oceanica_contig_00822	379				gi|743774187|ref|XP_010917443.1| PREDICTED: probable polygalacturonase [Elaeis guineensis]	gi|672122036|ref|XP_008784337.1| PREDICTED: probable polygalacturonase [Phoenix dactylifera]
P.oceanica_contig_00823	219	gi|901818390|gb|KMZ71740.1| Exo-polygalacturonase, family GH28 [Zostera marina]	Zosma176g00190 Exo-polygalacturonase, family GH28	XP_010656100.1 PREDICTED: probable polygalacturonase [Vitis vinifera]	gi|743840610|ref|XP_010937309.1| PREDICTED: probable polygalacturonase [Elaeis guineensis]	gi|672108819|ref|XP_008786949.1| PREDICTED: probable polygalacturonase [Phoenix dactylifera]		GO:0004650|GO:0005576|GO:0005975|GO:0016020|GO:0071555
P.oceanica_contig_00824	447
P.oceanica_contig_00825	253
P.oceanica_contig_00826	279
P.oceanica_contig_00827	220
P.oceanica_contig_00828	240		Zosma252g00070 Methionyl-tRNA formyltransferase
P.oceanica_contig_00829	227
P.oceanica_contig_00830	321
P.oceanica_contig_00831	1061
P.oceanica_contig_00832	322
P.oceanica_contig_00833	344	gi|743824247|ref|XP_010932732.1| hypothetical protein [Elaeis guineensis]	Zosma20g01030 RING finger protein	XP_010651669.1 PREDICTED: E3 ubiquitin protein ligase RIE1 [Vitis vinifera]	gi|743824247|ref|XP_010932732.1| PREDICTED: uncharacterized protein LOC105053331 [Elaeis guineensis]	gi|672208461|ref|XP_008780251.1| PREDICTED: E3 ubiquitin protein ligase RIE1-like [Phoenix dactylifera]		GO:0008270|GO:0016021
P.oceanica_contig_00834	457
P.oceanica_contig_00835	438		Zosma87g00080 Ferrochelatase	XP_002271927.2 PREDICTED: ferrochelatase-2, chloroplastic [Vitis vinifera]	gi|743815989|ref|XP_010930513.1| PREDICTED: ferrochelatase-2, chloroplastic [Elaeis guineensis]	gi|672126011|ref|XP_008786444.1| PREDICTED: ferrochelatase-2, chloroplastic isoform X2 [Phoenix dactylifera]
P.oceanica_contig_00836	498	gi|388510972|gb|AFK43552.1| hypothetical protein [Medicago truncatula]	Zosma164g00330 Protein TIC 55, chloroplastic	XP_002283433.2 PREDICTED: protein TIC 55, chloroplastic [Vitis vinifera]	gi|743767557|ref|XP_010914046.1| PREDICTED: protein TIC 55, chloroplastic [Elaeis guineensis]	gi|672133007|ref|XP_008790103.1| PREDICTED: protein TIC 55, chloroplastic [Phoenix dactylifera]		GO:0016491|GO:0044699|GO:0051536
P.oceanica_contig_00837	509
P.oceanica_contig_00838	542
P.oceanica_contig_00839	818
P.oceanica_contig_00840	260		Zosma123g00450 Phosphoglucosamine mutase	XP_002284729.1 PREDICTED: phosphoglucomutase, cytoplasmic [Vitis vinifera]	gi|743772963|ref|XP_010916805.1| PREDICTED: phosphoglucomutase, cytoplasmic 2 [Elaeis guineensis]	gi|672114129|ref|XP_008775523.1| PREDICTED: phosphoglucomutase, cytoplasmic 2 isoform X2 [Phoenix dactylifera]		GO:0016868|GO:0071704
P.oceanica_contig_00841	244						IPR005843 (Alpha-D-phosphohexomutase, C-terminal)
P.oceanica_contig_00842	887
P.oceanica_contig_00843	289
P.oceanica_contig_00844	287
P.oceanica_contig_00845	525
P.oceanica_contig_00846	473
P.oceanica_contig_00847	401			YP_567119.1 ribosomal protein L2 (chloroplast) [Vitis vinifera]	gi|192913042|gb|ACF06629.1| ribosomal protein L2 (chloroplast) [Elaeis guineensis]	gi|299033939|gb|ADD63242.2| 50S ribosomal protein L2, partial (chloroplast) [Phoenix dactylifera]
P.oceanica_contig_00848	983	gi|586680272|ref|XP_006840544.1| probable U6 snRNA-associated Sm-like protein LSm4 [Amborella trichopoda]	Zosma226g00130 Probable U6 snRNA-associated Sm-like protein LSm4	XP_002283804.1 PREDICTED: probable U6 snRNA-associated Sm-like protein LSm4 [Vitis vinifera]	gi|743844685|ref|XP_010938405.1| PREDICTED: probable U6 snRNA-associated Sm-like protein LSm4 [Elaeis guineensis]	gi|672132597|ref|XP_008789882.1| PREDICTED: probable U6 snRNA-associated Sm-like protein LSm4 [Phoenix dactylifera]		GO:0000245|GO:0000387|GO:0000932|GO:0000956|GO:0005681|GO:0005688|GO:0017070|GO:0033962|GO:0097526	SPBC30D10.06 (Small nuclear ribonucleoprotein (snRNP) homolog)
P.oceanica_contig_00849	215		Zosma239g00100 Peroxisomal nicotinamide adenine dinucleotide carrier
P.oceanica_contig_00850	568
P.oceanica_contig_00851	1192
P.oceanica_contig_00852	548
P.oceanica_contig_00853	732	gi|901814078|gb|KMZ68496.1| Protein SPIRAL1-like 1 [Zostera marina]	Zosma239g00030 Protein SPIRAL1-like 1	XP_010662952.1 PREDICTED: protein SPIRAL1-like 1 [Vitis vinifera]	gi|743837618|ref|XP_010936457.1| PREDICTED: protein SPIRAL1-like 3 [Elaeis guineensis]	gi|672181077|ref|XP_008810744.1| PREDICTED: protein SPIRAL1-like 3 isoform X2 [Phoenix dactylifera]
P.oceanica_contig_00854	1566	gi|901825232|gb|KMZ75302.1| hypothetical protein [Zostera marina]	Zosma116g00250 Protein of unknown function, DUF538	XP_002280209.2 PREDICTED: uncharacterized protein LOC100242761 [Vitis vinifera]	gi|743777807|ref|XP_010919343.1| PREDICTED: uncharacterized protein LOC105043480 [Elaeis guineensis]	gi|672135876|ref|XP_008791617.1| PREDICTED: uncharacterized protein LOC103708464 [Phoenix dactylifera]		GO:0005634
P.oceanica_contig_00855	594	gi|901822492|gb|KMZ74154.1| Zinc finger CCCH domain-containing protein 17 [Zostera marina]	Zosma133g00030 Zinc finger CCCH domain-containing protein 17	XP_010655996.1 PREDICTED: zinc finger CCCH domain-containing protein 48-like isoform X2 [Vitis vinifera]	gi|743777540|ref|XP_010919206.1| PREDICTED: LOW QUALITY PROTEIN: zinc finger CCCH domain-containing protein 17-like [Elaeis guineensis]	gi|672142993|ref|XP_008795362.1| PREDICTED: zinc finger CCCH domain-containing protein 17-like [Phoenix dactylifera]	IPR007493 (Protein of unknown function DUF538)
P.oceanica_contig_00856	251
P.oceanica_contig_00857	579	gi|218184700|gb|EEC67127.1| hypothetical protein [Oryza sativa Indica Group]	Zosma215g00260 U-box domain-containing protein 72	XP_002285452.1 PREDICTED: pre-mRNA-processing factor 19 [Vitis vinifera]	gi|743829786|ref|XP_010934240.1| PREDICTED: pre-mRNA-processing factor 19-like [Elaeis guineensis]	gi|672123588|ref|XP_008785160.1| PREDICTED: U-box domain-containing protein 72-like [Phoenix dactylifera]
P.oceanica_contig_00858	262	gi|743769340|ref|XP_010914956.1| V-type proton ATPase subunit c''1-like isoform X1 [Elaeis guineensis]	Zosma4g01480 V-type proton ATPase 21 kDa proteolipid subunit	XP_002285244.1 PREDICTED: V-type proton ATPase subunit c''1 [Vitis vinifera]	gi|743769340|ref|XP_010914956.1| PREDICTED: V-type proton ATPase subunit c''1-like isoform X1 [Elaeis guineensis]	gi|672136843|ref|XP_008792126.1| PREDICTED: V-type proton ATPase subunit c''-like [Phoenix dactylifera]
P.oceanica_contig_00859	218	gi|731313811|ref|XP_010682297.1| hypothetical protein [Beta vulgaris subsp. vulgaris]			gi|743820181|ref|XP_010931713.1| PREDICTED: uncharacterized protein LOC105052565 [Elaeis guineensis]	gi|672151205|ref|XP_008797405.1| PREDICTED: uncharacterized protein LOC103712617 isoform X1 [Phoenix dactylifera]		GO:0005488
P.oceanica_contig_00860	3150	gi|743798305|ref|XP_010925196.1| G-type lectin S-receptor-like serine/threonine-protein kinase SD2-5 [Elaeis guineensis]	Zosma231g00170 Receptor-like protein kinase like protein	XP_002282684.1 PREDICTED: G-type lectin S-receptor-like serine/threonine-protein kinase SD2-5 [Vitis vinifera]	gi|743798305|ref|XP_010925196.1| PREDICTED: G-type lectin S-receptor-like serine/threonine-protein kinase SD2-5 [Elaeis guineensis]	gi|672150060|ref|XP_008797318.1| PREDICTED: G-type lectin S-receptor-like serine/threonine-protein kinase At5g35370 [Phoenix dactylifera]		GO:0000166|GO:0004672|GO:0004674|GO:0005524|GO:0005886|GO:0006468|GO:0031625	CAC0404_1 (Serine/threonine protein kinase)
P.oceanica_contig_00861	371						IPR001480 (Bulb-type lectin domain); IPR003609 (PAN/Apple domain); IPR002290 (Serine/threonine/dual specificity protein kinase, catalytic domain); IPR013320 (Concanavalin A-like lectin/glucanase domain); IPR017441 (Protein kinase, ATP binding site); IPR000719 (Protein kinase domain); IPR011009 (Protein kinase-like domain); IPR024171 (S-receptor-like serine/threonine-protein kinase); IPR008271 (Se…
P.oceanica_contig_00862	273
P.oceanica_contig_00863	937
P.oceanica_contig_00864	395	gi|695068959|ref|XP_009381442.1| pre-mRNA-splicing factor 18 [Musa acuminata subsp. malaccensis]	Zosma52g00650 Pre-mRNA-splicing factor 18	XP_002278267.1 PREDICTED: pre-mRNA-splicing factor 18 [Vitis vinifera]	gi|743760040|ref|XP_010935029.1| PREDICTED: LOW QUALITY PROTEIN: pre-mRNA-splicing factor 18-like [Elaeis guineensis]	gi|672165545|ref|XP_008802680.1| PREDICTED: pre-mRNA-splicing factor 18-like [Phoenix dactylifera]		GO:0000350|GO:0000386|GO:0005682|GO:0046540|GO:0071021|GO:0071048
P.oceanica_contig_00865	236
P.oceanica_contig_00866	427
P.oceanica_contig_00867	1316	gi|695074052|ref|XP_009384212.1| probable proteasome inhibitor [Musa acuminata subsp. malaccensis]	Zosma75g00520 Proteasome inhibitor subunit 1 (PI31)	XP_002275006.1 PREDICTED: probable proteasome inhibitor [Vitis vinifera]	gi|743758756|ref|XP_010928591.1| PREDICTED: probable proteasome inhibitor [Elaeis guineensis]	gi|672132498|ref|XP_008789833.1| PREDICTED: probable proteasome inhibitor [Phoenix dactylifera]
P.oceanica_contig_00868	299						IPR021625 (PI31 proteasome regulator, N-terminal)
P.oceanica_contig_00869	423	gi|301087183|gb|ADK60808.1| hypothetical protein, partial [Arachis diogoi]
P.oceanica_contig_00870	292		Zosma123g00150 Guanine nucleotide-binding protein subunit beta		gi|743857076|ref|XP_010942026.1| PREDICTED: guanine nucleotide-binding protein subunit beta isoform X2 [Elaeis guineensis]	gi|672120416|ref|XP_008783473.1| PREDICTED: guanine nucleotide-binding protein subunit beta [Phoenix dactylifera]
P.oceanica_contig_00871	408
P.oceanica_contig_00872	428
P.oceanica_contig_00873	626	gi|147781299|emb|CAN71748.1| hypothetical protein [Vitis vinifera]		XP_010646662.1 PREDICTED: retrovirus-related Pol polyprotein from transposon TNT 1-94 isoform X1 [Vitis vinifera]
P.oceanica_contig_00874	1623
P.oceanica_contig_00875	378
P.oceanica_contig_00876	240	gi|702457957|ref|XP_010027409.1| hypothetical protein [Eucalyptus grandis]		XP_010662484.1 PREDICTED: uncharacterized protein LOC104882143 [Vitis vinifera]	gi|743763735|ref|XP_010912064.1| PREDICTED: uncharacterized protein LOC105038071 [Elaeis guineensis]	gi|672202993|ref|XP_008778529.1| PREDICTED: uncharacterized protein LOC103698312 [Phoenix dactylifera]		GO:0016765
P.oceanica_contig_00877	217		Zosma108g00060 SEC14 cytosolic factor, putative	XP_010644599.1 PREDICTED: SEC14 cytosolic factor [Vitis vinifera]	gi|743859119|ref|XP_010942585.1| PREDICTED: phosphatidylinositol/phosphatidylcholine transfer protein SFH9-like [Elaeis guineensis]	gi|672155555|ref|XP_008797755.1| PREDICTED: phosphatidylinositol/phosphatidylcholine transfer protein SFH9-like [Phoenix dactylifera]
P.oceanica_contig_00878	289
P.oceanica_contig_00879	326
P.oceanica_contig_00880	201
P.oceanica_contig_00881	1559
P.oceanica_contig_00882	322
P.oceanica_contig_00883	795
P.oceanica_contig_00884	332
P.oceanica_contig_00885	620
P.oceanica_contig_00886	329
P.oceanica_contig_00887	454	gi|573955911|ref|XP_006660194.1| protein HVA22-like [Oryza brachyantha]	Zosma4g01810 Protein HVA22	XP_002284092.1 PREDICTED: HVA22-like protein e [Vitis vinifera]	gi|743803181|ref|XP_010926852.1| PREDICTED: HVA22-like protein e [Elaeis guineensis]	gi|672198807|ref|XP_008777436.1| PREDICTED: protein HVA22-like [Phoenix dactylifera]		GO:0005783|GO:0005794|GO:0006950|GO:0009737|GO:0016021	SPCC830.08c (Protein involved in membrane traffic)
P.oceanica_contig_00888	350						IPR004345 (TB2/DP1/HVA22-related protein); IPR031117 (HVA22-like protein)
P.oceanica_contig_00889	313		Zosma23g00930 AP-4 complex subunit mu	XP_010664723.1 PREDICTED: AP-4 complex subunit mu isoform X2 [Vitis vinifera]	gi|743801487|ref|XP_010926362.1| PREDICTED: AP-4 complex subunit mu-like isoform X2 [Elaeis guineensis]	gi|672117995|ref|XP_008782195.1| PREDICTED: AP-4 complex subunit mu-like [Phoenix dactylifera]
P.oceanica_contig_00890	747	gi|901826547|gb|KMZ75915.1| hypothetical protein [Zostera marina]	Zosma109g00050	XP_010646129.1 PREDICTED: zinc finger protein NUTCRACKER [Vitis vinifera]	gi|743824635|ref|XP_010932829.1| PREDICTED: zinc finger protein MAGPIE-like [Elaeis guineensis]	gi|672188184|ref|XP_008813524.1| PREDICTED: zinc finger protein MAGPIE-like [Phoenix dactylifera]		GO:0003676|GO:0003700|GO:0006355|GO:0046872
P.oceanica_contig_00891	287		Zosma228g00100 Protein GRIP	XP_010649308.1 PREDICTED: protein GRIP [Vitis vinifera]	gi|743775694|ref|XP_010918237.1| PREDICTED: protein GRIP isoform X2 [Elaeis guineensis]	gi|672131606|ref|XP_008789364.1| PREDICTED: protein GRIP isoform X1 [Phoenix dactylifera]	IPR007087 (Zinc finger, C2H2); IPR013087 (Zinc finger C2H2-type/integrase DNA-binding domain); IPR022755 (Zinc finger, double-stranded RNA binding); IPR015880 (Zinc finger, C2H2-like)
P.oceanica_contig_00892	235
P.oceanica_contig_00893	326
P.oceanica_contig_00894	622
P.oceanica_contig_00895	462
P.oceanica_contig_00896	497
P.oceanica_contig_00897	358
P.oceanica_contig_00898	468
P.oceanica_contig_00899	374
P.oceanica_contig_00900	1364	gi|672191247|ref|XP_008775459.1| bidirectional sugar transporter SWEET2a-like isoform X2 [Phoenix dactylifera]	Zosma70g00350 Bidirectional sugar transporter SWEET2a	XP_002269484.1 PREDICTED: bidirectional sugar transporter SWEET2a [Vitis vinifera]	gi|743757582|ref|XP_010922652.1| PREDICTED: bidirectional sugar transporter SWEET2a-like isoform X2 [Elaeis guineensis]	gi|672191247|ref|XP_008775459.1| PREDICTED: bidirectional sugar transporter SWEET2a-like isoform X2 [Phoenix dactylifera]		GO:0008270|GO:0008643|GO:0016021
P.oceanica_contig_00901	403	gi|151384712|gb|ABS11060.1| reverse transcriptase [Malus domestica]		XP_010655804.1 PREDICTED: uncharacterized protein LOC104880556 [Vitis vinifera]	gi|743774901|ref|XP_010917818.1| PREDICTED: uncharacterized protein LOC105042345 [Elaeis guineensis]	gi|672191940|ref|XP_008775635.1| PREDICTED: uncharacterized protein LOC103695954 [Phoenix dactylifera]	IPR007527 (Zinc finger, SWIM-type)	GO:0003964|GO:0006278
P.oceanica_contig_00902	830						IPR013103 (Reverse transcriptase, RNA-dependent DNA polymerase)
P.oceanica_contig_00903	708
P.oceanica_contig_00904	352
P.oceanica_contig_00905	453
P.oceanica_contig_00906	832
P.oceanica_contig_00907	663
P.oceanica_contig_00908	229	gi|702457957|ref|XP_010027409.1| hypothetical protein [Eucalyptus grandis]		XP_010661465.1 PREDICTED: uncharacterized protein LOC104881837 [Vitis vinifera]	gi|743775829|ref|XP_010918307.1| PREDICTED: L-type lectin-domain containing receptor kinase IV.2-like, partial [Elaeis guineensis]	gi|672145214|ref|XP_008796519.1| PREDICTED: endoribonuclease Dicer homolog 3b-like [Phoenix dactylifera]
P.oceanica_contig_00909	277						IPR013103 (Reverse transcriptase, RNA-dependent DNA polymerase)
P.oceanica_contig_00910	406
P.oceanica_contig_00911	1788	gi|720052202|ref|XP_010272332.1| pentatricopeptide repeat-containing protein At5g56310-like [Nelumbo nucifera]	Zosma1g01950 Pentatricopeptide repeat-containing protein	XP_002277347.2 PREDICTED: pentatricopeptide repeat-containing protein At3g62890-like [Vitis vinifera]	gi|743761714|ref|XP_010943703.1| PREDICTED: pentatricopeptide repeat-containing protein At5g66520-like [Elaeis guineensis]	gi|672173173|ref|XP_008806708.1| PREDICTED: pentatricopeptide repeat-containing protein At5g66520-like [Phoenix dactylifera]		GO:0005739	RSp0193
P.oceanica_contig_00912	1034	gi|901802354|gb|KMZ62129.1| ATP-dependent Clp protease proteolytic subunit [Zostera marina]	Zosma48g00490 ATP-dependent Clp protease proteolytic subunit	XP_010648470.1 PREDICTED: ATP-dependent Clp protease proteolytic subunit 2, mitochondrial [Vitis vinifera]	gi|743873162|ref|XP_010906746.1| PREDICTED: ATP-dependent Clp protease proteolytic subunit 2, mitochondrial-like [Elaeis guineensis]	gi|672169761|ref|XP_008804920.1| PREDICTED: ATP-dependent Clp protease proteolytic subunit 2, mitochondrial [Phoenix dactylifera]		GO:0004252|GO:0006508	mlr8472 (Protease subunit of ATP-dependent Clp proteases)
P.oceanica_contig_00913	804						IPR001907 (ATP-dependent Clp protease proteolytic subunit); IPR029045 (ClpP/crotonase-like domain); IPR023562 (Clp protease proteolytic subunit /Translocation-enhancing protein TepA); IPR018215 (ClpP, active site)
P.oceanica_contig_00914	635	gi|470146246|ref|XP_004308738.1| E3 ubiquitin-protein ligase PUB23-like [Fragaria vesca subsp. vesca]		XP_002264927.2 PREDICTED: E3 ubiquitin-protein ligase PUB23-like [Vitis vinifera]		gi|672144862|ref|XP_008796330.1| PREDICTED: E3 ubiquitin-protein ligase PUB23-like [Phoenix dactylifera]
P.oceanica_contig_00915	458		Zosma39g00540 NADH:GOGAT-1, NADH-dependent Glutamate synthase 1, cytosolic ?	XP_010662986.1 PREDICTED: glutamate synthase [NADH], amyloplastic isoform X3 [Vitis vinifera]	gi|743755813|ref|XP_010913556.1| PREDICTED: glutamate synthase 1 [NADH], chloroplastic-like [Elaeis guineensis]	gi|672135515|ref|XP_008791424.1| PREDICTED: glutamate synthase 1 [NADH], chloroplastic-like isoform X2 [Phoenix dactylifera]
P.oceanica_contig_00916	469
P.oceanica_contig_00917	282
P.oceanica_contig_00918	601	gi|828312358|ref|XP_004500750.2| auxin-induced protein 6B-like [Cicer arietinum]
P.oceanica_contig_00919	657
P.oceanica_contig_00920	537
P.oceanica_contig_00921	311
P.oceanica_contig_00922	556
P.oceanica_contig_00923	519
P.oceanica_contig_00924	726
P.oceanica_contig_00925	202			XP_010663188.1 PREDICTED: uncharacterized protein At1g32220, chloroplastic isoform X2 [Vitis vinifera]	gi|743861977|ref|XP_010943422.1| PREDICTED: uncharacterized protein At1g32220, chloroplastic isoform X1 [Elaeis guineensis]	gi|672165313|ref|XP_008802556.1| PREDICTED: uncharacterized protein At1g32220, chloroplastic isoform X1 [Phoenix dactylifera]
P.oceanica_contig_00926	369
P.oceanica_contig_00927	329
P.oceanica_contig_00928	429
P.oceanica_contig_00929	722	gi|901821553|gb|KMZ73409.1| hypothetical protein [Zostera marina]	Zosma14g01760	XP_002271062.1 PREDICTED: E3 ubiquitin-protein ligase RING1-like [Vitis vinifera]	gi|743773820|ref|XP_010917264.1| PREDICTED: E3 ubiquitin-protein ligase RING1-like [Elaeis guineensis]	gi|672131456|ref|XP_008789289.1| PREDICTED: uncharacterized protein LOC103706822 [Phoenix dactylifera]		GO:0000209|GO:0005515|GO:0008270|GO:0042787|GO:0043161|GO:0061630	SPAP32A8.03c
P.oceanica_contig_00930	523						IPR001841 (Zinc finger, RING-type); IPR013083 (Zinc finger, RING/FYVE/PHD-type)
P.oceanica_contig_00931	220	gi|147792147|emb|CAN72986.1| hypothetical protein [Vitis vinifera]		XP_010662546.1 PREDICTED: uncharacterized protein LOC104882159 [Vitis vinifera]	gi|743775829|ref|XP_010918307.1| PREDICTED: L-type lectin-domain containing receptor kinase IV.2-like, partial [Elaeis guineensis]	gi|672187854|ref|XP_008813439.1| PREDICTED: uncharacterized protein LOC103724066 [Phoenix dactylifera]		GO:0005488	YHR214c-b
P.oceanica_contig_00932	247						IPR013103 (Reverse transcriptase, RNA-dependent DNA polymerase)
P.oceanica_contig_00933	383
P.oceanica_contig_00934	840
P.oceanica_contig_00935	1023
P.oceanica_contig_00936	400		Zosma26g01540	XP_010662204.1 PREDICTED: uncharacterized protein LOC100260809 [Vitis vinifera]
P.oceanica_contig_00937	316
P.oceanica_contig_00938	1440	gi|901816761|gb|KMZ70908.1| putative Ankyrin repeat-containing protein [Zostera marina]	Zosma190g00080 Ankyrin repeat-containing protein, putative	XP_010658239.1 PREDICTED: ankyrin repeat, PH and SEC7 domain containing protein secG-like [Vitis vinifera]	gi|743788175|ref|XP_010922600.1| PREDICTED: receptor-interacting serine/threonine-protein kinase 4-like [Elaeis guineensis]	gi|672112283|ref|XP_008804940.1| PREDICTED: LOW QUALITY PROTEIN: ankyrin repeat domain-containing protein 17-like [Phoenix dactylifera]		GO:0005515	all2748 (FOG: Ankyrin repeat)
P.oceanica_contig_00939	1992	gi|743756157|ref|XP_010915397.1| hypothetical protein [Elaeis guineensis]	Zosma75g00840 Protein cereblon	XP_010648280.1 PREDICTED: uncharacterized protein LOC100268165 [Vitis vinifera]	gi|743756157|ref|XP_010915397.1| PREDICTED: uncharacterized protein LOC105040528 isoform X2 [Elaeis guineensis]	gi|672179189|ref|XP_008809756.1| PREDICTED: uncharacterized protein LOC103721361 [Phoenix dactylifera]	IPR002110 (Ankyrin repeat); IPR008962 (PapD-like); IPR000535 (Major sperm protein (MSP) domain); IPR020683 (Ankyrin repeat-containing domain)	GO:0000956|GO:0004176|GO:0006508	sll0195 (Uncharacterized protein, similar to the N-terminal domain of Lon protease)
P.oceanica_contig_00940	720						IPR015947 (PUA-like domain); IPR003111 (ATP-dependent protease La (LON), substrate-binding domain)
P.oceanica_contig_00941	950
P.oceanica_contig_00942	364
P.oceanica_contig_00943	315
P.oceanica_contig_00944	251
P.oceanica_contig_00945	275	gi|743760618|ref|XP_010937936.1| cytochrome P450 85A1 [Elaeis guineensis]	Zosma55g00440 Cytochrome P450 85A	NP_001267889.1 brassinosteroid-6-oxidase [Vitis vinifera]	gi|743760618|ref|XP_010937936.1| PREDICTED: cytochrome P450 85A1 [Elaeis guineensis]	gi|672183078|ref|XP_008811805.1| PREDICTED: cytochrome P450 85A1-like [Phoenix dactylifera]		GO:0005488|GO:0005506|GO:0016491|GO:0016705|GO:0020037|GO:0055114
P.oceanica_contig_00946	586		Zosma14g01060 Fiber protein Fb11			gi|672112518|ref|XP_008806375.1| PREDICTED: uncharacterized protein LOC103719079 [Phoenix dactylifera]	IPR001128 (Cytochrome P450)
P.oceanica_contig_00947	317
P.oceanica_contig_00948	573
P.oceanica_contig_00949	201
P.oceanica_contig_00950	216	gi|113205327|gb|ABI34342.1| Polyprotein, putative [Solanum demissum]		XP_010646662.1 PREDICTED: retrovirus-related Pol polyprotein from transposon TNT 1-94 isoform X1 [Vitis vinifera]	gi|743763923|ref|XP_010912160.1| PREDICTED: uncharacterized protein LOC105038148 [Elaeis guineensis]	gi|672203092|ref|XP_008778555.1| PREDICTED: uncharacterized protein LOC103698337 [Phoenix dactylifera]		GO:0003676|GO:0008270|GO:0015074
P.oceanica_contig_00951	217	gi|113205327|gb|ABI34342.1| Polyprotein, putative [Solanum demissum]		XP_010646662.1 PREDICTED: retrovirus-related Pol polyprotein from transposon TNT 1-94 isoform X1 [Vitis vinifera]	gi|743763923|ref|XP_010912160.1| PREDICTED: uncharacterized protein LOC105038148 [Elaeis guineensis]	gi|672203092|ref|XP_008778555.1| PREDICTED: uncharacterized protein LOC103698337 [Phoenix dactylifera]		GO:0005488
P.oceanica_contig_00952	424	gi|720053276|ref|XP_010272677.1| hypothetical protein [Nelumbo nucifera]	Zosma5g01700 Protein of unknown function, DUF584	XP_010655596.1 PREDICTED: uncharacterized protein LOC104880497 [Vitis vinifera]	gi|743756317|ref|XP_010916196.1| PREDICTED: uncharacterized protein LOC105041090 [Elaeis guineensis]	gi|672137137|ref|XP_008792286.1| PREDICTED: uncharacterized protein LOC103708946 [Phoenix dactylifera]
P.oceanica_contig_00953	398
P.oceanica_contig_00954	480
P.oceanica_contig_00955	850
P.oceanica_contig_00956	203
P.oceanica_contig_00957	2378	gi|672159799|ref|XP_008799665.1| nicalin-like isoform X1 [Phoenix dactylifera]	Zosma2g03230 Nicalin, putative	XP_002273260.1 PREDICTED: nicalin-1 [Vitis vinifera]	gi|743818030|ref|XP_010931103.1| PREDICTED: nicalin-like isoform X1 [Elaeis guineensis]	gi|672159799|ref|XP_008799665.1| PREDICTED: nicalin-like isoform X1 [Phoenix dactylifera]		GO:0005739|GO:0005774|GO:0005783|GO:0005794|GO:0005886|GO:0006499|GO:0009506|GO:0009853|GO:0009966|GO:0016020|GO:0016021|GO:0016485
P.oceanica_contig_00958	2210	gi|672159799|ref|XP_008799665.1| nicalin-like isoform X1 [Phoenix dactylifera]	Zosma2g03230 Nicalin, putative	XP_002273260.1 PREDICTED: nicalin-1 [Vitis vinifera]	gi|743818030|ref|XP_010931103.1| PREDICTED: nicalin-like isoform X1 [Elaeis guineensis]	gi|672159799|ref|XP_008799665.1| PREDICTED: nicalin-like isoform X1 [Phoenix dactylifera]	IPR016574 (Nicalin); IPR018247 (EF-Hand 1, calcium-binding site); IPR008710 (Nicastrin)	GO:0005773|GO:0009966|GO:0012505|GO:0016021|GO:0016485|GO:0044249
P.oceanica_contig_00959	240						IPR018247 (EF-Hand 1, calcium-binding site); IPR008710 (Nicastrin)
P.oceanica_contig_00960	336	gi|914963217|ref|XP_013238305.1| hypothetical protein [Mitosporidium daphniae]
P.oceanica_contig_00961	301
P.oceanica_contig_00962	681	gi|937919304|dbj|BAS94222.1| hypothetical protein [Oryza sativa Japonica Group]	Zosma146g00410 Fructose-bisphosphatase	XP_010665125.1 PREDICTED: fructose-1,6-bisphosphatase, cytosolic isoform X1 [Vitis vinifera]	gi|743805217|ref|XP_010927383.1| PREDICTED: fructose-1,6-bisphosphatase, cytosolic [Elaeis guineensis]	gi|672140277|ref|XP_008793939.1| PREDICTED: LOW QUALITY PROTEIN: fructose-1,6-bisphosphatase, cytosolic-like [Phoenix dactylifera]
P.oceanica_contig_00963	713
P.oceanica_contig_00964	697	gi|255583810|ref|XP_002532657.1| hypothetical protein [Ricinus communis]	Zosma38g00500 arabinogalactan protein 20	XP_002265607.1 PREDICTED: arabinogalactan peptide 20 [Vitis vinifera]	gi|743796799|ref|XP_010924819.1| PREDICTED: arabinogalactan peptide 16 [Elaeis guineensis]	gi|672107073|ref|XP_008792664.1| PREDICTED: arabinogalactan peptide 16-like [Phoenix dactylifera]		GO:0005886|GO:0016021|GO:0031225
P.oceanica_contig_00965	860
P.oceanica_contig_00966	202
P.oceanica_contig_00967	583
P.oceanica_contig_00968	311	gi|901808454|gb|KMZ65326.1| Subtilisin-like serine protease [Zostera marina]	Zosma328g00030 Subtilisin-like serine protease		gi|743885299|ref|XP_010909887.1| PREDICTED: subtilisin-like protease SDD1 [Elaeis guineensis]	gi|672166133|ref|XP_008802988.1| PREDICTED: subtilisin-like protease SDD1 [Phoenix dactylifera]
P.oceanica_contig_00969	407	gi|147854680|emb|CAN82359.1| hypothetical protein [Vitis vinifera]		XP_010646662.1 PREDICTED: retrovirus-related Pol polyprotein from transposon TNT 1-94 isoform X1 [Vitis vinifera]		gi|672203092|ref|XP_008778555.1| PREDICTED: uncharacterized protein LOC103698337 [Phoenix dactylifera]		GO:0003676	YOR343c-b
P.oceanica_contig_00970	533						IPR012337 (Ribonuclease H-like domain)
P.oceanica_contig_00971	1184
P.oceanica_contig_00972	480
P.oceanica_contig_00973	400
P.oceanica_contig_00974	212		Zosma19g01300 RNA-binding (RRM/RBD/RNP motifs) family protein	XP_002280601.1 PREDICTED: polyadenylate-binding protein RBP45-like [Vitis vinifera]	gi|743759067|ref|XP_010930147.1| PREDICTED: polyadenylate-binding protein RBP45 [Elaeis guineensis]	gi|672144393|ref|XP_008796097.1| PREDICTED: polyadenylate-binding protein RBP45 [Phoenix dactylifera]
P.oceanica_contig_00975	294
P.oceanica_contig_00976	408
P.oceanica_contig_00977	478
P.oceanica_contig_00978	477
P.oceanica_contig_00979	203		Zosma328g00010					GO:0003676|GO:0046983
P.oceanica_contig_00980	731						IPR008906 (HAT, C-terminal dimerisation domain); IPR012337 (Ribonuclease H-like domain)
P.oceanica_contig_00981	341
P.oceanica_contig_00982	237	gi|147791960|emb|CAN75244.1| hypothetical protein [Vitis vinifera]		XP_010648064.1 PREDICTED: uncharacterized protein LOC104878872 [Vitis vinifera]
P.oceanica_contig_00983	1258					gi|672200468|ref|XP_008777883.1| PREDICTED: pyruvate kinase, cytosolic isozyme-like isoform X2 [Phoenix dactylifera]
P.oceanica_contig_00984	1105
P.oceanica_contig_00985	860
P.oceanica_contig_00986	931
P.oceanica_contig_00987	606				gi|743801079|ref|XP_010926263.1| PREDICTED: probable protein phosphatase 2C BIPP2C1 [Elaeis guineensis]	gi|672117860|ref|XP_008782121.1| PREDICTED: probable protein phosphatase 2C 62 [Phoenix dactylifera]
P.oceanica_contig_00988	2159
P.oceanica_contig_00989	1138		Zosma9g00980 WD-repeat protein, putative	XP_010648611.1 PREDICTED: transcriptional corepressor LEUNIG isoform X2 [Vitis vinifera]	gi|743769384|ref|XP_010914979.1| PREDICTED: transcriptional corepressor LEUNIG-like [Elaeis guineensis]	gi|672182707|ref|XP_008811606.1| PREDICTED: LOW QUALITY PROTEIN: transcriptional corepressor LEUNIG [Phoenix dactylifera]
P.oceanica_contig_00990	221
P.oceanica_contig_00991	1103	gi|901826751|gb|KMZ76093.1| Protein Iojap, chloroplastic [Zostera marina]	Zosma1077g00020 Protein Iojap, chloroplastic	XP_010644988.1 PREDICTED: protein Iojap, chloroplastic [Vitis vinifera]	gi|743805565|ref|XP_010927476.1| PREDICTED: protein Iojap, chloroplastic-like isoform X3 [Elaeis guineensis]	gi|672110629|ref|XP_008796472.1| PREDICTED: protein Iojap, chloroplastic [Phoenix dactylifera]		GO:0005622|GO:0006655|GO:0009073|GO:0010103|GO:0016226|GO:0019288|GO:0045036	alr4169 (Uncharacterized homolog of plant Iojap protein)
P.oceanica_contig_00992	205
P.oceanica_contig_00993	859			YP_567075.1 photosystem I P700 apoprotein A2 (chloroplast) [Vitis vinifera]	gi|325305707|gb|ADZ10868.1| photosystem I P700 apoprotein A2 (chloroplast) [Elaeis guineensis]	gi|294620576|gb|ADF28145.1| photosystem I P700 chlorophyll A apoprotein A2 (chloroplast) [Phoenix dactylifera]
P.oceanica_contig_00994	770
P.oceanica_contig_00995	532	gi|920697939|gb|KOM41164.1| hypothetical protein [Vigna angularis]		XP_010662484.1 PREDICTED: uncharacterized protein LOC104882143 [Vitis vinifera]	gi|743889423|ref|XP_010910847.1| PREDICTED: uncharacterized protein LOC105036811, partial [Elaeis guineensis]	gi|672145214|ref|XP_008796519.1| PREDICTED: endoribonuclease Dicer homolog 3b-like [Phoenix dactylifera]
P.oceanica_contig_00996	499						IPR013103 (Reverse transcriptase, RNA-dependent DNA polymerase)
P.oceanica_contig_00997	730
P.oceanica_contig_00998	552
P.oceanica_contig_00999	367
P.oceanica_contig_01000	648		Zosma65g00390 GIGANTEA	XP_010665062.1 PREDICTED: protein GIGANTEA [Vitis vinifera]	gi|743769549|ref|XP_010915066.1| PREDICTED: protein GIGANTEA-like [Elaeis guineensis]	gi|672139372|ref|XP_008793464.1| PREDICTED: protein GIGANTEA-like [Phoenix dactylifera]
P.oceanica_contig_01001	371
P.oceanica_contig_01002	378
P.oceanica_contig_01003	293
P.oceanica_contig_01004	564	gi|21666509|gb|AAM73734.1| ADP-glucose pyrophosphorylase large subunit [Metroxylon sagu]	Zosma115g00070 Glucose-1-phosphate adenylyltransferase	XP_010664711.1 PREDICTED: glucose-1-phosphate adenylyltransferase large subunit 1 [Vitis vinifera]	gi|743794891|ref|XP_010924297.1| PREDICTED: glucose-1-phosphate adenylyltransferase large subunit 1-like [Elaeis guineensis]	gi|672161747|ref|XP_008800702.1| PREDICTED: glucose-1-phosphate adenylyltransferase large subunit 1-like isoform X2 [Phoenix dactylifera]		GO:0005978|GO:0008878	slr1176 (ADP-glucose pyrophosphorylase)
P.oceanica_contig_01005	338	gi|719985184|ref|XP_010251303.1| U4/U6 small nuclear ribonucleoprotein Prp31 [Nelumbo nucifera]	Zosma34g00840 PRP31 pre-mRNA processing factor 31 homolog (Predicted)	XP_002263653.1 PREDICTED: U4/U6 small nuclear ribonucleoprotein Prp31 [Vitis vinifera]	gi|743766660|ref|XP_010913574.1| PREDICTED: U4/U6 small nuclear ribonucleoprotein Prp31-like [Elaeis guineensis]	gi|672117607|ref|XP_008781995.1| PREDICTED: U4/U6 small nuclear ribonucleoprotein Prp31-like [Phoenix dactylifera]		GO:0000244|GO:0005687|GO:0005690|GO:0019013|GO:0046540|GO:0071011
P.oceanica_contig_01006	628
P.oceanica_contig_01007	735
P.oceanica_contig_01008	499
P.oceanica_contig_01009	848
P.oceanica_contig_01010	365
P.oceanica_contig_01011	676
P.oceanica_contig_01012	892
P.oceanica_contig_01013	959
P.oceanica_contig_01014	907	gi|702449113|ref|XP_010025230.1| rapid alkalinization factor-like [Eucalyptus grandis]	Zosma14g00500 Rapid alkalinization factor 1	XP_002263387.1 PREDICTED: rapid alkalinization factor [Vitis vinifera]	gi|743785063|ref|XP_010921813.1| PREDICTED: protein RALF-like 33 [Elaeis guineensis]	gi|672191714|ref|XP_008775576.1| PREDICTED: protein RALF-like 33 [Phoenix dactylifera]		GO:0004871|GO:0005622|GO:0009506|GO:0019722
P.oceanica_contig_01015	321		Zosma96g00610 26S proteasome non-ATPase regulatory subunit 8	XP_002264255.1 PREDICTED: 26S proteasome non-ATPase regulatory subunit 8 homolog A [Vitis vinifera]			IPR008801 (Rapid ALkalinization Factor)
P.oceanica_contig_01016	518			XP_010656238.1 PREDICTED: uncharacterized protein LOC104880636 [Vitis vinifera]
P.oceanica_contig_01017	205						IPR026960 (Reverse transcriptase zinc-binding domain)
P.oceanica_contig_01018	288			XP_010646662.1 PREDICTED: retrovirus-related Pol polyprotein from transposon TNT 1-94 isoform X1 [Vitis vinifera]	gi|743837132|ref|XP_010936309.1| PREDICTED: uncharacterized protein LOC105055965 [Elaeis guineensis]
P.oceanica_contig_01019	220	gi|734329414|gb|KHN06274.1| Retrovirus-related Pol polyprotein from transposon TNT 1-94, partial [Glycine soja]		XP_010644234.1 PREDICTED: uncharacterized protein LOC104877519 [Vitis vinifera]	gi|743837132|ref|XP_010936309.1| PREDICTED: uncharacterized protein LOC105055965 [Elaeis guineensis]	gi|672202814|ref|XP_008778480.1| PREDICTED: LOW QUALITY PROTEIN: uncharacterized protein LOC103698265 [Phoenix dactylifera]
P.oceanica_contig_01020	381		Zosma38g00950 TraB	XP_002280408.1 PREDICTED: traB domain-containing protein [Vitis vinifera]	gi|743881542|ref|XP_010908929.1| PREDICTED: traB domain-containing protein-like [Elaeis guineensis]	gi|672179347|ref|XP_008809842.1| PREDICTED: traB domain-containing protein [Phoenix dactylifera]
P.oceanica_contig_01021	522	gi|734329414|gb|KHN06274.1| Retrovirus-related Pol polyprotein from transposon TNT 1-94, partial [Glycine soja]		XP_010646662.1 PREDICTED: retrovirus-related Pol polyprotein from transposon TNT 1-94 isoform X1 [Vitis vinifera]	gi|743837132|ref|XP_010936309.1| PREDICTED: uncharacterized protein LOC105055965 [Elaeis guineensis]	gi|672145214|ref|XP_008796519.1| PREDICTED: endoribonuclease Dicer homolog 3b-like [Phoenix dactylifera]		GO:0005488
P.oceanica_contig_01022	363
P.oceanica_contig_01023	678	gi|731434709|ref|XP_010645162.1| hypothetical protein [Vitis vinifera]		XP_010645162.1 PREDICTED: uncharacterized protein LOC104877807 [Vitis vinifera]	gi|743834907|ref|XP_010935657.1| PREDICTED: uncharacterized protein LOC105055510, partial [Elaeis guineensis]	gi|672163583|ref|XP_008801646.1| PREDICTED: uncharacterized protein LOC103715697 [Phoenix dactylifera]
P.oceanica_contig_01024	663
P.oceanica_contig_01025	216
P.oceanica_contig_01026	621
P.oceanica_contig_01027	289
P.oceanica_contig_01028	282		Zosma110g00370 1-deoxy-D-xylulose-5-phosphate synthase, Transketolase	XP_002266494.2 PREDICTED: transketolase, chloroplastic [Vitis vinifera]	gi|743854750|ref|XP_010941046.1| PREDICTED: transketolase, chloroplastic [Elaeis guineensis]	gi|672168006|ref|XP_008803984.1| PREDICTED: transketolase, chloroplastic-like [Phoenix dactylifera]
P.oceanica_contig_01029	543
P.oceanica_contig_01030	914
P.oceanica_contig_01031	260
P.oceanica_contig_01032	418
P.oceanica_contig_01033	1009	gi|255588681|ref|XP_002534684.1| hypothetical protein [Ricinus communis]
P.oceanica_contig_01034	663
P.oceanica_contig_01035	861	gi|901815462|gb|KMZ69791.1| COX VIIa-like protein [Zostera marina]	Zosma207g00330 COX VIIa-like protein	XP_010651719.1 PREDICTED: uncharacterized protein LOC100853182 [Vitis vinifera]	gi|743818424|ref|XP_010931219.1| PREDICTED: uncharacterized protein LOC105052182 isoform X2 [Elaeis guineensis]	gi|672124321|ref|XP_008785536.1| PREDICTED: uncharacterized protein LOC103704137 [Phoenix dactylifera]		GO:0016021
P.oceanica_contig_01036	578	gi|147787926|emb|CAN73852.1| hypothetical protein [Vitis vinifera]		XP_010656238.1 PREDICTED: uncharacterized protein LOC104880636 [Vitis vinifera]	gi|743834907|ref|XP_010935657.1| PREDICTED: uncharacterized protein LOC105055510, partial [Elaeis guineensis]	gi|672208160|ref|XP_008780082.1| PREDICTED: uncharacterized protein LOC103699864, partial [Phoenix dactylifera]
P.oceanica_contig_01037	293
P.oceanica_contig_01038	561		Zosma155g00100 Oxysterol-binding protein, putative
P.oceanica_contig_01039	636		Zosma155g00100 Oxysterol-binding protein, putative		gi|743801860|ref|XP_010926457.1| PREDICTED: oxysterol-binding protein-related protein 1C-like isoform X2 [Elaeis guineensis]
P.oceanica_contig_01040	327
P.oceanica_contig_01041	958
P.oceanica_contig_01042	520
P.oceanica_contig_01043	929
P.oceanica_contig_01044	437
P.oceanica_contig_01045	2992	gi|743781342|ref|XP_010920862.1| putative serine/threonine-protein kinase-like protein CCR3 [Elaeis guineensis]	Zosma101g00300 Kinase, putative	XP_003632178.1 PREDICTED: putative serine/threonine-protein kinase-like protein CCR3 [Vitis vinifera]	gi|743781342|ref|XP_010920862.1| PREDICTED: putative serine/threonine-protein kinase-like protein CCR3 [Elaeis guineensis]	gi|672131092|ref|XP_008789099.1| PREDICTED: putative serine/threonine-protein kinase-like protein CCR3 [Phoenix dactylifera]			MYPU_6850 (Serine/threonine protein kinase)
P.oceanica_contig_01046	785
P.oceanica_contig_01047	486
P.oceanica_contig_01048	241
P.oceanica_contig_01049	216	gi|719999298|ref|XP_010255673.1| PGR5-like protein 1A, chloroplastic [Nelumbo nucifera]	Zosma248g00390 ferredoxin-plastoquinone reductase, PGR5-like protein 1, chloroplastic	XP_010661470.1 PREDICTED: PGR5-like protein 1B, chloroplastic [Vitis vinifera]	gi|743777152|ref|XP_010918997.1| PREDICTED: PGR5-like protein 1A, chloroplastic [Elaeis guineensis]	gi|672196856|ref|XP_008776921.1| PREDICTED: PGR5-like protein 1A, chloroplastic [Phoenix dactylifera]
P.oceanica_contig_01050	488
P.oceanica_contig_01051	525		Zosma33g00360 Eukaryotic translation initiation factor 2 subunit beta	XP_002265847.1 PREDICTED: eukaryotic translation initiation factor 2 subunit beta [Vitis vinifera]	gi|743843323|ref|XP_010938033.1| PREDICTED: eukaryotic translation initiation factor 2 subunit beta-like isoform X1 [Elaeis guineensis]	gi|672181268|ref|XP_008810847.1| PREDICTED: eukaryotic translation initiation factor 2 subunit beta-like [Phoenix dactylifera]
P.oceanica_contig_01052	1299	gi|125550903|gb|EAY96612.1| hypothetical protein [Oryza sativa Indica Group]	Zosma258g00080 NifU domain protein	XP_002264979.1 PREDICTED: nifU-like protein 4, mitochondrial [Vitis vinifera]	gi|743884329|ref|XP_010909655.1| PREDICTED: nifU-like protein 4, mitochondrial [Elaeis guineensis]	gi|672159487|ref|XP_008799507.1| PREDICTED: nifU-like protein 4, mitochondrial, partial [Phoenix dactylifera]		GO:0005506|GO:0005739|GO:0016226|GO:0051536	CC0062 (Thioredoxin-like proteins and domains)
P.oceanica_contig_01053	734						IPR001075 (NIF system FeS cluster assembly, NifU, C-terminal); IPR014824 (Scaffold protein Nfu/NifU, N-terminal); IPR017065 (NFU1 iron-sulfur cluster scaffold homologue)
P.oceanica_contig_01054	698
P.oceanica_contig_01055	635
P.oceanica_contig_01056	532
P.oceanica_contig_01057	1001
P.oceanica_contig_01058	246		Zosma81g00050 60S ribosomal protein L10	XP_002264609.1 PREDICTED: 60S ribosomal protein L10 [Vitis vinifera]	gi|192910686|gb|ACF06451.1| QM-like protein [Elaeis guineensis]	gi|672118950|ref|XP_008782699.1| PREDICTED: 60S ribosomal protein L10 [Phoenix dactylifera]
P.oceanica_contig_01059	594
P.oceanica_contig_01060	725
P.oceanica_contig_01061	595
P.oceanica_contig_01062	223
P.oceanica_contig_01063	384
P.oceanica_contig_01064	391			XP_010658393.1 PREDICTED: adenosine kinase 2 isoform X2 [Vitis vinifera]	gi|743780271|ref|XP_010920467.1| PREDICTED: adenosine kinase 2-like [Elaeis guineensis]	gi|672123771|ref|XP_008785253.1| PREDICTED: adenosine kinase 2-like [Phoenix dactylifera]
P.oceanica_contig_01065	1120
P.oceanica_contig_01066	746
P.oceanica_contig_01067	368
P.oceanica_contig_01068	764
P.oceanica_contig_01069	580
P.oceanica_contig_01070	688
P.oceanica_contig_01071	313
P.oceanica_contig_01072	228			XP_010650130.1 PREDICTED: uncharacterized protein LOC100249441 isoform X3 [Vitis vinifera]
P.oceanica_contig_01073	2350	gi|743872577|ref|XP_010906588.1| E3 ubiquitin-protein ligase KEG [Elaeis guineensis]	Zosma182g00530	XP_010654805.1 PREDICTED: E3 ubiquitin-protein ligase KEG isoform X2 [Vitis vinifera]	gi|743872577|ref|XP_010906588.1| PREDICTED: E3 ubiquitin-protein ligase KEG [Elaeis guineensis]	gi|672143943|ref|XP_008795859.1| PREDICTED: E3 ubiquitin-protein ligase KEG-like [Phoenix dactylifera]		GO:0004672|GO:0005524|GO:0006468|GO:0009536|GO:0016020	SPAC9G1.02_2 (Serine/threonine protein kinase)
P.oceanica_contig_01074	855						IPR000719 (Protein kinase domain); IPR001245 (Serine-threonine/tyrosine-protein kinase catalytic domain); IPR011009 (Protein kinase-like domain)
P.oceanica_contig_01075	1121
P.oceanica_contig_01076	609						IPR019557 (Aminotransferase-like, plant mobile domain)
P.oceanica_contig_01077	451
P.oceanica_contig_01078	380
P.oceanica_contig_01079	543
P.oceanica_contig_01080	1959
P.oceanica_contig_01081	218
P.oceanica_contig_01082	661
P.oceanica_contig_01083	1328
P.oceanica_contig_01084	326
P.oceanica_contig_01085	369
P.oceanica_contig_01086	372
P.oceanica_contig_01087	374
P.oceanica_contig_01088	1127							GO:0003676|GO:0008270
P.oceanica_contig_01089	882						IPR001878 (Zinc finger, CCHC-type)
P.oceanica_contig_01090	2665	gi|743766033|ref|XP_010913245.1| pentatricopeptide repeat-containing protein At1g80150, mitochondrial [Elaeis guineensis]	Zosma338g00120 Pentatricopeptide repeat-containing protein, putative	XP_002267057.2 PREDICTED: pentatricopeptide repeat-containing protein At1g80150, mitochondrial [Vitis vinifera]	gi|743766033|ref|XP_010913245.1| PREDICTED: pentatricopeptide repeat-containing protein At1g80150, mitochondrial [Elaeis guineensis]	gi|672172192|ref|XP_008806181.1| PREDICTED: pentatricopeptide repeat-containing protein At1g80150, mitochondrial [Phoenix dactylifera]
P.oceanica_contig_01091	1243	gi|901826628|gb|KMZ75988.1| hypothetical protein [Zostera marina]	Zosma108g00260	XP_002267846.3 PREDICTED: ycf20-like protein [Vitis vinifera]	gi|743828339|ref|XP_010933835.1| PREDICTED: ycf20-like protein [Elaeis guineensis]	gi|672133771|ref|XP_008790521.1| PREDICTED: ycf20-like protein [Phoenix dactylifera]	IPR002885 (Pentatricopeptide repeat)	GO:0016020	sll1509
P.oceanica_contig_01092	219	gi|659118486|ref|XP_008459146.1| pleiotropic drug resistance protein 1-like [Cucumis melo]	Zosma110g00180 Putative pleiotropic drug resistance protein 7	XP_010648606.1 PREDICTED: pleiotropic drug resistance protein 1-like isoform X2 [Vitis vinifera]	gi|743754765|ref|XP_010916538.1| PREDICTED: pleiotropic drug resistance protein 3-like [Elaeis guineensis]	gi|672192809|ref|XP_008775869.1| PREDICTED: pleiotropic drug resistance protein 3-like isoform X1 [Phoenix dactylifera]	IPR007572 (Uncharacterised protein family Ycf20)
P.oceanica_contig_01093	223		Zosma208g00350 Pleiotropic drug resistance protein 3	XP_010648603.1 PREDICTED: pleiotropic drug resistance protein 1-like isoform X1 [Vitis vinifera]	gi|743888412|ref|XP_010910610.1| PREDICTED: pleiotropic drug resistance protein 3-like [Elaeis guineensis]	gi|672192803|ref|XP_008775867.1| PREDICTED: pleiotropic drug resistance protein TUR2-like isoform X2 [Phoenix dactylifera]
P.oceanica_contig_01094	282
P.oceanica_contig_01095	705
P.oceanica_contig_01096	380		Zosma27g00430 Protein kinase superfamily protein	XP_002273085.1 PREDICTED: probable serine/threonine-protein kinase At1g54610 [Vitis vinifera]	gi|743764948|ref|XP_010912690.1| PREDICTED: probable serine/threonine-protein kinase At1g54610 [Elaeis guineensis]	gi|672142899|ref|XP_008795313.1| PREDICTED: probable serine/threonine-protein kinase At1g54610 [Phoenix dactylifera]
P.oceanica_contig_01097	486						IPR011009 (Protein kinase-like domain)
P.oceanica_contig_01098	339
P.oceanica_contig_01099	778
P.oceanica_contig_01100	919	gi|657948613|ref|XP_008338597.1| hypothetical protein [Malus domestica]	Zosma86g00440	XP_010648988.1 PREDICTED: uncharacterized protein LOC100263246 isoform X1 [Vitis vinifera]	gi|743861107|ref|XP_010943186.1| PREDICTED: transcription repressor OFP7-like [Elaeis guineensis]	gi|672143561|ref|XP_008795663.1| PREDICTED: transcription repressor OFP7-like [Phoenix dactylifera]
P.oceanica_contig_01101	309						IPR006458 (Ovate protein family, C-terminal)
P.oceanica_contig_01102	240
P.oceanica_contig_01103	317
P.oceanica_contig_01104	490
P.oceanica_contig_01105	203		Zosma13g00180 Aspartate transaminase	XP_002284313.1 PREDICTED: aspartate aminotransferase, cytoplasmic [Vitis vinifera]	gi|743757121|ref|XP_010920378.1| PREDICTED: aspartate aminotransferase, cytoplasmic [Elaeis guineensis]	gi|672131549|ref|XP_008789337.1| PREDICTED: aspartate aminotransferase, cytoplasmic [Phoenix dactylifera]
P.oceanica_contig_01106	305
P.oceanica_contig_01107	313
P.oceanica_contig_01108	380
P.oceanica_contig_01109	250	gi|698539005|ref|XP_009765315.1| stem-specific protein TSJT1 [Nicotiana sylvestris]	Zosma8g00490 Aluminum-induced protein	XP_002280658.1 PREDICTED: stem-specific protein TSJT1 [Vitis vinifera]	gi|743800653|ref|XP_010926050.1| PREDICTED: stem-specific protein TSJT1-like [Elaeis guineensis]	gi|672172333|ref|XP_008806252.1| PREDICTED: stem-specific protein TSJT1-like isoform X1 [Phoenix dactylifera]
P.oceanica_contig_01110	276	gi|657986400|ref|XP_008385326.1| cytokinin riboside 5'-monophosphate phosphoribohydrolase LOG1 [Malus domestica]	Zosma180g00210 Putative lysine decarboxylase family protein	XP_002285246.1 PREDICTED: cytokinin riboside 5'-monophosphate phosphoribohydrolase LOG1 [Vitis vinifera]	gi|743872315|ref|XP_010906515.1| PREDICTED: cytokinin riboside 5'-monophosphate phosphoribohydrolase LOG3 isoform X3 [Elaeis guineensis]	gi|672112764|ref|XP_008807508.1| PREDICTED: cytokinin riboside 5'-monophosphate phosphoribohydrolase LOG3 [Phoenix dactylifera]		GO:0005634|GO:0005829|GO:0009691|GO:0016799	YJL055w (Predicted Rossmann fold nucleotide-binding protein)
P.oceanica_contig_01111	998	gi|730678|sp|P38984.1|RSSA_HYDVD RecName: Full=40S ribosomal protein SA; AltName: Full=33 kDa laminin-binding protein; AltName: Full=p40	Zosma42g00670 40S ribosomal protein SA	XP_002268664.1 PREDICTED: 40S ribosomal protein SA [Vitis vinifera]	gi|743822742|ref|XP_010932352.1| PREDICTED: 40S ribosomal protein SA-like [Elaeis guineensis]	gi|672108030|ref|XP_008783010.1| PREDICTED: 40S ribosomal protein SA-like [Phoenix dactylifera]	IPR031100 (LOG family)	GO:0000028|GO:0000447|GO:0000461|GO:0003735|GO:0005622|GO:0005840|GO:0006407|GO:0006412|GO:0015935|GO:0016020|GO:0022627|GO:0030686	SPAPJ698.02c (Ribosomal protein S2)
P.oceanica_contig_01112	520						IPR005707 (Ribosomal protein S2, eukaryotic/archaeal); IPR027498 (Ribosomal protein S2, eukaryotic); IPR023591 (Ribosomal protein S2, flavodoxin-like domain); IPR018130 (Ribosomal protein S2, conserved site); IPR032281 (40S ribosomal protein SA, C-terminal domain); IPR001865 (Ribosomal protein S2)
P.oceanica_contig_01113	276
P.oceanica_contig_01114	746	gi|720093146|ref|XP_010245965.1| hypothetical protein [Nelumbo nucifera]	Zosma77g00940 unknown protein	XP_002279065.2 PREDICTED: uncharacterized protein LOC100249671 isoform X1 [Vitis vinifera]	gi|743765670|ref|XP_010913062.1| PREDICTED: uncharacterized protein LOC105038848 [Elaeis guineensis]	gi|672180679|ref|XP_008810538.1| PREDICTED: uncharacterized protein LOC103721928 [Phoenix dactylifera]		GO:0005576
P.oceanica_contig_01115	229
P.oceanica_contig_01116	2880	gi|901795422|gb|KMZ58425.1| Pentatricopeptide repeat-containing protein [Zostera marina]	Zosma77g00870 Pentatricopeptide repeat-containing protein	XP_010662543.1 PREDICTED: pentatricopeptide repeat-containing protein At4g38010 [Vitis vinifera]	gi|743814853|ref|XP_010930171.1| PREDICTED: pentatricopeptide repeat-containing protein At4g38010 [Elaeis guineensis]	gi|672168357|ref|XP_008804180.1| PREDICTED: pentatricopeptide repeat-containing protein At4g38010 [Phoenix dactylifera]
P.oceanica_contig_01117	341						IPR002885 (Pentatricopeptide repeat)
P.oceanica_contig_01118	595
P.oceanica_contig_01119	358	gi|920681473|gb|KOM28271.1| hypothetical protein [Vigna angularis]		XP_010661220.1 PREDICTED: uncharacterized protein LOC104881742 [Vitis vinifera]	gi|743791243|ref|XP_010923376.1| PREDICTED: uncharacterized protein LOC105046487 [Elaeis guineensis]	gi|672145214|ref|XP_008796519.1| PREDICTED: endoribonuclease Dicer homolog 3b-like [Phoenix dactylifera]			YJL113w
P.oceanica_contig_01120	223						IPR013103 (Reverse transcriptase, RNA-dependent DNA polymerase)
P.oceanica_contig_01121	304
P.oceanica_contig_01122	551
P.oceanica_contig_01123	1394	gi|901790736|gb|KMZ56379.1| Calcium homeostasis regulator CHoR1 [Zostera marina]	Zosma96g00550 Calcium homeostasis regulator CHoR1	XP_002274527.1 PREDICTED: uncharacterized protein LOC100266403 [Vitis vinifera]	gi|743758172|ref|XP_010925423.1| PREDICTED: uncharacterized protein LOC105047959 [Elaeis guineensis]	gi|672184386|ref|XP_008812502.1| PREDICTED: uncharacterized protein LOC103723385 [Phoenix dactylifera]		GO:0009507|GO:0044763
P.oceanica_contig_01124	1244	gi|901790736|gb|KMZ56379.1| Calcium homeostasis regulator CHoR1 [Zostera marina]	Zosma96g00550 Calcium homeostasis regulator CHoR1	XP_002274527.1 PREDICTED: uncharacterized protein LOC100266403 [Vitis vinifera]	gi|743758172|ref|XP_010925423.1| PREDICTED: uncharacterized protein LOC105047959 [Elaeis guineensis]	gi|672184386|ref|XP_008812502.1| PREDICTED: uncharacterized protein LOC103723385 [Phoenix dactylifera]		GO:0000023|GO:0005634|GO:0005739|GO:0009570|GO:0009941|GO:0010027|GO:0019252|GO:0043085
P.oceanica_contig_01125	481		Zosma52g00530 Mitochondrial import inner membrane translocase subunit TIM50	XP_002264515.1 PREDICTED: mitochondrial import inner membrane translocase subunit TIM50 [Vitis vinifera]	gi|743762323|ref|XP_010907569.1| PREDICTED: mitochondrial import inner membrane translocase subunit TIM50 [Elaeis guineensis]	gi|672115693|ref|XP_008780990.1| PREDICTED: mitochondrial import inner membrane translocase subunit TIM50 [Phoenix dactylifera]
P.oceanica_contig_01126	484
P.oceanica_contig_01127	637
P.oceanica_contig_01128	658
P.oceanica_contig_01129	1475	gi|720044568|ref|XP_010269930.1| dnaJ homolog subfamily C member 2-like [Nelumbo nucifera]	Zosma81g01140 DnaJ homolog subfamily C member	XP_002279131.1 PREDICTED: dnaJ homolog subfamily C member 2-like [Vitis vinifera]	gi|743855064|ref|XP_010941212.1| PREDICTED: dnaJ homolog subfamily C member 2 [Elaeis guineensis]	gi|672159330|ref|XP_008799423.1| PREDICTED: dnaJ homolog subfamily C member 2, partial [Phoenix dactylifera]		GO:0003677|GO:0016020
P.oceanica_contig_01130	371						IPR009057 (Homeodomain-like); IPR001005 (SANT/Myb domain)
P.oceanica_contig_01131	1158		Zosma50g00280 AHA1, activator of heat shock protein ATPase homolog 1, like	XP_002274382.1 PREDICTED: uncharacterized protein LOC100263614 [Vitis vinifera]	gi|743804228|ref|XP_010927136.1| PREDICTED: uncharacterized protein LOC105049249 [Elaeis guineensis]	gi|672163170|ref|XP_008801420.1| PREDICTED: uncharacterized protein LOC103715536 isoform X2 [Phoenix dactylifera]
P.oceanica_contig_01132	239
P.oceanica_contig_01133	429
P.oceanica_contig_01134	379
P.oceanica_contig_01135	725
P.oceanica_contig_01136	343
P.oceanica_contig_01137	246		Zosma160g00050 Myb domain protein 9	XP_002266019.2 PREDICTED: protein ODORANT1-like [Vitis vinifera]	gi|743830405|ref|XP_010934413.1| PREDICTED: protein ODORANT1-like [Elaeis guineensis]	gi|672180456|ref|XP_008810422.1| PREDICTED: protein ODORANT1-like [Phoenix dactylifera]
P.oceanica_contig_01138	509
P.oceanica_contig_01139	944	gi|901803895|gb|KMZ62872.1| Pentatricopeptide repeat-containing protein [Zostera marina]	Zosma43g00540 Pentatricopeptide repeat-containing protein	XP_002280013.1 PREDICTED: pentatricopeptide repeat-containing protein At5g50390, chloroplastic [Vitis vinifera]	gi|743820708|ref|XP_010931851.1| PREDICTED: pentatricopeptide repeat-containing protein At5g50390, chloroplastic [Elaeis guineensis]	gi|672122630|ref|XP_008784651.1| PREDICTED: pentatricopeptide repeat-containing protein At5g50390, chloroplastic [Phoenix dactylifera]
P.oceanica_contig_01140	233	gi|955328726|ref|XP_014632964.1| hypothetical protein [Glycine max]		XP_010644234.1 PREDICTED: uncharacterized protein LOC104877519 [Vitis vinifera]	gi|743837132|ref|XP_010936309.1| PREDICTED: uncharacterized protein LOC105055965 [Elaeis guineensis]		IPR002885 (Pentatricopeptide repeat)	GO:0005488
P.oceanica_contig_01141	369
P.oceanica_contig_01142	251
P.oceanica_contig_01143	487		Zosma202g00340 Aldehyde dehydrogenase	XP_010656113.1 PREDICTED: aldehyde dehydrogenase family 7 member A1 isoform X1 [Vitis vinifera]	gi|743774272|ref|XP_010917487.1| PREDICTED: aldehyde dehydrogenase family 7 member A1 [Elaeis guineensis]	gi|672138231|ref|XP_008792864.1| PREDICTED: aldehyde dehydrogenase family 7 member A1 [Phoenix dactylifera]
P.oceanica_contig_01144	287		Zosma202g00340 Aldehyde dehydrogenase	XP_010656114.1 PREDICTED: aldehyde dehydrogenase family 7 member A1 isoform X2 [Vitis vinifera]	gi|743774272|ref|XP_010917487.1| PREDICTED: aldehyde dehydrogenase family 7 member A1 [Elaeis guineensis]	gi|672138231|ref|XP_008792864.1| PREDICTED: aldehyde dehydrogenase family 7 member A1 [Phoenix dactylifera]		GO:0008152|GO:0016491|GO:0016620|GO:0055114
P.oceanica_contig_01145	288						IPR016163 (Aldehyde dehydrogenase, C-terminal)
P.oceanica_contig_01146	415
P.oceanica_contig_01147	1062
P.oceanica_contig_01148	849
P.oceanica_contig_01149	345
P.oceanica_contig_01150	354
P.oceanica_contig_01151	1320	gi|901807561|gb|KMZ64579.1| ATP synthase subunit O, mitochondrial [Zostera marina]	Zosma35g00340 ATP synthase subunit O, mitochondrial	XP_002279466.1 PREDICTED: ATP synthase subunit O, mitochondrial [Vitis vinifera]	gi|743851019|ref|XP_010940031.1| PREDICTED: ATP synthase subunit O, mitochondrial-like [Elaeis guineensis]	gi|672128900|ref|XP_008787944.1| PREDICTED: ATP synthase subunit O, mitochondrial-like [Phoenix dactylifera]		GO:0006950|GO:0015986|GO:0016020|GO:0042221|GO:0043231|GO:0044444|GO:0046914|GO:0046933	YDR298c (F0F1-type ATP synthase, delta subunit (mitochondrial oligomycin sensitivity protein))
P.oceanica_contig_01152	520	gi|743806843|ref|XP_010927841.1| ethylene-responsive transcription factor ERF020-like [Elaeis guineensis]		XP_002276994.2 PREDICTED: ethylene-responsive transcription factor ERF020 [Vitis vinifera]	gi|743806843|ref|XP_010927841.1| PREDICTED: ethylene-responsive transcription factor ERF020-like [Elaeis guineensis]	gi|672173743|ref|XP_008807007.1| PREDICTED: ethylene-responsive transcription factor ERF020-like [Phoenix dactylifera]	IPR000711 (ATPase, OSCP/delta subunit); IPR026015 (F1F0 ATP synthase OSCP/delta subunit, N-terminal domain)	GO:0003700|GO:0006355
P.oceanica_contig_01153	784						IPR001471 (AP2/ERF domain)
P.oceanica_contig_01154	600
P.oceanica_contig_01155	349
P.oceanica_contig_01156	933	gi|225437416|ref|XP_002271045.1| hypothetical protein [Vitis vinifera]	Zosma56g01050 Protein of unknown function, DUF538	XP_002271045.1 PREDICTED: uncharacterized protein LOC100265898 [Vitis vinifera]	gi|743844577|ref|XP_010938380.1| PREDICTED: uncharacterized protein LOC105057462 [Elaeis guineensis]	gi|672132528|ref|XP_008789849.1| PREDICTED: uncharacterized protein LOC103707226 [Phoenix dactylifera]
P.oceanica_contig_01157	357
P.oceanica_contig_01158	441			XP_002282010.2 PREDICTED: sorting nexin 1 [Vitis vinifera]	gi|743863548|ref|XP_010943818.1| PREDICTED: sorting nexin 1 isoform X1 [Elaeis guineensis]	gi|672172040|ref|XP_008806102.1| PREDICTED: sorting nexin 1 isoform X2 [Phoenix dactylifera]
P.oceanica_contig_01159	791
P.oceanica_contig_01160	420
P.oceanica_contig_01161	531
P.oceanica_contig_01162	448	gi|743836394|ref|XP_010936080.1| hypothetical protein [Elaeis guineensis]	Zosma26g01570 Transcriptional activator, TenA family	XP_010648928.1 PREDICTED: uncharacterized protein LOC100266835 isoform X3 [Vitis vinifera]	gi|743836394|ref|XP_010936080.1| PREDICTED: uncharacterized protein LOC105055788 [Elaeis guineensis]	gi|672145002|ref|XP_008796407.1| PREDICTED: uncharacterized protein LOC103711873 [Phoenix dactylifera]
P.oceanica_contig_01163	551	gi|720020624|ref|XP_010262460.1| hypothetical protein [Nelumbo nucifera]	Zosma26g01570 Transcriptional activator, TenA family	XP_010648928.1 PREDICTED: uncharacterized protein LOC100266835 isoform X3 [Vitis vinifera]	gi|743836394|ref|XP_010936080.1| PREDICTED: uncharacterized protein LOC105055788 [Elaeis guineensis]	gi|672145002|ref|XP_008796407.1| PREDICTED: uncharacterized protein LOC103711873 [Phoenix dactylifera]
P.oceanica_contig_01164	342		Zosma275g00090 Armadillo repeat only 4 protein	XP_010663105.1 PREDICTED: ARM REPEAT PROTEIN INTERACTING WITH ABF2-like [Vitis vinifera]	gi|743822305|ref|XP_010932242.1| PREDICTED: LOW QUALITY PROTEIN: uncharacterized protein LOC105052954 [Elaeis guineensis]	gi|672174646|ref|XP_008807449.1| PREDICTED: LOW QUALITY PROTEIN: uncharacterized protein LOC103719816 [Phoenix dactylifera]
P.oceanica_contig_01165	286
P.oceanica_contig_01166	468
P.oceanica_contig_01167	218
P.oceanica_contig_01168	539
P.oceanica_contig_01169	227	gi|629082054|gb|KCW48499.1| hypothetical protein [Eucalyptus grandis]	Zosma72g00160 Staphylococcal nuclease domain-containing protein 1	XP_002273150.1 PREDICTED: staphylococcal nuclease domain-containing protein 1 [Vitis vinifera]	gi|743878473|ref|XP_010908182.1| PREDICTED: staphylococcal nuclease domain-containing protein 1-like [Elaeis guineensis]	gi|672146999|ref|XP_008797087.1| PREDICTED: staphylococcal nuclease domain-containing protein 1-like [Phoenix dactylifera]
P.oceanica_contig_01170	631	gi|901813869|gb|KMZ68294.1| RNA binding protein [Zostera marina]	Zosma241g00160 RNA binding protein	XP_010653136.1 PREDICTED: UBP1-associated protein 2A [Vitis vinifera]	gi|743870012|ref|XP_010905945.1| PREDICTED: UBP1-associated protein 2B-like [Elaeis guineensis]	gi|672162390|ref|XP_008801015.1| PREDICTED: UBP1-associated protein 2B-like [Phoenix dactylifera]		GO:0000166|GO:0003676	SPBC660.15 (RNA-binding proteins (RRM domain))
P.oceanica_contig_01171	1444	gi|743766516|ref|XP_010913498.1| mitogen-activated protein kinase kinase kinase NPK1-like isoform X1 [Elaeis guineensis]	Zosma334g00080 Mitogen-activated protein kinase kinase kinase NPK1	XP_010659846.1 PREDICTED: mitogen-activated protein kinase kinase kinase NPK1 isoform X3 [Vitis vinifera]	gi|743766516|ref|XP_010913498.1| PREDICTED: mitogen-activated protein kinase kinase kinase NPK1-like isoform X1 [Elaeis guineensis]	gi|672172805|ref|XP_008806508.1| PREDICTED: mitogen-activated protein kinase kinase kinase NPK1-like isoform X1 [Phoenix dactylifera]	IPR000504 (RNA recognition motif domain); IPR012677 (Nucleotide-binding alpha-beta plait domain)
P.oceanica_contig_01172	1420
P.oceanica_contig_01173	679
P.oceanica_contig_01174	561
P.oceanica_contig_01175	818
P.oceanica_contig_01176	489		Zosma166g00350 DNA repair helicase rad3/xp-d, putative
P.oceanica_contig_01177	554	gi|3355660|emb|CAA08791.1| ribosomal protein L18a, partial [Podocoryna carnea]	Zosma24g00400 60S ribosomal protein L18a-2	XP_002276260.1 PREDICTED: 60S ribosomal protein L18a [Vitis vinifera]	gi|743795145|ref|XP_010924380.1| PREDICTED: 60S ribosomal protein L18a [Elaeis guineensis]	gi|672131783|ref|XP_008789456.1| PREDICTED: 60S ribosomal protein L18a-2 [Phoenix dactylifera]		GO:0003735|GO:0005840|GO:0006412|GO:0016020|GO:0022625|GO:0044822	YMR242c (Ribosomal protein L20A (L18A))
P.oceanica_contig_01178	430						IPR023573 (Ribosomal protein L18a/LX); IPR021138 (60S ribosomal protein L18a/ L20, eukaryotes)
P.oceanica_contig_01179	310
P.oceanica_contig_01180	866
P.oceanica_contig_01181	302
P.oceanica_contig_01182	1004
P.oceanica_contig_01183	282
P.oceanica_contig_01184	422
P.oceanica_contig_01185	343
P.oceanica_contig_01186	683
P.oceanica_contig_01187	494	gi|720021122|ref|XP_010262626.1| hypothetical protein [Nelumbo nucifera]	Zosma28g00580	XP_003632668.1 PREDICTED: uncharacterized protein LOC100261261 [Vitis vinifera]		gi|672163559|ref|XP_008801633.1| PREDICTED: uncharacterized protein LOC103715688 [Phoenix dactylifera]
P.oceanica_contig_01188	386		Zosma170g00460 pectin acetylesterase, family CE13	XP_010644665.1 PREDICTED: uncharacterized protein LOC100245856 [Vitis vinifera]		gi|672204528|ref|XP_008778939.1| PREDICTED: long chain base biosynthesis protein 2a-like [Phoenix dactylifera]
P.oceanica_contig_01189	321
P.oceanica_contig_01190	478
P.oceanica_contig_01191	727
P.oceanica_contig_01192	303
P.oceanica_contig_01193	208
P.oceanica_contig_01194	229		Zosma530g00030	XP_010659049.1 PREDICTED: uncharacterized protein LOC100255782 [Vitis vinifera]		gi|672171461|ref|XP_008805801.1| PREDICTED: uncharacterized protein LOC103718659 [Phoenix dactylifera]
P.oceanica_contig_01195	573
P.oceanica_contig_01196	363
P.oceanica_contig_01197	903
P.oceanica_contig_01198	439
P.oceanica_contig_01199	772
P.oceanica_contig_01200	269	gi|743782591|ref|XP_010921181.1| mannan endo-1,4-beta-mannosidase 6-like isoform X2 [Elaeis guineensis]	Zosma306g00150 Mannan endo-1,4-beta-mannosidase, family GH5_7	XP_002273230.2 PREDICTED: mannan endo-1,4-beta-mannosidase 6-like [Vitis vinifera]	gi|743782591|ref|XP_010921181.1| PREDICTED: mannan endo-1,4-beta-mannosidase 6-like isoform X2 [Elaeis guineensis]	gi|672118930|ref|XP_008782689.1| PREDICTED: mannan endo-1,4-beta-mannosidase 8-like [Phoenix dactylifera]		GO:0005975|GO:0016787
P.oceanica_contig_01201	507			XP_010655032.1 PREDICTED: uncharacterized protein LOC104880355 [Vitis vinifera]			IPR013781 (Glycoside hydrolase, catalytic domain)
P.oceanica_contig_01202	716	gi|901803539|gb|KMZ62771.1| 60S ribosomal protein L36 [Zostera marina]	Zosma446g00080 60S ribosomal protein L36	XP_010662725.1 PREDICTED: 60S ribosomal protein L36-3 [Vitis vinifera]	gi|743787162|ref|XP_010922348.1| PREDICTED: 60S ribosomal protein L36-3-like [Elaeis guineensis]	gi|672165680|ref|XP_008802753.1| PREDICTED: 60S ribosomal protein L36-2 [Phoenix dactylifera]		GO:0002181|GO:0003735|GO:0022625	SPCC970.05 (Ribosomal protein L36E)
P.oceanica_contig_01203	472		Zosma355g00050
P.oceanica_contig_01204	698	gi|645233854|ref|XP_008223541.1| hypothetical protein [Prunus mume]		XP_010646515.1 PREDICTED: uncharacterized protein LOC100263718 [Vitis vinifera]	gi|743757660|ref|XP_010923028.1| PREDICTED: uncharacterized protein LOC105046209 [Elaeis guineensis]	gi|672135038|ref|XP_008791179.1| PREDICTED: uncharacterized protein LOC103708159 [Phoenix dactylifera]		GO:0016021	STM1252 (Predicted neuraminidase (sialidase))
P.oceanica_contig_01205	1507						IPR011040 (Sialidases)
P.oceanica_contig_01206	1160
P.oceanica_contig_01207	372
P.oceanica_contig_01208	525
P.oceanica_contig_01209	1442					gi|672139927|ref|XP_008793766.1| PREDICTED: uncharacterized protein LOC103709987 [Phoenix dactylifera]
P.oceanica_contig_01210	655
P.oceanica_contig_01211	412
P.oceanica_contig_01212	457
P.oceanica_contig_01213	455	gi|694449834|ref|XP_009350471.1| hypothetical protein [Pyrus x bretschneideri]		XP_010665431.1 PREDICTED: putative disease resistance protein At4g11170, partial [Vitis vinifera]	gi|743772929|ref|XP_010916786.1| PREDICTED: uncharacterized protein LOC105041531 [Elaeis guineensis]	gi|672180014|ref|XP_008810186.1| PREDICTED: uncharacterized protein LOC103721669 [Phoenix dactylifera]
P.oceanica_contig_01214	1576	gi|901813453|gb|KMZ67919.1| hypothetical protein [Zostera marina]	Zosma252g00200	XP_002281505.1 PREDICTED: probable membrane-associated kinase regulator 1 [Vitis vinifera]	gi|743845236|ref|XP_010938531.1| PREDICTED: probable membrane-associated kinase regulator 1 [Elaeis guineensis]	gi|672165472|ref|XP_008802640.1| PREDICTED: probable membrane-associated kinase regulator 1 [Phoenix dactylifera]
P.oceanica_contig_01215	814
P.oceanica_contig_01216	439
P.oceanica_contig_01217	231
P.oceanica_contig_01218	221
P.oceanica_contig_01219	482
P.oceanica_contig_01220	881		Zosma245g00020	NP_001268054.1 glutamine synthetase cytosolic isozyme 2 [Vitis vinifera]	gi|353441112|gb|AEQ94140.1| putative glutamine synthetase cytosolic isozyme1, partial [Elaeis guineensis]	gi|672185368|ref|XP_008812802.1| PREDICTED: glutamine synthetase leaf isozyme, chloroplastic, partial [Phoenix dactylifera]
P.oceanica_contig_01221	510	gi|108863081|gb|ABG22123.1| polyprotein [Prunus avium]		XP_010656643.1 PREDICTED: uncharacterized protein LOC104880714 [Vitis vinifera]	gi|743789858|ref|XP_010923021.1| PREDICTED: histidine kinase CKI1-like [Elaeis guineensis]	gi|672145558|ref|XP_008796700.1| PREDICTED: uncharacterized protein LOC103712082 [Phoenix dactylifera]
P.oceanica_contig_01222	525
P.oceanica_contig_01223	1584
P.oceanica_contig_01224	523
P.oceanica_contig_01225	426			XP_010656031.1 PREDICTED: myosin-1 [Vitis vinifera]	gi|743834558|ref|XP_010935561.1| PREDICTED: myosin-1-like [Elaeis guineensis]
P.oceanica_contig_01226	938
P.oceanica_contig_01227	360	gi|566185310|ref|XP_006380134.1| hypothetical protein [Populus trichocarpa]	Zosma351g00060	XP_010656468.1 PREDICTED: zinc finger BED domain-containing protein DAYSLEEPER [Vitis vinifera]	gi|743794254|ref|XP_010924127.1| PREDICTED: zinc finger BED domain-containing protein RICESLEEPER 1-like [Elaeis guineensis]	gi|672184344|ref|XP_008812480.1| PREDICTED: zinc finger BED domain-containing protein RICESLEEPER 2-like [Phoenix dactylifera]		GO:0005488
P.oceanica_contig_01228	517
P.oceanica_contig_01229	612
P.oceanica_contig_01230	219
P.oceanica_contig_01231	242	gi|147798580|emb|CAN74388.1| hypothetical protein [Vitis vinifera]		XP_010656794.1 PREDICTED: uncharacterized protein LOC104880778 [Vitis vinifera]	gi|743889423|ref|XP_010910847.1| PREDICTED: uncharacterized protein LOC105036811, partial [Elaeis guineensis]	gi|672175682|ref|XP_008807904.1| PREDICTED: uncharacterized protein LOC103720116 [Phoenix dactylifera]
P.oceanica_contig_01232	1180	gi|672175903|ref|XP_008808020.1| putative calcium-transporting ATPase 13, plasma membrane-type isoform X1 [Phoenix dactylifera]	Zosma9g00490 Calcium-transporting ATPase 1	XP_002279593.1 PREDICTED: putative calcium-transporting ATPase 13, plasma membrane-type [Vitis vinifera]	gi|743791757|ref|XP_010923516.1| PREDICTED: putative calcium-transporting ATPase 13, plasma membrane-type [Elaeis guineensis]	gi|672175903|ref|XP_008808020.1| PREDICTED: putative calcium-transporting ATPase 13, plasma membrane-type isoform X1 [Phoenix dactylifera]		GO:0000166|GO:0006816|GO:0016020|GO:0016787|GO:0043167|GO:0046872	SPAPB2B4.04c (Cation transport ATPase)
P.oceanica_contig_01233	355						IPR008250 (P-type ATPase, A domain)
P.oceanica_contig_01234	389
P.oceanica_contig_01235	311
P.oceanica_contig_01236	417
P.oceanica_contig_01237	1000	gi|731434775|ref|XP_010645185.1| hypothetical protein [Vitis vinifera]		XP_010645187.1 PREDICTED: uncharacterized protein At4g26485-like [Vitis vinifera]	gi|743859326|ref|XP_010942696.1| PREDICTED: uncharacterized protein LOC105060606 [Elaeis guineensis]	gi|672141842|ref|XP_008794764.1| PREDICTED: LOW QUALITY PROTEIN: uncharacterized protein At4g26485-like [Phoenix dactylifera]		GO:0004826|GO:0005737|GO:0006432|GO:0070042|GO:0070475	SPCC1919.13c
P.oceanica_contig_01238	258						IPR019446 (Domain of unknown function DUF2431)
P.oceanica_contig_01239	353
P.oceanica_contig_01240	255
P.oceanica_contig_01241	379
P.oceanica_contig_01242	259	gi|901806027|gb|KMZ63401.1| hypothetical protein [Zostera marina]	Zosma40g00290 Stomatal cytokinesis defective / SCD1 protein (partial)	XP_003634188.1 PREDICTED: uncharacterized protein LOC100254135 isoform X1 [Vitis vinifera]	gi|743755303|ref|XP_010943385.1| PREDICTED: uncharacterized protein LOC105061043 isoform X2 [Elaeis guineensis]	gi|672155724|ref|XP_008797769.1| PREDICTED: uncharacterized protein LOC103712861 isoform X1 [Phoenix dactylifera]		GO:0000226|GO:0009825|GO:0010235|GO:0016021|GO:0080008
P.oceanica_contig_01243	646
P.oceanica_contig_01244	386	gi|901805289|gb|KMZ63274.1| Phosphate transporter [Zostera marina]	Zosma41g01170 Phosphate transporter	XP_002285153.1 PREDICTED: inorganic phosphate transporter 1-4-like [Vitis vinifera]	gi|743776838|ref|XP_010918832.1| PREDICTED: probable inorganic phosphate transporter 1-3 [Elaeis guineensis]	gi|672173551|ref|XP_008806911.1| PREDICTED: probable inorganic phosphate transporter 1-8 [Phoenix dactylifera]		GO:0005315|GO:0005887|GO:0006817|GO:0022891|GO:0055085	YML123c (Permeases of the major facilitator superfamily)
P.oceanica_contig_01245	609
P.oceanica_contig_01246	1025
P.oceanica_contig_01247	206	gi|965675010|dbj|BAU03608.1| hypothetical protein [Vigna angularis var. angularis]
P.oceanica_contig_01248	1139
P.oceanica_contig_01249	340
P.oceanica_contig_01250	503
P.oceanica_contig_01251	212
P.oceanica_contig_01252	507	gi|20161626|dbj|BAB90546.1| putative rice retrotransposon retrofit gag/pol polyprotein [Oryza sativa Japonica Group]		XP_010646662.1 PREDICTED: retrovirus-related Pol polyprotein from transposon TNT 1-94 isoform X1 [Vitis vinifera]		gi|672198454|ref|XP_008777336.1| PREDICTED: uncharacterized protein LOC103697282, partial [Phoenix dactylifera]		GO:0005488
P.oceanica_contig_01253	326
P.oceanica_contig_01254	878
P.oceanica_contig_01255	277
P.oceanica_contig_01256	2745
P.oceanica_contig_01257	2662	gi|901794283|gb|KMZ57535.1| hypothetical protein [Zostera marina]	Zosma85g01060	XP_002270342.1 PREDICTED: ankyrin repeat and zinc finger domain-containing protein 1 [Vitis vinifera]	gi|743777958|ref|XP_010919422.1| PREDICTED: uncharacterized protein LOC105043544 [Elaeis guineensis]	gi|672115218|ref|XP_008780028.1| PREDICTED: ankyrin repeat and zinc finger domain-containing protein 1 [Phoenix dactylifera]		GO:0004843|GO:0009536|GO:0030433|GO:0036266|GO:0071630|GO:0072671	YDR049w (); SPCC1827.04
P.oceanica_contig_01258	674
P.oceanica_contig_01259	435	gi|698486187|ref|XP_009789838.1| hypothetical protein [Nicotiana sylvestris]	Zosma35g00280	XP_010659400.1 PREDICTED: uncharacterized protein LOC100249974 isoform X2 [Vitis vinifera]	gi|743870727|ref|XP_010906119.1| PREDICTED: uncharacterized protein LOC105033142 isoform X1 [Elaeis guineensis]	gi|672163669|ref|XP_008801693.1| PREDICTED: uncharacterized protein LOC103715735 isoform X1 [Phoenix dactylifera]
P.oceanica_contig_01260	552		Zosma35g00280	XP_010659401.1 PREDICTED: uncharacterized protein LOC100249974 isoform X3 [Vitis vinifera]
P.oceanica_contig_01261	294
P.oceanica_contig_01262	202
P.oceanica_contig_01263	925
P.oceanica_contig_01264	588
P.oceanica_contig_01265	1228
P.oceanica_contig_01266	456
P.oceanica_contig_01267	237	gi|695037189|ref|XP_009406078.1| NAC domain-containing protein 48-like isoform X1 [Musa acuminata subsp. malaccensis]	Zosma373g00070 NAC domain protein,	XP_002282566.1 PREDICTED: NAC domain-containing protein 67 [Vitis vinifera]	gi|743843597|ref|XP_010938113.1| PREDICTED: NAC domain-containing protein 68-like [Elaeis guineensis]	gi|672119055|ref|XP_008782755.1| PREDICTED: NAC domain-containing protein 68-like [Phoenix dactylifera]
P.oceanica_contig_01268	233		Zosma2g02470 Extra-large guanine nucleotide-binding protein 3	XP_010663902.1 PREDICTED: extra-large guanine nucleotide-binding protein 3-like isoform X2 [Vitis vinifera]	gi|743839007|ref|XP_010936873.1| PREDICTED: extra-large guanine nucleotide-binding protein 3-like isoform X1 [Elaeis guineensis]	gi|672195660|ref|XP_008776599.1| PREDICTED: extra-large guanine nucleotide-binding protein 3-like [Phoenix dactylifera]
P.oceanica_contig_01269	438	gi|720011143|ref|XP_010259470.1| putative GTP diphosphokinase RSH1, chloroplastic [Nelumbo nucifera]	Zosma179g00290 Threonine--tRNA ligase	XP_010652205.1 PREDICTED: putative GTP diphosphokinase RSH1, chloroplastic isoform X1 [Vitis vinifera]	gi|743844537|ref|XP_010938372.1| PREDICTED: putative GTP diphosphokinase RSH1, chloroplastic [Elaeis guineensis]	gi|672132641|ref|XP_008789906.1| PREDICTED: putative GTP diphosphokinase RSH1, chloroplastic [Phoenix dactylifera]		GO:0006796|GO:0016772
P.oceanica_contig_01270	767
P.oceanica_contig_01271	627	gi|697166128|ref|XP_009591881.1| carbamoyl-phosphate synthase large chain, chloroplastic [Nicotiana tomentosiformis]	Zosma181g00190 Carbamoyl-phosphate synthase (glutamine-hydrolyzing)	XP_010651119.1 PREDICTED: carbamoyl-phosphate synthase large chain, chloroplastic [Vitis vinifera]	gi|743797407|ref|XP_010924976.1| PREDICTED: carbamoyl-phosphate synthase large chain, chloroplastic-like [Elaeis guineensis]	gi|672192991|ref|XP_008775915.1| PREDICTED: carbamoyl-phosphate synthase large chain, chloroplastic-like [Phoenix dactylifera]		GO:0003824|GO:0005524|GO:0006807|GO:0046872	sll0370 (Carbamoylphosphate synthase large subunit (split gene in MJ))
P.oceanica_contig_01272	364
P.oceanica_contig_01273	948	gi|58532044|emb|CAE05097.3| OSJNBa0009K15.17 [Oryza sativa Japonica Group]		XP_010646517.1 PREDICTED: uncharacterized protein LOC104878215 [Vitis vinifera]
P.oceanica_contig_01274	617
P.oceanica_contig_01275	455
P.oceanica_contig_01276	5342	gi|339773218|gb|AEK01242.1| nad5 [Arabidopsis thaliana]		YP_002608337.1 NADH dehydrogenase subunit 5 (mitochondrion) [Vitis vinifera]		gi|343478441|gb|AEM43929.1| NADH dehydrogenase subunit 5 (mitochondrion) [Phoenix dactylifera]
P.oceanica_contig_01277	1041	gi|743930792|ref|XP_011009655.1| 60S ribosomal protein L18a-2 [Populus euphratica]	Zosma24g00400 60S ribosomal protein L18a-2	XP_010655647.1 PREDICTED: 60S ribosomal protein L18a isoform X1 [Vitis vinifera]	gi|743795145|ref|XP_010924380.1| PREDICTED: 60S ribosomal protein L18a [Elaeis guineensis]	gi|672131783|ref|XP_008789456.1| PREDICTED: 60S ribosomal protein L18a-2 [Phoenix dactylifera]		GO:0003735|GO:0006412|GO:0022625	YMR242c (Ribosomal protein L20A (L18A))
P.oceanica_contig_01278	644
P.oceanica_contig_01279	384	gi|672181820|ref|XP_008811140.1| enhancer of polycomb-like protein 1 [Phoenix dactylifera]	Zosma379g00060 Enhancer of polycomb-like protein	XP_010653073.1 PREDICTED: uncharacterized protein LOC100264813 [Vitis vinifera]	gi|743766012|ref|XP_010913235.1| PREDICTED: uncharacterized protein LOC105038983 isoform X1 [Elaeis guineensis]	gi|672181820|ref|XP_008811140.1| PREDICTED: LOW QUALITY PROTEIN: enhancer of polycomb-like protein 1 [Phoenix dactylifera]
P.oceanica_contig_01280	1662	gi|695019813|ref|XP_009396932.1| hypothetical protein [Musa acuminata subsp. malaccensis]		XP_010661206.1 PREDICTED: uncharacterized protein LOC104881735 [Vitis vinifera]	gi|743890497|ref|XP_010911097.1| PREDICTED: uncharacterized protein LOC105037092, partial [Elaeis guineensis]	gi|672198999|ref|XP_008777500.1| PREDICTED: uncharacterized protein LOC103697430 [Phoenix dactylifera]
P.oceanica_contig_01281	1071
P.oceanica_contig_01282	2148
P.oceanica_contig_01283	723			XP_002283257.1 PREDICTED: uncharacterized protein LOC100246674 [Vitis vinifera]
P.oceanica_contig_01284	788
P.oceanica_contig_01285	863
P.oceanica_contig_01286	526
P.oceanica_contig_01287	426
P.oceanica_contig_01288	206
P.oceanica_contig_01289	863
P.oceanica_contig_01290	492
P.oceanica_contig_01291	618
P.oceanica_contig_01292	593
P.oceanica_contig_01293	2336	gi|823139959|ref|XP_012469842.1| ATP-dependent 6-phosphofructokinase 5, chloroplastic [Gossypium raimondii]	Zosma32g00280 6-phosphofructokinase	XP_010646329.1 PREDICTED: ATP-dependent 6-phosphofructokinase 5, chloroplastic [Vitis vinifera]	gi|743772735|ref|XP_010916680.1| PREDICTED: ATP-dependent 6-phosphofructokinase 5, chloroplastic-like [Elaeis guineensis]	gi|672142715|ref|XP_008795218.1| PREDICTED: ATP-dependent 6-phosphofructokinase 5, chloroplastic [Phoenix dactylifera]		GO:0003872|GO:0005524|GO:0005737|GO:0006002|GO:0006094|GO:0006096|GO:0007010|GO:0010498|GO:0046872|GO:0061615	TP0108 (6-phosphofructokinase)
P.oceanica_contig_01294	255						IPR012004 (Pyrophosphate-dependent phosphofructokinase TP0108-type); IPR000023 (Phosphofructokinase domain); IPR022953 (ATP-dependent 6-phosphofructokinase)
P.oceanica_contig_01295	678
P.oceanica_contig_01296	739
P.oceanica_contig_01297	1228
P.oceanica_contig_01298	239	gi|695003289|ref|XP_009384671.1| callose synthase 10 isoform X2 [Musa acuminata subsp. malaccensis]	Zosma76g01110 1,3-beta-glucan synthase	XP_010663054.1 PREDICTED: callose synthase 10 isoform X2 [Vitis vinifera]	gi|743832552|ref|XP_010935011.1| PREDICTED: callose synthase 10 [Elaeis guineensis]	gi|672130284|ref|XP_008788670.1| PREDICTED: callose synthase 10 [Phoenix dactylifera]
P.oceanica_contig_01299	246		Zosma106g00630 Translocase of chloroplast 34	XP_010664570.1 PREDICTED: translocase of chloroplast 34, chloroplastic isoform X1 [Vitis vinifera]		gi|672114158|ref|XP_008775669.1| PREDICTED: translocase of chloroplast 34, chloroplastic-like [Phoenix dactylifera]
P.oceanica_contig_01300	252
P.oceanica_contig_01301	862
P.oceanica_contig_01302	313
P.oceanica_contig_01303	286	gi|474200415|gb|EMS58477.1| Nucleoside diphosphate kinase 1 [Triticum urartu]	Zosma66g00540 Nucleoside-diphosphate kinase		gi|743778585|ref|XP_010919758.1| PREDICTED: nucleoside diphosphate kinase B [Elaeis guineensis]	gi|672125512|ref|XP_008786176.1| PREDICTED: nucleoside diphosphate kinase B [Phoenix dactylifera]
P.oceanica_contig_01304	251	gi|147773621|emb|CAN74198.1| hypothetical protein [Vitis vinifera]				gi|672200989|ref|XP_008778017.1| PREDICTED: uncharacterized protein LOC103697854, partial [Phoenix dactylifera]		GO:0046872
P.oceanica_contig_01305	275
P.oceanica_contig_01306	283
P.oceanica_contig_01307	300
P.oceanica_contig_01308	250
P.oceanica_contig_01309	3869	gi|901805647|gb|KMZ63341.1| Aconitate hydratase, 3-isopropylmalate dehydratase [Zostera marina]	Zosma415g00150 Aconitate hydratase, 3-isopropylmalate dehydratase	XP_002279260.1 PREDICTED: aconitate hydratase, cytoplasmic [Vitis vinifera]	gi|743759013|ref|XP_010929878.1| PREDICTED: putative aconitate hydratase, cytoplasmic [Elaeis guineensis]	gi|672168597|ref|XP_008804304.1| PREDICTED: putative aconitate hydratase, cytoplasmic [Phoenix dactylifera]		GO:0000303|GO:0003994|GO:0005507|GO:0005524|GO:0005618|GO:0005774|GO:0005829|GO:0005886|GO:0006007|GO:0006094|GO:0006096|GO:0006101|GO:0006102|GO:0006487|GO:0006511|GO:0006833|GO:0006972|GO:0007030|GO:0007033|GO:0008152|GO:0009266|GO:0009506|GO:0009570|GO:0009733|GO:0009743|GO:0009853|GO:0009873|GO:0010039|GO:0015979|GO:0046686|GO:0048027|GO:0048046|GO:0051539|GO:0051788|GO:0055072|GO:0080129	BS_citB (Aconitase A)
P.oceanica_contig_01310	709						IPR015937 (Aconitase/isopropylmalate dehydratase); IPR015932 (Aconitase/3-isopropylmalate dehydratase large subunit, alpha/beta/alpha, subdomain 2); IPR000573 (Aconitase A/isopropylmalate dehydratase small subunit, swivel domain); IPR001030 (Aconitase/3-isopropylmalate dehydratase large subunit, alpha/beta/alpha domain); IPR015931 (Aconitase/3-isopropylmalate dehydratase large subunit, alpha/beta…
P.oceanica_contig_01311	655		Zosma165g00300 Beta-fructofuranosidase
P.oceanica_contig_01312	303
P.oceanica_contig_01313	872	gi|672174755|ref|XP_008807487.1| histone-lysine N-methyltransferase, H3 lysine-79 specific [Phoenix dactylifera]	Zosma165g00320 Family of unknown function (DUF662)	XP_002267642.1 PREDICTED: syncoilin [Vitis vinifera]	gi|743764076|ref|XP_010912242.1| PREDICTED: PERQ amino acid-rich with GYF domain-containing protein 2-like [Elaeis guineensis]	gi|672174755|ref|XP_008807487.1| PREDICTED: histone-lysine N-methyltransferase, H3 lysine-79 specific [Phoenix dactylifera]		GO:0010413|GO:0045492
P.oceanica_contig_01314	292	gi|695077805|ref|XP_009386263.1| hypothetical protein [Musa acuminata subsp. malaccensis]	Zosma28g00640 Unknown protein	XP_002280087.1 PREDICTED: uncharacterized protein LOC100265554 [Vitis vinifera]	gi|743790190|ref|XP_010923108.1| PREDICTED: uncharacterized protein LOC105046265 [Elaeis guineensis]	gi|672124060|ref|XP_008785407.1| PREDICTED: uncharacterized protein LOC103704050 [Phoenix dactylifera]	IPR007033 (RAB6-interacting golgin)
P.oceanica_contig_01315	278
P.oceanica_contig_01316	335					gi|672205901|ref|XP_008779287.1| PREDICTED: autophagy-related protein 3-like [Phoenix dactylifera]
P.oceanica_contig_01317	2073	gi|901827141|gb|KMZ76421.1| Beta-amylase, family GH14 [Zostera marina]	Zosma101g00040 Beta-amylase, family GH14	XP_002276777.1 PREDICTED: inactive beta-amylase 9 [Vitis vinifera]	gi|743845912|ref|XP_010938702.1| PREDICTED: inactive beta-amylase 9 [Elaeis guineensis]	gi|672144601|ref|XP_008796202.1| PREDICTED: inactive beta-amylase 9 [Phoenix dactylifera]		GO:0000272|GO:0005975|GO:0016161
P.oceanica_contig_01318	1426		Zosma109g00310 Nucleoside-diphosphate kinase				IPR013781 (Glycoside hydrolase, catalytic domain); IPR001554 (Glycoside hydrolase, family 14); IPR017853 (Glycoside hydrolase superfamily)
P.oceanica_contig_01319	420		Zosma12g00470 Cellulose synthase, family GT2
P.oceanica_contig_01320	372		Zosma284g00060 Transmembrane 9 superfamily protein member 3
P.oceanica_contig_01321	1799	gi|672113402|ref|XP_008810772.1| probable protein phosphatase 2C 60 isoform X1 [Phoenix dactylifera]	Zosma45g00190 Protein phosphatase 2c, putative	XP_010648758.1 PREDICTED: probable protein phosphatase 2C 60 [Vitis vinifera]	gi|743807057|ref|XP_010927952.1| PREDICTED: probable protein phosphatase 2C 11 [Elaeis guineensis]	gi|672113402|ref|XP_008810772.1| PREDICTED: probable protein phosphatase 2C 60 isoform X1 [Phoenix dactylifera]		GO:0003824|GO:0004722|GO:0006470|GO:0046872	SPCC1223.11 (Serine/threonine protein phosphatase)
P.oceanica_contig_01322	320			XP_010658886.1 PREDICTED: ubiquitin carboxyl-terminal hydrolase 12 isoform X3 [Vitis vinifera]	gi|743775038|ref|XP_010917892.1| PREDICTED: ubiquitin carboxyl-terminal hydrolase 12 isoform X7 [Elaeis guineensis]	gi|672194438|ref|XP_008776295.1| PREDICTED: ubiquitin carboxyl-terminal hydrolase 12-like isoform X4 [Phoenix dactylifera]	IPR001932 (PPM-type phosphatase domain); IPR015655 (Protein phosphatase 2C family)
P.oceanica_contig_01323	1710	gi|948288852|gb|ALM55691.1| caffeoyl shikimate esterase 17 [Populus tomentosa]	Zosma17g00940 Alpha/beta-Hydrolases superfamily protein	XP_002283676.1 PREDICTED: monoglyceride lipase [Vitis vinifera]	gi|743799700|ref|XP_010925553.1| PREDICTED: monoglyceride lipase-like [Elaeis guineensis]	gi|672140613|ref|XP_008794117.1| PREDICTED: monoglyceride lipase-like [Phoenix dactylifera]		GO:0006629|GO:0010200|GO:0016021|GO:0016298	Rv0183 (Lysophospholipase)
P.oceanica_contig_01324	937
P.oceanica_contig_01325	477
P.oceanica_contig_01326	562	gi|475620222|gb|EMT31039.1| Protein H2A.6 [Aegilops tauschii]	Zosma2g00150 Probable histone H2A.7	XP_002283971.1 PREDICTED: histone H2A.1 [Vitis vinifera]	gi|743842008|ref|XP_010937685.1| PREDICTED: histone H2A-like [Elaeis guineensis]	gi|672114329|ref|XP_008776490.1| PREDICTED: histone H2A [Phoenix dactylifera]		GO:0000790|GO:0003677|GO:0006342	SPAC19G12.06c (Histone H2A)
P.oceanica_contig_01327	321
P.oceanica_contig_01328	675
P.oceanica_contig_01329	608
P.oceanica_contig_01330	722	gi|674913481|emb|CDY19666.1| BnaC09g29220D [Brassica napus]						GO:0005524|GO:0009522|GO:0015979|GO:0016021|GO:0016787
P.oceanica_contig_01331	363
P.oceanica_contig_01332	262
P.oceanica_contig_01333	523
P.oceanica_contig_01334	219
P.oceanica_contig_01335	577		Zosma495g00090 Phosphoribulokinase	XP_002263724.1 PREDICTED: phosphoribulokinase, chloroplastic [Vitis vinifera]	gi|743779136|ref|XP_010920032.1| PREDICTED: phosphoribulokinase, chloroplastic [Elaeis guineensis]	gi|672109123|ref|XP_008788584.1| PREDICTED: phosphoribulokinase, chloroplastic [Phoenix dactylifera]
P.oceanica_contig_01336	332
P.oceanica_contig_01337	735	gi|743805069|ref|XP_010927345.1| hypothetical protein [Elaeis guineensis]		XP_002267969.1 PREDICTED: uncharacterized protein LOC100249959 [Vitis vinifera]	gi|743805069|ref|XP_010927345.1| PREDICTED: uncharacterized protein LOC105049413 [Elaeis guineensis]
P.oceanica_contig_01338	890
P.oceanica_contig_01339	202
P.oceanica_contig_01340	268
P.oceanica_contig_01341	1599
P.oceanica_contig_01342	216	gi|77553001|gb|ABA95797.1| retrotransposon protein, putative, unclassified [Oryza sativa Japonica Group]		XP_010646662.1 PREDICTED: retrovirus-related Pol polyprotein from transposon TNT 1-94 isoform X1 [Vitis vinifera]		gi|672145214|ref|XP_008796519.1| PREDICTED: endoribonuclease Dicer homolog 3b-like [Phoenix dactylifera]
P.oceanica_contig_01343	684		Zosma19g01360 Sucrose transporter-like protein	NP_001268068.1 sucrose transporter-like [Vitis vinifera]	gi|743852506|ref|XP_010940402.1| PREDICTED: sucrose transport protein SUT4-like isoform X1 [Elaeis guineensis]	gi|672111770|ref|XP_008802408.1| PREDICTED: sucrose transport protein SUT4-like isoform X2 [Phoenix dactylifera]
P.oceanica_contig_01344	714
P.oceanica_contig_01345	1426
P.oceanica_contig_01346	764
P.oceanica_contig_01347	325			XP_010662346.1 PREDICTED: uncharacterized protein LOC104882100 [Vitis vinifera]
P.oceanica_contig_01348	1410
P.oceanica_contig_01349	323
P.oceanica_contig_01350	1964	gi|743843710|ref|XP_010938143.1| hypothetical protein [Elaeis guineensis]	Zosma13g00280	XP_010653833.1 PREDICTED: uncharacterized protein LOC100248614 [Vitis vinifera]	gi|743843710|ref|XP_010938143.1| PREDICTED: uncharacterized protein LOC105057276 [Elaeis guineensis]	gi|672139108|ref|XP_008793331.1| PREDICTED: uncharacterized protein LOC103709655 isoform X1 [Phoenix dactylifera]		GO:0003677
P.oceanica_contig_01351	322			XP_002282103.1 PREDICTED: uncharacterized protein LOC100252010 [Vitis vinifera]			IPR009057 (Homeodomain-like); IPR025756 (MYB-CC type transcription factor, LHEQLE-containing domain); IPR001005 (SANT/Myb domain); IPR006447 (Myb domain, plants); IPR017930 (Myb domain)
P.oceanica_contig_01352	668	gi|901821412|gb|KMZ73268.1| putative ATP-dependent clp protease ATP-binding subunit clpx [Zostera marina]	Zosma14g00290 ATP-dependent clp protease ATP-binding subunit clpx, putative	XP_010665487.1 PREDICTED: ATP-dependent Clp protease ATP-binding subunit clpX-like, mitochondrial [Vitis vinifera]	gi|743815553|ref|XP_010930370.1| PREDICTED: LOW QUALITY PROTEIN: ATP-dependent Clp protease ATP-binding subunit clpX-like, mitochondrial [Elaeis guineensis]	gi|672177722|ref|XP_008808963.1| PREDICTED: LOW QUALITY PROTEIN: ATP-dependent Clp protease ATP-binding subunit clpX-like, mitochondrial [Phoenix dactylifera]		GO:0005524|GO:0006457|GO:0006508|GO:0008233|GO:0051082
P.oceanica_contig_01353	431
P.oceanica_contig_01354	1433	gi|901800339|gb|KMZ60547.1| Kinase family protein [Zostera marina]	Zosma58g00030 Kinase family protein	XP_002264141.1 PREDICTED: serine/threonine-protein kinase-like protein At5g23170 [Vitis vinifera]	gi|743873911|ref|XP_010906945.1| PREDICTED: serine/threonine-protein kinase-like protein At5g23170 [Elaeis guineensis]	gi|672186500|ref|XP_008813100.1| PREDICTED: serine/threonine-protein kinase-like protein At5g23170 [Phoenix dactylifera]		GO:0000166|GO:0004672|GO:0005524|GO:0006468|GO:0016301|GO:0016310	ML0897 (Serine/threonine protein kinase)
P.oceanica_contig_01355	207						IPR017441 (Protein kinase, ATP binding site); IPR013320 (Concanavalin A-like lectin/glucanase domain); IPR011009 (Protein kinase-like domain); IPR002290 (Serine/threonine/dual specificity protein kinase, catalytic domain); IPR000719 (Protein kinase domain); IPR008271 (Serine/threonine-protein kinase, active site)
P.oceanica_contig_01356	1273
P.oceanica_contig_01357	2318	gi|901826962|gb|KMZ76273.1| Phosphoinositide phosphatase SAC6 [Zostera marina]	Zosma104g00260 Phosphoinositide phosphatase SAC6	XP_010649452.1 PREDICTED: phosphoinositide phosphatase SAC6 [Vitis vinifera]	gi|743775714|ref|XP_010918245.1| PREDICTED: phosphoinositide phosphatase SAC6 isoform X1 [Elaeis guineensis]	gi|672185179|ref|XP_008812751.1| PREDICTED: phosphoinositide phosphatase SAC6-like [Phoenix dactylifera]		GO:0016021|GO:0016311|GO:0042578|GO:0052866	SPBC19F5.03 (Phosphoinositide polyphosphatase (Sac family))
P.oceanica_contig_01358	705		Zosma133g00410 NADP-dependent glyceraldehyde-3-phosphate dehydrogenase	XP_002285286.1 PREDICTED: NADP-dependent glyceraldehyde-3-phosphate dehydrogenase [Vitis vinifera]	gi|743811355|ref|XP_010929145.1| PREDICTED: NADP-dependent glyceraldehyde-3-phosphate dehydrogenase [Elaeis guineensis]	gi|672141189|ref|XP_008794414.1| PREDICTED: NADP-dependent glyceraldehyde-3-phosphate dehydrogenase-like [Phoenix dactylifera]	IPR002013 (SAC domain); IPR030069 (Phosphoinositide phosphatase SAC6/7/8)
P.oceanica_contig_01359	242	gi|901793757|gb|KMZ57301.1| Rhodanese-like domain-containing protein [Zostera marina]	Zosma87g00460 Rhodanese-like domain-containing protein		gi|743826538|ref|XP_010933323.1| PREDICTED: rhodanese-like domain-containing protein 19, mitochondrial [Elaeis guineensis]	gi|672115711|ref|XP_008781000.1| PREDICTED: thiosulfate sulfurtransferase 18-like [Phoenix dactylifera]
P.oceanica_contig_01360	824	gi|720092635|ref|XP_010245798.1| hypothetical protein [Nelumbo nucifera]		XP_010655818.1 PREDICTED: uncharacterized protein LOC104880567 [Vitis vinifera]		gi|672139927|ref|XP_008793766.1| PREDICTED: uncharacterized protein LOC103709987 [Phoenix dactylifera]
P.oceanica_contig_01361	259
P.oceanica_contig_01362	352
P.oceanica_contig_01363	201
P.oceanica_contig_01364	271	gi|743855781|ref|XP_010941603.1| probable LRR receptor-like serine/threonine-protein kinase At1g56130 [Elaeis guineensis]	Zosma11g00740 Protein kinase, putative	XP_010657567.1 PREDICTED: probable LRR receptor-like serine/threonine-protein kinase At1g56130 [Vitis vinifera]	gi|743855781|ref|XP_010941603.1| PREDICTED: probable LRR receptor-like serine/threonine-protein kinase At1g56130 [Elaeis guineensis]	gi|672182194|ref|XP_008811335.1| PREDICTED: probable LRR receptor-like serine/threonine-protein kinase At1g56140 [Phoenix dactylifera]
P.oceanica_contig_01365	1132
P.oceanica_contig_01366	235	gi|720084627|ref|XP_010243270.1| cytochrome c biogenesis protein CCS1, chloroplastic isoform X1 [Nelumbo nucifera]	Zosma8g00930 Cytochrome c biogenesis protein CCS1, chloroplastic	XP_002281077.1 PREDICTED: cytochrome c biogenesis protein CCS1, chloroplastic [Vitis vinifera]	gi|743761392|ref|XP_010941939.1| PREDICTED: cytochrome c biogenesis protein CCS1, chloroplastic isoform X1 [Elaeis guineensis]	gi|672177574|ref|XP_008808886.1| PREDICTED: cytochrome c biogenesis protein CCS1, chloroplastic isoform X2 [Phoenix dactylifera]
P.oceanica_contig_01367	1648	gi|901810656|gb|KMZ66784.1| Ribosomal protein L34e superfamily protein [Zostera marina]	Zosma289g00250 Ribosomal protein L34e superfamily protein	XP_002283702.1 PREDICTED: uncharacterized protein At5g19025-like [Vitis vinifera]	gi|743789376|ref|XP_010922888.1| PREDICTED: uncharacterized protein At5g19025-like [Elaeis guineensis]	gi|672137552|ref|XP_008792504.1| PREDICTED: uncharacterized protein At5g19025-like isoform X2 [Phoenix dactylifera]		GO:0003735|GO:0005622|GO:0005840|GO:0006412|GO:0016020
P.oceanica_contig_01368	496						IPR008195 (Ribosomal protein L34Ae)
P.oceanica_contig_01369	544
P.oceanica_contig_01370	481
P.oceanica_contig_01371	283
P.oceanica_contig_01372	212	gi|920696688|gb|KOM39913.1| hypothetical protein [Vigna angularis]	Zosma41g01260 DNA-directed RNA polymerase	XP_002274051.1 PREDICTED: DNA-directed RNA polymerase II subunit RPB2 [Vitis vinifera]	gi|743779633|ref|XP_010920288.1| PREDICTED: LOW QUALITY PROTEIN: DNA-directed RNA polymerase II subunit RPB2 [Elaeis guineensis]	gi|672162872|ref|XP_008801262.1| PREDICTED: DNA-directed RNA polymerase II subunit RPB2 [Phoenix dactylifera]			YOR151c (DNA-directed RNA polymerase, beta subunit/140 kD subunit); YOR151c (DNA-directed RNA polymerase, beta subunit/140 kD subunit)
P.oceanica_contig_01373	1866	gi|901801087|gb|KMZ61121.1| Ubiquitin-specific protease family C19-related protein [Zostera marina]	Zosma54g00520 Ubiquitin-specific protease family C19-related protein	XP_010656905.1 PREDICTED: uncharacterized membrane protein At1g16860 [Vitis vinifera]	gi|743861273|ref|XP_010943234.1| PREDICTED: uncharacterized membrane protein At1g16860-like [Elaeis guineensis]	gi|672167092|ref|XP_008803493.1| PREDICTED: uncharacterized membrane protein At1g16860-like [Phoenix dactylifera]		GO:0016020
P.oceanica_contig_01374	294
P.oceanica_contig_01375	429
P.oceanica_contig_01376	306
P.oceanica_contig_01377	461		Zosma224g00140 Bifunctional aspartate aminotransferase and glutamate/aspartate-prephenateaminotransferase	XP_010664298.1 PREDICTED: bifunctional aspartate aminotransferase and glutamate/aspartate-prephenate aminotransferase-like [Vitis vinifera]	gi|743869889|ref|XP_010905916.1| PREDICTED: bifunctional aspartate aminotransferase and glutamate/aspartate-prephenate aminotransferase-like [Elaeis guineensis]	gi|672178366|ref|XP_008809314.1| PREDICTED: bifunctional aspartate aminotransferase and glutamate/aspartate-prephenate aminotransferase-like isoform X1 [Phoenix dactylifera]
P.oceanica_contig_01378	699
P.oceanica_contig_01379	639
P.oceanica_contig_01380	393
P.oceanica_contig_01381	659		Zosma28g00840 ER-derived vesicles protein ERV14	XP_002266561.1 PREDICTED: protein cornichon homolog 4 [Vitis vinifera]	gi|743831397|ref|XP_010934684.1| PREDICTED: protein cornichon homolog 4-like isoform X1 [Elaeis guineensis]	gi|672135239|ref|XP_008791286.1| PREDICTED: protein cornichon homolog 4-like [Phoenix dactylifera]
P.oceanica_contig_01382	526
P.oceanica_contig_01383	490	gi|901794580|gb|KMZ57760.1| hypothetical protein [Zostera marina]	Zosma82g00760 unknown protein	XP_002277488.3 PREDICTED: uncharacterized protein LOC100259450 [Vitis vinifera]	gi|743860520|ref|XP_010943032.1| PREDICTED: uncharacterized protein LOC105060875 [Elaeis guineensis]	gi|672192720|ref|XP_008775845.1| PREDICTED: uncharacterized protein LOC103696095 [Phoenix dactylifera]
P.oceanica_contig_01384	232
P.oceanica_contig_01385	273
P.oceanica_contig_01386	371
P.oceanica_contig_01387	287
P.oceanica_contig_01388	366
P.oceanica_contig_01389	271		Zosma77g00040 Lipid A export ATP-binding/permease protein MsbA	XP_002280266.2 PREDICTED: ABC transporter B family member 28 [Vitis vinifera]	gi|743828577|ref|XP_010933902.1| PREDICTED: ABC transporter B family member 28 [Elaeis guineensis]	gi|672142996|ref|XP_008795363.1| PREDICTED: ABC transporter B family member 28 [Phoenix dactylifera]
P.oceanica_contig_01390	372	gi|221111979|ref|XP_002161180.1| 60S ribosomal protein L44 [Hydra vulgaris]	Zosma93g00360 60S ribosomal protein L44	XP_010648486.1 PREDICTED: 60S ribosomal protein L44 [Vitis vinifera]	gi|192910826|gb|ACF06521.1| 60S ribosomal protein L44 [Elaeis guineensis]	gi|672183712|ref|XP_008812142.1| PREDICTED: 60S ribosomal protein L44 [Phoenix dactylifera]		GO:0003735|GO:0005622|GO:0005840|GO:0006412|GO:0022625	YNL162w (Ribosomal protein L44E)
P.oceanica_contig_01391	419						IPR000552 (Ribosomal protein L44e); IPR011332 (Zinc-binding ribosomal protein)
P.oceanica_contig_01392	223
P.oceanica_contig_01393	232
P.oceanica_contig_01394	584	gi|947050957|gb|KRH00486.1| hypothetical protein [Glycine max]	Zosma305g00060 Ubiquitin-conjugating enzyme E2, putative	XP_002265672.1 PREDICTED: ubiquitin-conjugating enzyme E2-17 kDa [Vitis vinifera]	gi|743888014|ref|XP_010910518.1| PREDICTED: ubiquitin-conjugating enzyme E2 5B-like [Elaeis guineensis]	gi|672119453|ref|XP_008782963.1| PREDICTED: ubiquitin-conjugating enzyme E2 28 [Phoenix dactylifera]		GO:0000166	SPBC119.02 (Ubiquitin-protein ligase)
P.oceanica_contig_01395	427
P.oceanica_contig_01396	1077	gi|672114649|ref|XP_008777944.1| probable membrane-associated kinase regulator 4 [Phoenix dactylifera]	Zosma356g00140	XP_002275988.2 PREDICTED: probable membrane-associated kinase regulator 4 [Vitis vinifera]	gi|743787517|ref|XP_010922438.1| PREDICTED: probable membrane-associated kinase regulator 4 [Elaeis guineensis]	gi|672114649|ref|XP_008777944.1| PREDICTED: probable membrane-associated kinase regulator 4 [Phoenix dactylifera]		GO:0010033
P.oceanica_contig_01397	381	gi|731351600|ref|XP_010687122.1| hypothetical protein [Beta vulgaris subsp. vulgaris]	Zosma121g00400 HAT family dimerisation domain containing protein, expressed	XP_010651841.1 PREDICTED: uncharacterized protein LOC104879724 isoform X1 [Vitis vinifera]	gi|743888042|ref|XP_010910525.1| PREDICTED: uncharacterized protein LOC105036455 [Elaeis guineensis]	gi|672171461|ref|XP_008805801.1| PREDICTED: uncharacterized protein LOC103718659 [Phoenix dactylifera]
P.oceanica_contig_01398	330
P.oceanica_contig_01399	666
P.oceanica_contig_01400	828	gi|147834714|emb|CAN72710.1| hypothetical protein [Vitis vinifera]		XP_010661711.1 PREDICTED: uncharacterized protein LOC104881896 [Vitis vinifera]
P.oceanica_contig_01401	781		Zosma65g00460 Protein kinase	XP_002279199.2 PREDICTED: serine/threonine-protein kinase 38-like [Vitis vinifera]	gi|743769812|ref|XP_010915199.1| PREDICTED: serine/threonine-protein kinase 38-like isoform X2 [Elaeis guineensis]	gi|672138973|ref|XP_008793259.1| PREDICTED: serine/threonine-protein kinase 38-like isoform X1 [Phoenix dactylifera]
P.oceanica_contig_01402	218
P.oceanica_contig_01403	244
P.oceanica_contig_01404	472
P.oceanica_contig_01405	527
P.oceanica_contig_01406	332		Zosma283g00050	XP_002275070.1 PREDICTED: uncharacterized protein LOC100248201 [Vitis vinifera]	gi|743781512|ref|XP_010920909.1| PREDICTED: uncharacterized protein LOC105044642 isoform X1 [Elaeis guineensis]	gi|672127841|ref|XP_008787398.1| PREDICTED: uncharacterized protein LOC103705464 [Phoenix dactylifera]
P.oceanica_contig_01407	534	gi|629098135|gb|KCW63900.1| hypothetical protein [Eucalyptus grandis]		XP_010650654.1 PREDICTED: uncharacterized protein LOC104879488 [Vitis vinifera]	gi|743841313|ref|XP_010937491.1| PREDICTED: uncharacterized protein LOC105056856 [Elaeis guineensis]
P.oceanica_contig_01408	218
P.oceanica_contig_01409	326
P.oceanica_contig_01410	1107
P.oceanica_contig_01411	392
P.oceanica_contig_01412	443
P.oceanica_contig_01413	900
P.oceanica_contig_01414	734
P.oceanica_contig_01415	317
P.oceanica_contig_01416	258		Zosma1g03130 Glyoxylate/hydroxypyruvate reductase B	XP_002279281.1 PREDICTED: glycerate dehydrogenase HPR, peroxisomal [Vitis vinifera]	gi|743826629|ref|XP_010933351.1| PREDICTED: glycerate dehydrogenase [Elaeis guineensis]	gi|672178577|ref|XP_008809424.1| PREDICTED: glycerate dehydrogenase [Phoenix dactylifera]
P.oceanica_contig_01417	744
P.oceanica_contig_01418	956
P.oceanica_contig_01419	1357	gi|901795156|gb|KMZ58227.1| hypothetical protein [Zostera marina]	Zosma79g00700	XP_002270026.1 PREDICTED: uncharacterized protein DDB_G0271670-like [Vitis vinifera]	gi|743760492|ref|XP_010937132.1| PREDICTED: uncharacterized protein DDB_G0271670-like isoform X2 [Elaeis guineensis]
P.oceanica_contig_01420	323	gi|720064103|ref|XP_010275847.1| hypothetical protein [Nelumbo nucifera]		XP_010655032.1 PREDICTED: uncharacterized protein LOC104880355 [Vitis vinifera]	gi|743803167|ref|XP_010926849.1| PREDICTED: uncharacterized protein LOC105049010 [Elaeis guineensis]	gi|672197283|ref|XP_008777024.1| PREDICTED: uncharacterized protein LOC103697037 isoform X2 [Phoenix dactylifera]
P.oceanica_contig_01421	480	gi|147776364|emb|CAN76465.1| hypothetical protein [Vitis vinifera]		XP_010661465.1 PREDICTED: uncharacterized protein LOC104881837 [Vitis vinifera]	gi|743887608|ref|XP_010910420.1| PREDICTED: uncharacterized protein LOC105036343 [Elaeis guineensis]	gi|672109673|ref|XP_008791387.1| PREDICTED: uncharacterized protein LOC103708304 [Phoenix dactylifera]		GO:0005488|GO:0006259|GO:0034645
P.oceanica_contig_01422	822	gi|848898039|ref|XP_012849123.1| small ubiquitin-related modifier 1-like [Erythranthe guttata]	Zosma42g00610 small ubiquitin-like modifier 1	XP_002274949.1 PREDICTED: small ubiquitin-related modifier 1 [Vitis vinifera]	gi|743802839|ref|XP_010926757.1| PREDICTED: small ubiquitin-related modifier 2 [Elaeis guineensis]	gi|672191908|ref|XP_008775626.1| PREDICTED: small ubiquitin-related modifier 2-like [Phoenix dactylifera]		GO:0005515|GO:0005634|GO:0016925|GO:0031386	SPBC365.06 (Ubiquitin-like protein (sentrin))
P.oceanica_contig_01423	641	gi|452769298|gb|AGG11562.1| hypothetical protein, partial [Trypanosomatidae sp. TS-2013]	Zosma2g00770 Ribosomal protein	XP_002282641.1 PREDICTED: 60S ribosomal protein L10a-1 [Vitis vinifera]	gi|743784763|ref|XP_010921740.1| PREDICTED: 60S ribosomal protein L10a-1-like [Elaeis guineensis]	gi|672173669|ref|XP_008806967.1| PREDICTED: 60S ribosomal protein L10a-2 [Phoenix dactylifera]	IPR000626 (Ubiquitin domain); IPR029071 (Ubiquitin-related domain); IPR022617 (Rad60/SUMO-like domain)	GO:0005840	SPCC1183.08c (Ribosomal protein L1)
P.oceanica_contig_01424	402
P.oceanica_contig_01425	242	gi|147792147|emb|CAN72986.1| hypothetical protein [Vitis vinifera]		XP_010656665.1 PREDICTED: uncharacterized protein LOC104880724, partial [Vitis vinifera]
P.oceanica_contig_01426	519	gi|901816248|gb|KMZ70545.1| Eukaryotic translation initiation factor 4B [Zostera marina]	Zosma19g01340 Eukaryotic translation initiation factor 4B	XP_002275899.1 PREDICTED: von Willebrand factor A domain-containing protein DDB_G0286969 [Vitis vinifera]	gi|743779442|ref|XP_010920188.1| PREDICTED: eukaryotic translation initiation factor 3 subunit A isoform X2 [Elaeis guineensis]	gi|672129730|ref|XP_008788380.1| PREDICTED: uncharacterized protein LOC103706144 [Phoenix dactylifera]
P.oceanica_contig_01427	1128
P.oceanica_contig_01428	2150	gi|672165456|ref|XP_008802630.1| T-complex protein 1 subunit epsilon [Phoenix dactylifera]	Zosma124g00310 T-complex protein 1 subunit epsilon	XP_002285352.1 PREDICTED: T-complex protein 1 subunit epsilon [Vitis vinifera]	gi|743845269|ref|XP_010938539.1| PREDICTED: T-complex protein 1 subunit epsilon [Elaeis guineensis]	gi|672165456|ref|XP_008802630.1| PREDICTED: T-complex protein 1 subunit epsilon [Phoenix dactylifera]		GO:0005524|GO:0005829|GO:0005886|GO:0006364|GO:0006457|GO:0009506|GO:0051082	SPAC1420.02c (Chaperonin GroEL (HSP60 family))
P.oceanica_contig_01429	212	gi|607351793|gb|EZA46947.1| hypothetical protein [Cerapachys biroi]					IPR027409 (GroEL-like apical domain); IPR002194 (Chaperonin TCP-1, conserved site); IPR012718 (T-complex protein 1, epsilon subunit); IPR017998 (Chaperone tailless complex polypeptide 1 (TCP-1)); IPR027410 (TCP-1-like chaperonin intermediate domain); IPR002423 (Chaperonin Cpn60/TCP-1 family); IPR027413 (GroEL-like equatorial domain)
P.oceanica_contig_01430	1054
P.oceanica_contig_01431	234
P.oceanica_contig_01432	390
P.oceanica_contig_01433	526
P.oceanica_contig_01434	283
P.oceanica_contig_01435	801
P.oceanica_contig_01436	349
P.oceanica_contig_01437	599
P.oceanica_contig_01438	1841	gi|901796520|gb|KMZ59218.1| xyloglucan beta-1,2-galactosyltransferase, family GT47 [Zostera marina]	Zosma6g01510 xyloglucan beta-1,2-galactosyltransferase, family GT47	XP_003632432.1 PREDICTED: xyloglucan galactosyltransferase KATAMARI1 homolog [Vitis vinifera]	gi|743781137|ref|XP_010920781.1| PREDICTED: xyloglucan galactosyltransferase KATAMARI1-like [Elaeis guineensis]	gi|672122769|ref|XP_008784724.1| PREDICTED: xyloglucan galactosyltransferase KATAMARI1 homolog [Phoenix dactylifera]		GO:0016020|GO:0016740
P.oceanica_contig_01439	228
P.oceanica_contig_01440	679
P.oceanica_contig_01441	243
P.oceanica_contig_01442	232	gi|947094442|gb|KRH43027.1| hypothetical protein [Glycine max]	Zosma513g00030	XP_002279175.1 PREDICTED: dual specificity protein kinase shkC-like [Vitis vinifera]	gi|743815254|ref|XP_010930285.1| PREDICTED: dual specificity protein kinase shkC-like isoform X1 [Elaeis guineensis]	gi|672129485|ref|XP_008788251.1| PREDICTED: dual specificity protein kinase shkC-like [Phoenix dactylifera]
P.oceanica_contig_01443	429
P.oceanica_contig_01444	458		Zosma148g00040 Methylthioribulose 1-phosphate dehydratase, Acireductone synthase	XP_010656980.1 PREDICTED: probable bifunctional methylthioribulose-1-phosphate dehydratase/enolase-phosphatase E1 2 isoform X2 [Vitis vinifera]	gi|743876340|ref|XP_010907558.1| PREDICTED: probable bifunctional methylthioribulose-1-phosphate dehydratase/enolase-phosphatase E1 [Elaeis guineensis]	gi|672194262|ref|XP_008776246.1| PREDICTED: probable bifunctional methylthioribulose-1-phosphate dehydratase/enolase-phosphatase E1 [Phoenix dactylifera]
P.oceanica_contig_01445	1954	gi|901817885|gb|KMZ71494.1| Beta-1,3-endoglucanase, family GH17 [Zostera marina]	Zosma17g00490 Beta-1,3-endoglucanase, family GH17	XP_002283473.1 PREDICTED: glucan endo-1,3-beta-glucosidase 13 [Vitis vinifera]	gi|743795382|ref|XP_010924450.1| PREDICTED: glucan endo-1,3-beta-glucosidase 13 [Elaeis guineensis]	gi|672143261|ref|XP_008795501.1| PREDICTED: glucan endo-1,3-beta-glucosidase 13 [Phoenix dactylifera]		GO:0004553|GO:0005975|GO:0009505|GO:0046658
P.oceanica_contig_01446	370	gi|573931847|ref|XP_006651032.1| hypothetical protein [Oryza brachyantha]
P.oceanica_contig_01447	2518	gi|672136263|ref|XP_008791823.1| probable V-type proton ATPase subunit H isoform X1 [Phoenix dactylifera]	Zosma58g00770 Probable V-type proton ATPase subunit H	XP_010662098.1 PREDICTED: V-type proton ATPase subunit H [Vitis vinifera]	gi|743815240|ref|XP_010930282.1| PREDICTED: probable V-type proton ATPase subunit H [Elaeis guineensis]	gi|672136263|ref|XP_008791823.1| PREDICTED: probable V-type proton ATPase subunit H isoform X1 [Phoenix dactylifera]		GO:0000221|GO:0005488|GO:0015991|GO:0016820|GO:0020037|GO:0046961	SPAC7D4.10 (Vacuolar H+-ATPase V1 sector, subunit H)
P.oceanica_contig_01448	236						IPR004908 (ATPase, V1 complex, subunit H); IPR016024 (Armadillo-type fold); IPR018506 (Cytochrome b5, heme-binding site); IPR011989 (Armadillo-like helical); IPR011987 (ATPase, V1 complex, subunit H, C-terminal)
P.oceanica_contig_01449	219
P.oceanica_contig_01450	220
P.oceanica_contig_01451	926	gi|672171471|ref|XP_008805807.1| probable protein phosphatase 2C 12 [Phoenix dactylifera]	Zosma33g00140 Probable protein phosphatase 2C 12	XP_010664580.1 PREDICTED: probable protein phosphatase 2C 12 [Vitis vinifera]	gi|743848753|ref|XP_010939443.1| PREDICTED: probable protein phosphatase 2C 12 isoform X2 [Elaeis guineensis]	gi|672171471|ref|XP_008805807.1| PREDICTED: LOW QUALITY PROTEIN: probable protein phosphatase 2C 12 [Phoenix dactylifera]		GO:0004722|GO:0006470
P.oceanica_contig_01452	1114
P.oceanica_contig_01453	490		Zosma15g01310 Inorganic diphosphatase	XP_010655291.1 PREDICTED: pyrophosphate-energized membrane proton pump 3 [Vitis vinifera]	gi|743775803|ref|XP_010918294.1| PREDICTED: pyrophosphate-energized membrane proton pump 3 [Elaeis guineensis]
P.oceanica_contig_01454	241		Zosma56g00630 Peptidyl-prolyl cis-trans isomerase	XP_002268161.3 PREDICTED: peptidyl-prolyl cis-trans isomerase FKBP62, partial [Vitis vinifera]		gi|672204064|ref|XP_008778812.1| PREDICTED: 70 kDa peptidyl-prolyl isomerase-like isoform X1 [Phoenix dactylifera]
P.oceanica_contig_01455	1723	gi|748015737|gb|AJE29370.1| putative gag protein [Coffea canephora]		XP_010665470.1 PREDICTED: wall-associated receptor kinase 2-like [Vitis vinifera]	gi|743758696|ref|XP_010928252.1| PREDICTED: LOW QUALITY PROTEIN: G-type lectin S-receptor-like serine/threonine-protein kinase At2g19130 [Elaeis guineensis]	gi|672145558|ref|XP_008796700.1| PREDICTED: uncharacterized protein LOC103712082 [Phoenix dactylifera]	IPR023114 (Elongated TPR repeat-containing domain)	GO:0003676|GO:0008270|GO:0016787|GO:0043170|GO:0044238
P.oceanica_contig_01456	656						IPR001878 (Zinc finger, CCHC-type)
P.oceanica_contig_01457	349
P.oceanica_contig_01458	235			XP_002276395.2 PREDICTED: uncharacterized protein LOC100244907 [Vitis vinifera]	gi|743864119|ref|XP_010943955.1| PREDICTED: uncharacterized protein LOC105061561 isoform X6 [Elaeis guineensis]	gi|672183312|ref|XP_008811928.1| PREDICTED: uncharacterized protein LOC103722954 [Phoenix dactylifera]
P.oceanica_contig_01459	569
P.oceanica_contig_01460	3982	gi|672135056|ref|XP_008791189.1| hypothetical protein [Phoenix dactylifera]	Zosma721g00040	XP_010663148.1 PREDICTED: uncharacterized protein LOC100257111 isoform X1 [Vitis vinifera]	gi|743757688|ref|XP_010923164.1| PREDICTED: uncharacterized protein LOC105046304 [Elaeis guineensis]	gi|672135056|ref|XP_008791189.1| PREDICTED: uncharacterized protein LOC103708166 [Phoenix dactylifera]		GO:0006139|GO:0016020|GO:0044260|GO:0044262|GO:0044723|GO:0044763
P.oceanica_contig_01461	524	gi|694995772|ref|XP_009390359.1| transcription factor MYB34-like [Musa acuminata subsp. malaccensis]	Zosma125g00380	XP_002276209.1 PREDICTED: transcription factor RAX2-like [Vitis vinifera]	gi|743776465|ref|XP_010918641.1| PREDICTED: transcription factor RAX2-like [Elaeis guineensis]	gi|672177559|ref|XP_008808878.1| PREDICTED: transcription factor MYB44 [Phoenix dactylifera]		GO:0003677	ECU11g1690 (Myb superfamily proteins, including transcription factors and mRNA splicing factors)
P.oceanica_contig_01462	989	gi|743756042|ref|XP_010914766.1| AP-4 complex subunit sigma isoform X2 [Elaeis guineensis]	Zosma158g00340 AP-4 complex subunit sigma-1, putative	XP_002283179.1 PREDICTED: AP-4 complex subunit sigma [Vitis vinifera]	gi|743756042|ref|XP_010914766.1| PREDICTED: AP-4 complex subunit sigma isoform X2 [Elaeis guineensis]	gi|672159986|ref|XP_008799760.1| PREDICTED: AP-4 complex subunit sigma isoform X2 [Phoenix dactylifera]	IPR009057 (Homeodomain-like); IPR017930 (Myb domain); IPR001005 (SANT/Myb domain)	GO:0006301|GO:0006810|GO:0008565|GO:0015031|GO:0016020	SPAP27G11.06c (Clathrin adaptor complex, small subunit)
P.oceanica_contig_01463	424						IPR022775 (AP complex, mu/sigma subunit); IPR016635 (Adaptor protein complex, sigma subunit); IPR011012 (Longin-like domain)
P.oceanica_contig_01464	279		Zosma144g00340 Auxin response factor 7	XP_010656700.1 PREDICTED: auxin response factor 19-like [Vitis vinifera]	gi|743812407|ref|XP_010929405.1| PREDICTED: auxin response factor 19-like isoform X1 [Elaeis guineensis]	gi|672163194|ref|XP_008801434.1| PREDICTED: auxin response factor 19-like [Phoenix dactylifera]
P.oceanica_contig_01465	564
P.oceanica_contig_01466	474
P.oceanica_contig_01467	706
P.oceanica_contig_01468	2256	gi|672185380|ref|XP_008812805.1| aluminum-activated malate transporter 5-like [Phoenix dactylifera]	Zosma121g00650 aluminum-activated malate transporter 9	XP_002275995.1 PREDICTED: aluminum-activated malate transporter 9-like [Vitis vinifera]	gi|743823856|ref|XP_010932631.1| PREDICTED: aluminum-activated malate transporter 9-like [Elaeis guineensis]	gi|672185380|ref|XP_008812805.1| PREDICTED: aluminum-activated malate transporter 5-like [Phoenix dactylifera]		GO:0009705|GO:0015140|GO:0015743|GO:0071423	SPAC26F1.08c
P.oceanica_contig_01469	467					gi|672161729|ref|XP_008800692.1| PREDICTED: uncharacterized protein LOC103714979 isoform X2 [Phoenix dactylifera]	IPR020966 (Aluminum-activated malate transporter)
P.oceanica_contig_01470	890
P.oceanica_contig_01471	780
P.oceanica_contig_01472	643
P.oceanica_contig_01473	675
P.oceanica_contig_01474	451		Zosma184g00190 T-complex protein 1 subunit epsilon	XP_002283538.1 PREDICTED: T-complex protein 1 subunit epsilon [Vitis vinifera]	gi|743845269|ref|XP_010938539.1| PREDICTED: T-complex protein 1 subunit epsilon [Elaeis guineensis]	gi|672165456|ref|XP_008802630.1| PREDICTED: T-complex protein 1 subunit epsilon [Phoenix dactylifera]			SPAC1420.02c (Chaperonin GroEL (HSP60 family))
P.oceanica_contig_01475	276	gi|802555480|ref|XP_012065458.1| hypothetical protein [Jatropha curcas]		XP_010662546.1 PREDICTED: uncharacterized protein LOC104882159 [Vitis vinifera]	gi|743881467|ref|XP_010908910.1| PREDICTED: uncharacterized protein LOC105035160 [Elaeis guineensis]	gi|672197239|ref|XP_008777011.1| PREDICTED: uncharacterized protein LOC103697028, partial [Phoenix dactylifera]		GO:0005488
P.oceanica_contig_01476	973
P.oceanica_contig_01477	428
P.oceanica_contig_01478	559
P.oceanica_contig_01479	594
P.oceanica_contig_01480	1291
P.oceanica_contig_01481	845
P.oceanica_contig_01482	952
P.oceanica_contig_01483	345	gi|747098069|ref|XP_011097024.1| hypothetical protein [Sesamum indicum]
P.oceanica_contig_01484	411
P.oceanica_contig_01485	334
P.oceanica_contig_01486	365
P.oceanica_contig_01487	518
P.oceanica_contig_01488	235
P.oceanica_contig_01489	422		Zosma373g00200 Ubiquitin-fold modifier 1, putative
P.oceanica_contig_01490	578
P.oceanica_contig_01491	384	gi|694367444|ref|XP_009362153.1| hypothetical protein [Pyrus x bretschneideri]		XP_010651924.1 PREDICTED: uncharacterized protein LOC104879740 [Vitis vinifera]	gi|743860159|ref|XP_010942938.1| PREDICTED: uncharacterized protein LOC105060803 [Elaeis guineensis]	gi|672175580|ref|XP_008807850.1| PREDICTED: LOW QUALITY PROTEIN: uncharacterized protein LOC103720090 [Phoenix dactylifera]		GO:0016020
P.oceanica_contig_01492	1719	gi|901811569|gb|KMZ66967.1| KRR1 small subunit processome component-like protein [Zostera marina]	Zosma27g00130 KRR1 small subunit processome component-like protein	XP_002271394.1 PREDICTED: KRR1 small subunit processome component homolog [Vitis vinifera]	gi|743888603|ref|XP_010910660.1| PREDICTED: KRR1 small subunit processome component-like [Elaeis guineensis]	gi|672113259|ref|XP_008810041.1| PREDICTED: KRR1 small subunit processome component [Phoenix dactylifera]	IPR013103 (Reverse transcriptase, RNA-dependent DNA polymerase)	GO:0003723|GO:0005730|GO:0006364|GO:0032040	SPBC25B2.05 (Predicted RNA-binding protein (contains KH domains))
P.oceanica_contig_01493	801
P.oceanica_contig_01494	376
P.oceanica_contig_01495	202
P.oceanica_contig_01496	683
P.oceanica_contig_01497	743
P.oceanica_contig_01498	948
P.oceanica_contig_01499	457
P.oceanica_contig_01500	602
P.oceanica_contig_01501	926	gi|720061592|ref|XP_010275220.1| hypothetical protein [Nelumbo nucifera]	Zosma296g00120 unknownprotein	XP_002270877.1 PREDICTED: uncharacterized protein LOC100249521 isoform X2 [Vitis vinifera]	gi|743827051|ref|XP_010933483.1| PREDICTED: uncharacterized protein LOC105053865 [Elaeis guineensis]	gi|672125779|ref|XP_008786318.1| PREDICTED: uncharacterized protein LOC103704692 [Phoenix dactylifera]		GO:0016021
P.oceanica_contig_01502	787	gi|802585117|ref|XP_012070250.1| hypothetical protein [Jatropha curcas]	Zosma296g00120 unknownprotein	XP_010662096.1 PREDICTED: uncharacterized protein LOC100249521 isoform X3 [Vitis vinifera]	gi|743827051|ref|XP_010933483.1| PREDICTED: uncharacterized protein LOC105053865 [Elaeis guineensis]	gi|672125779|ref|XP_008786318.1| PREDICTED: uncharacterized protein LOC103704692 [Phoenix dactylifera]		GO:0016021
P.oceanica_contig_01503	213
P.oceanica_contig_01504	211
P.oceanica_contig_01505	669
P.oceanica_contig_01506	231	gi|731317479|ref|XP_010669098.1| clathrin interactor EPSIN 1 isoform X2 [Beta vulgaris subsp. vulgaris]	Zosma198g00240 Clathrin interactor EPSIN 1	XP_010648310.1 PREDICTED: clathrin interactor EPSIN 1 isoform X2 [Vitis vinifera]	gi|743756038|ref|XP_010914749.1| PREDICTED: clathrin interactor EPSIN 1-like [Elaeis guineensis]	gi|672159982|ref|XP_008799757.1| PREDICTED: clathrin interactor EPSIN 1-like isoform X2 [Phoenix dactylifera]
P.oceanica_contig_01507	449	gi|589281252|ref|XP_007006356.1| hypothetical protein [Tremella mesenterica DSM 1558]
P.oceanica_contig_01508	646
P.oceanica_contig_01509	455
P.oceanica_contig_01510	268
P.oceanica_contig_01511	250
P.oceanica_contig_01512	280	gi|743835953|ref|XP_010935957.1| kinesin-related protein 13 [Elaeis guineensis]	Zosma122g00880 Kinesin like protein	XP_010650115.1 PREDICTED: kinesin-like protein KIF11-A [Vitis vinifera]	gi|743835953|ref|XP_010935957.1| PREDICTED: kinesin-related protein 13 [Elaeis guineensis]	gi|672113295|ref|XP_008810282.1| PREDICTED: kinesin heavy chain [Phoenix dactylifera]		GO:0000226|GO:0000911|GO:0003777|GO:0005524|GO:0005871|GO:0005874|GO:0006346|GO:0007018|GO:0008017|GO:0009524|GO:0009909|GO:0016887|GO:0031048|GO:0048451|GO:0048453|GO:0051567
P.oceanica_contig_01513	768						IPR001752 (Kinesin motor domain); IPR027640 (Kinesin-like protein); IPR027417 (P-loop containing nucleoside triphosphate hydrolase)
P.oceanica_contig_01514	589
P.oceanica_contig_01515	621	gi|695032045|ref|XP_009403555.1| hypothetical protein [Musa acuminata subsp. malaccensis]	Zosma27g00630 unknown protein	XP_010656901.1 PREDICTED: uncharacterized protein LOC100253975 isoform X3 [Vitis vinifera]	gi|743765560|ref|XP_010913004.1| PREDICTED: uncharacterized protein LOC105038799 [Elaeis guineensis]	gi|672158455|ref|XP_008798970.1| PREDICTED: uncharacterized protein LOC103713733 isoform X1 [Phoenix dactylifera]
P.oceanica_contig_01516	566	gi|734362927|gb|KHN16322.1| Putative ribonuclease H protein, partial [Glycine soja]
P.oceanica_contig_01517	472
P.oceanica_contig_01518	413
P.oceanica_contig_01519	424	gi|147833373|emb|CAN66243.1| hypothetical protein [Vitis vinifera]		XP_010646662.1 PREDICTED: retrovirus-related Pol polyprotein from transposon TNT 1-94 isoform X1 [Vitis vinifera]		gi|672203092|ref|XP_008778555.1| PREDICTED: uncharacterized protein LOC103698337 [Phoenix dactylifera]		GO:0003676|GO:0005488|GO:0005975|GO:0015923
P.oceanica_contig_01520	612						IPR012337 (Ribonuclease H-like domain)
P.oceanica_contig_01521	320
P.oceanica_contig_01522	436
P.oceanica_contig_01523	569	gi|586774316|ref|XP_006857217.1| formin-like protein 18 [Amborella trichopoda]	Zosma125g00610 Formin 2B	XP_010663863.1 PREDICTED: formin-like protein 20 [Vitis vinifera]	gi|743857366|ref|XP_010942102.1| PREDICTED: formin-like protein 18 [Elaeis guineensis]	gi|672159769|ref|XP_008799650.1| PREDICTED: LOW QUALITY PROTEIN: formin-like protein 6 [Phoenix dactylifera]
P.oceanica_contig_01524	243
P.oceanica_contig_01525	606
P.oceanica_contig_01526	271
P.oceanica_contig_01527	245
P.oceanica_contig_01528	219
P.oceanica_contig_01529	221	gi|22094359|gb|AAM91886.1| putative polyprotein [Oryza sativa Japonica Group]		XP_010646662.1 PREDICTED: retrovirus-related Pol polyprotein from transposon TNT 1-94 isoform X1 [Vitis vinifera]
P.oceanica_contig_01530	506
P.oceanica_contig_01531	1069		Zosma48g00140 Ribokinase, putative
P.oceanica_contig_01532	531	gi|731403364|ref|XP_010655032.1| hypothetical protein [Vitis vinifera]		XP_010655032.1 PREDICTED: uncharacterized protein LOC104880355 [Vitis vinifera]
P.oceanica_contig_01533	219
P.oceanica_contig_01534	262
P.oceanica_contig_01535	235
P.oceanica_contig_01536	558
P.oceanica_contig_01537	1437	gi|743878610|ref|XP_010908217.1| ATPase ASNA1 homolog [Elaeis guineensis]	Zosma37g00730 ATPase get3	XP_010661617.1 PREDICTED: ATPase ASNA1 homolog isoform X2 [Vitis vinifera]	gi|743878610|ref|XP_010908217.1| PREDICTED: ATPase ASNA1 homolog [Elaeis guineensis]	gi|672160038|ref|XP_008799789.1| PREDICTED: ATPase ASNA1 homolog [Phoenix dactylifera]		GO:0005524|GO:0005783|GO:0006810|GO:0008152|GO:0016887|GO:0045048|GO:0046872	SPAC1142.06 (Oxyanion-translocating ATPase)
P.oceanica_contig_01538	461						IPR027417 (P-loop containing nucleoside triphosphate hydrolase); IPR027542 (Arsenical pump ATPase, ArsA/GET3, eukaryotic); IPR016300 (Arsenical pump ATPase, ArsA/GET3); IPR025723 (Anion-transporting ATPase-like domain)
P.oceanica_contig_01539	225		Zosma81g00280 Fructose-bisphosphate aldolase
P.oceanica_contig_01540	284				gi|743815547|ref|XP_010930369.1| PREDICTED: protein root UVB sensitive 6 [Elaeis guineensis]
P.oceanica_contig_01541	560	gi|901800685|gb|KMZ60799.1| hypothetical protein [Zostera marina]	Zosma56g00300 Protein of unknown function, DUF617	XP_003631229.1 PREDICTED: protein MIZU-KUSSEI 1 [Vitis vinifera]	gi|743838740|ref|XP_010936793.1| PREDICTED: protein MIZU-KUSSEI 1-like [Elaeis guineensis]	gi|672159328|ref|XP_008799422.1| PREDICTED: protein MIZU-KUSSEI 1-like [Phoenix dactylifera]
P.oceanica_contig_01542	506						IPR006460 (Protein of unknown function DUF617, plant)
P.oceanica_contig_01543	405
P.oceanica_contig_01544	282
P.oceanica_contig_01545	554
P.oceanica_contig_01546	210	gi|38567889|emb|CAE03644.2| OSJNBa0060N03.9 [Oryza sativa Japonica Group]		XP_010646662.1 PREDICTED: retrovirus-related Pol polyprotein from transposon TNT 1-94 isoform X1 [Vitis vinifera]	gi|743837132|ref|XP_010936309.1| PREDICTED: uncharacterized protein LOC105055965 [Elaeis guineensis]	gi|672145214|ref|XP_008796519.1| PREDICTED: endoribonuclease Dicer homolog 3b-like [Phoenix dactylifera]		GO:0005737|GO:0044237|GO:0044425|GO:0046872
P.oceanica_contig_01547	482	gi|147807772|emb|CAN62252.1| hypothetical protein [Vitis vinifera]		XP_010665123.1 PREDICTED: transposon TX1 uncharacterized 149 kDa protein [Vitis vinifera]	gi|743759362|ref|XP_010931788.1| PREDICTED: uncharacterized protein LOC105052619 [Elaeis guineensis]	gi|672142713|ref|XP_008795217.1| PREDICTED: putative ribonuclease H protein At1g65750 [Phoenix dactylifera]
P.oceanica_contig_01548	302
P.oceanica_contig_01549	1115
P.oceanica_contig_01550	2686	gi|901823764|gb|KMZ74924.1| Cyclin-dependent kinase F-4 [Zostera marina]	Zosma120g00140 Cyclin-dependent kinase F-4	XP_010665218.1 PREDICTED: cyclin-dependent kinase F-4 [Vitis vinifera]	gi|743854112|ref|XP_010940815.1| PREDICTED: cyclin-dependent kinase F-4-like isoform X3 [Elaeis guineensis]	gi|672166109|ref|XP_008802975.1| PREDICTED: cyclin-dependent kinase F-4-like isoform X2 [Phoenix dactylifera]		GO:0004672|GO:0005524|GO:0006468	SPAC3C7.06c (Serine/threonine protein kinase)
P.oceanica_contig_01551	322
P.oceanica_contig_01552	238
P.oceanica_contig_01553	210
P.oceanica_contig_01554	398
P.oceanica_contig_01555	854	gi|901821133|gb|KMZ73011.1| hypothetical protein [Zostera marina]	Zosma155g00090	XP_002272504.1 PREDICTED: probable WRKY transcription factor 70 [Vitis vinifera]	gi|743784039|ref|XP_010921553.1| PREDICTED: probable WRKY transcription factor 38 [Elaeis guineensis]	gi|672130003|ref|XP_008788525.1| PREDICTED: probable WRKY transcription factor 70 [Phoenix dactylifera]		GO:0003700|GO:0006355|GO:0043565
P.oceanica_contig_01556	386
P.oceanica_contig_01557	207	gi|720035459|ref|XP_010267048.1| hypothetical protein [Nelumbo nucifera]		XP_010655311.1 PREDICTED: uncharacterized protein LOC104880428 [Vitis vinifera]	gi|743770870|ref|XP_010915722.1| PREDICTED: uncharacterized protein LOC105040746 [Elaeis guineensis]	gi|672142281|ref|XP_008794998.1| PREDICTED: uncharacterized protein LOC103710865 [Phoenix dactylifera]		GO:0003676
P.oceanica_contig_01558	305						IPR012337 (Ribonuclease H-like domain)
P.oceanica_contig_01559	490
P.oceanica_contig_01560	229
P.oceanica_contig_01561	908
P.oceanica_contig_01562	393		Zosma4g01000 Protein RCC2	XP_010664780.1 PREDICTED: protein RCC2 homolog [Vitis vinifera]	gi|743830887|ref|XP_010934536.1| PREDICTED: protein RCC2 isoform X2 [Elaeis guineensis]	gi|672135191|ref|XP_008791260.1| PREDICTED: LOW QUALITY PROTEIN: protein RCC2 homolog [Phoenix dactylifera]
P.oceanica_contig_01563	224
P.oceanica_contig_01564	234
P.oceanica_contig_01565	400
P.oceanica_contig_01566	491
P.oceanica_contig_01567	543
P.oceanica_contig_01568	237
P.oceanica_contig_01569	203			XP_010653585.1 PREDICTED: ethylene-insensitive protein 2 [Vitis vinifera]	gi|743780348|ref|XP_010920485.1| PREDICTED: ethylene-insensitive protein 2-like [Elaeis guineensis]	gi|672200169|ref|XP_008777809.1| PREDICTED: ethylene-insensitive protein 2-like [Phoenix dactylifera]
P.oceanica_contig_01570	896
P.oceanica_contig_01571	493
P.oceanica_contig_01572	328
P.oceanica_contig_01573	1299	gi|743837646|ref|XP_010936464.1| transcription factor TCP13-like [Elaeis guineensis]	Zosma54g00550 TCP transcription factor 24	XP_002277074.1 PREDICTED: transcription factor TCP13 [Vitis vinifera]	gi|743837646|ref|XP_010936464.1| PREDICTED: transcription factor TCP13-like [Elaeis guineensis]	gi|672170185|ref|XP_008805146.1| PREDICTED: transcription factor TCP5-like [Phoenix dactylifera]
P.oceanica_contig_01574	1046						IPR017887 (Transcription factor TCP subgroup); IPR005333 (Transcription factor, TCP)
P.oceanica_contig_01575	261
P.oceanica_contig_01576	527
P.oceanica_contig_01577	364	gi|548858539|gb|ERN16302.1| hypothetical protein [Amborella trichopoda]
P.oceanica_contig_01578	217
P.oceanica_contig_01579	564
P.oceanica_contig_01580	412
P.oceanica_contig_01581	465	gi|920678258|gb|KOM25357.1| hypothetical protein [Vigna angularis]		XP_010646662.1 PREDICTED: retrovirus-related Pol polyprotein from transposon TNT 1-94 isoform X1 [Vitis vinifera]	gi|743837132|ref|XP_010936309.1| PREDICTED: uncharacterized protein LOC105055965 [Elaeis guineensis]
P.oceanica_contig_01582	598
P.oceanica_contig_01583	253		Zosma105g00630 60S ribosomal protein L29
P.oceanica_contig_01584	445
P.oceanica_contig_01585	510	gi|224109416|ref|XP_002315187.1| 18.2 kDa class I heat shock family protein [Populus trichocarpa]	Zosma8g01500 18.2 kDa class I heat shock protein	XP_002280821.1 PREDICTED: 18.1 kDa class I heat shock protein [Vitis vinifera]	gi|743800553|ref|XP_010925996.1| PREDICTED: 16.9 kDa class I heat shock protein 2-like [Elaeis guineensis]	gi|672207674|ref|XP_008779805.1| PREDICTED: LOW QUALITY PROTEIN: class I heat shock protein-like [Phoenix dactylifera]
P.oceanica_contig_01586	232		Zosma25g01180 Geranylgeranyl transferase type II beta subunit, putative	XP_002275861.1 PREDICTED: geranylgeranyl transferase type-2 subunit beta isoform X1 [Vitis vinifera]	gi|743818050|ref|XP_010931106.1| PREDICTED: geranylgeranyl transferase type-2 subunit beta-like isoform X2 [Elaeis guineensis]
P.oceanica_contig_01587	318		Zosma381g00080 Phosphoglycerate kinase	XP_002263950.1 PREDICTED: phosphoglycerate kinase, cytosolic [Vitis vinifera]	gi|743791533|ref|XP_010923458.1| PREDICTED: phosphoglycerate kinase, chloroplastic-like [Elaeis guineensis]	gi|672171816|ref|XP_008805983.1| PREDICTED: phosphoglycerate kinase, cytosolic-like [Phoenix dactylifera]			all4131 (3-phosphoglycerate kinase)
P.oceanica_contig_01588	366		Zosma381g00080 Phosphoglycerate kinase	XP_002263796.1 PREDICTED: phosphoglycerate kinase, chloroplastic [Vitis vinifera]
P.oceanica_contig_01589	296	gi|89179406|gb|ABD63142.1| Retrotransposon gag protein [Asparagus officinalis]		XP_010647627.1 PREDICTED: uncharacterized protein LOC104878717, partial [Vitis vinifera]	gi|743854736|ref|XP_010941039.1| PREDICTED: uncharacterized protein LOC105059444 [Elaeis guineensis]	gi|672168842|ref|XP_008804436.1| PREDICTED: uncharacterized protein LOC103717724, partial [Phoenix dactylifera]		GO:0003676|GO:0008270|GO:0015074	YGR109w-b_2 (Transposase and inactivated derivatives)
P.oceanica_contig_01590	237	gi|703156753|ref|XP_010111541.1| Nucleobase-ascorbate transporter 6 [Morus notabilis]	Zosma345g00250 Nucleobase ascorbate transporter	XP_010663208.1 PREDICTED: nucleobase-ascorbate transporter 6 [Vitis vinifera]	gi|743766541|ref|XP_010913510.1| PREDICTED: LOW QUALITY PROTEIN: nucleobase-ascorbate transporter 6 [Elaeis guineensis]	gi|672172789|ref|XP_008806500.1| PREDICTED: nucleobase-ascorbate transporter 6-like [Phoenix dactylifera]
P.oceanica_contig_01591	546
P.oceanica_contig_01592	486	gi|769820713|ref|XP_011620659.1| hypothetical protein [Amborella trichopoda]	Zosma93g00010	XP_010658742.1 PREDICTED: uncharacterized protein LOC104881182 [Vitis vinifera]	gi|743834907|ref|XP_010935657.1| PREDICTED: uncharacterized protein LOC105055510, partial [Elaeis guineensis]	gi|672177117|ref|XP_008808644.1| PREDICTED: putative ribonuclease H protein At1g65750 [Phoenix dactylifera]
P.oceanica_contig_01593	262		Zosma41g01010 GPx is a peroxidase with the main biological role of protecting the organism from oxidative damage.		gi|743884661|ref|XP_010909744.1| PREDICTED: probable phospholipid hydroperoxide glutathione peroxidase isoform X1 [Elaeis guineensis]	gi|672140775|ref|XP_008794200.1| PREDICTED: probable phospholipid hydroperoxide glutathione peroxidase [Phoenix dactylifera]
P.oceanica_contig_01594	501				gi|743881235|ref|XP_010908851.1| PREDICTED: phosphatidylinositol 3,4,5-trisphosphate 3-phosphatase and dual-specificity protein phosphatase PTEN-like [Elaeis guineensis]
P.oceanica_contig_01595	290	gi|147860623|emb|CAN83575.1| hypothetical protein [Vitis vinifera]		XP_010662546.1 PREDICTED: uncharacterized protein LOC104882159 [Vitis vinifera]	gi|743775829|ref|XP_010918307.1| PREDICTED: L-type lectin-domain containing receptor kinase IV.2-like, partial [Elaeis guineensis]	gi|672145214|ref|XP_008796519.1| PREDICTED: endoribonuclease Dicer homolog 3b-like [Phoenix dactylifera]		GO:0003676|GO:0008270|GO:0015074
P.oceanica_contig_01596	263						IPR013103 (Reverse transcriptase, RNA-dependent DNA polymerase)
P.oceanica_contig_01597	327
P.oceanica_contig_01598	584	gi|672118799|ref|XP_008782619.1| cationic peroxidase 1-like [Phoenix dactylifera]	Zosma56g01410 Peroxidase	XP_002281755.1 PREDICTED: peroxidase P7 [Vitis vinifera]	gi|743782272|ref|XP_010921098.1| PREDICTED: cationic peroxidase 1-like [Elaeis guineensis]	gi|672118799|ref|XP_008782619.1| PREDICTED: cationic peroxidase 1-like [Phoenix dactylifera]		GO:0004601|GO:0005576|GO:0006979|GO:0020037|GO:0042744|GO:0046872|GO:0055114
P.oceanica_contig_01599	887	gi|944239140|gb|KQL03448.1| hypothetical protein [Setaria italica]	Zosma37g00380	XP_003632729.1 PREDICTED: putative methyltransferase DDB_G0268948 [Vitis vinifera]	gi|743843690|ref|XP_010938137.1| PREDICTED: putative methyltransferase DDB_G0268948 [Elaeis guineensis]	gi|672139123|ref|XP_008793339.1| PREDICTED: putative methyltransferase DDB_G0268948 [Phoenix dactylifera]	IPR019793 (Peroxidases heam-ligand binding site); IPR002016 (Haem peroxidase, plant/fungal/bacterial); IPR000823 (Plant peroxidase); IPR010255 (Haem peroxidase)
P.oceanica_contig_01600	700						IPR029063 (S-adenosyl-L-methionine-dependent methyltransferase)
P.oceanica_contig_01601	626
P.oceanica_contig_01602	415
P.oceanica_contig_01603	2346	gi|901823471|gb|KMZ74863.1| hypothetical protein [Zostera marina]	Zosma121g00370	XP_002280367.3 PREDICTED: transcription factor bHLH123 isoform X1 [Vitis vinifera]	gi|743780938|ref|XP_010920678.1| PREDICTED: transcription factor bHLH111-like [Elaeis guineensis]	gi|672110479|ref|XP_008795665.1| PREDICTED: transcription factor bHLH111-like [Phoenix dactylifera]		GO:0005488
P.oceanica_contig_01604	431
P.oceanica_contig_01605	492
P.oceanica_contig_01606	653
P.oceanica_contig_01607	752
P.oceanica_contig_01608	439
P.oceanica_contig_01609	1123	gi|937911164|dbj|BAS86084.1| hypothetical protein [Oryza sativa Japonica Group]	Zosma20g00990 Receptor protein kinase, putative	XP_010648936.1 PREDICTED: probable receptor protein kinase TMK1 [Vitis vinifera]	gi|743839052|ref|XP_010936890.1| PREDICTED: probable receptor protein kinase TMK1 [Elaeis guineensis]	gi|672111018|ref|XP_008798481.1| PREDICTED: probable receptor protein kinase TMK1 [Phoenix dactylifera]		GO:0004672|GO:0004674|GO:0005524|GO:0006468|GO:0016021	Cgl2127_1 (Serine/threonine protein kinase)
P.oceanica_contig_01610	244						IPR008271 (Serine/threonine-protein kinase, active site); IPR002290 (Serine/threonine/dual specificity protein kinase, catalytic domain); IPR011009 (Protein kinase-like domain); IPR000719 (Protein kinase domain)
P.oceanica_contig_01611	288	gi|672181192|ref|XP_008810804.1| ADP-ribosylation factor GTPase-activating protein AGD7-like [Phoenix dactylifera]	Zosma446g00130 ADP-ribosylation factor GTPase-activating protein	XP_002262606.1 PREDICTED: ADP-ribosylation factor GTPase-activating protein AGD7 [Vitis vinifera]	gi|743780914|ref|XP_010920665.1| PREDICTED: probable ADP-ribosylation factor GTPase-activating protein AGD6 [Elaeis guineensis]	gi|672181192|ref|XP_008810804.1| PREDICTED: LOW QUALITY PROTEIN: ADP-ribosylation factor GTPase-activating protein AGD7-like [Phoenix dactylifera]		GO:0005096|GO:0008152|GO:0008483|GO:0043547	SPCC622.14 (GTPase-activating protein that regulates ARFs (ADP-ribosylation factors), involved in ARF-mediated vesicular transport)
P.oceanica_contig_01612	1819	gi|743754950|ref|XP_010926163.1| aldehyde dehydrogenase family 2 member C4-like [Elaeis guineensis]	Zosma65g00420 hydroxycinnamaldehyde dehydrogenase	XP_002283132.1 PREDICTED: aldehyde dehydrogenase family 2 member B4, mitochondrial [Vitis vinifera]	gi|743754950|ref|XP_010926163.1| PREDICTED: aldehyde dehydrogenase family 2 member C4-like [Elaeis guineensis]	gi|672113021|ref|XP_008808790.1| PREDICTED: aldehyde dehydrogenase family 2 member C4 isoform X1 [Phoenix dactylifera]	IPR001164 (Arf GTPase activating protein)	GO:0008152|GO:0016491|GO:0016620|GO:0055114	BS_dhaS (NAD-dependent aldehyde dehydrogenases)
P.oceanica_contig_01613	290						IPR016163 (Aldehyde dehydrogenase, C-terminal); IPR015590 (Aldehyde dehydrogenase domain); IPR016162 (Aldehyde dehydrogenase N-terminal domain); IPR029510 (Aldehyde dehydrogenase, glutamic acid active site); IPR016160 (Aldehyde dehydrogenase, cysteine active site); IPR016161 (Aldehyde/histidinol dehydrogenase)
P.oceanica_contig_01614	250		Zosma123g00570 Golgi pH regulator	XP_010662090.1 PREDICTED: GPCR-type G protein 2 isoform X2 [Vitis vinifera]	gi|743775387|ref|XP_010918074.1| PREDICTED: GPCR-type G protein 1 isoform X1 [Elaeis guineensis]	gi|672188613|ref|XP_008813625.1| PREDICTED: GPCR-type G protein 1 [Phoenix dactylifera]
P.oceanica_contig_01615	258
P.oceanica_contig_01616	580
P.oceanica_contig_01617	342
P.oceanica_contig_01618	643
P.oceanica_contig_01619	685
P.oceanica_contig_01620	710
P.oceanica_contig_01621	212
P.oceanica_contig_01622	215
P.oceanica_contig_01623	314
P.oceanica_contig_01624	814
P.oceanica_contig_01625	528
P.oceanica_contig_01626	958	gi|802761093|ref|XP_012089667.1| hypothetical protein [Jatropha curcas]		XP_010647578.1 PREDICTED: uncharacterized protein LOC104878673, partial [Vitis vinifera]		gi|672206684|ref|XP_008779502.1| PREDICTED: uncharacterized protein LOC103699235 [Phoenix dactylifera]
P.oceanica_contig_01627	784	gi|743799416|ref|XP_010925470.1| hypothetical protein [Elaeis guineensis]	Zosma3g02010	XP_002281323.1 PREDICTED: uncharacterized protein LOC100266443 [Vitis vinifera]	gi|743799416|ref|XP_010925470.1| PREDICTED: uncharacterized protein LOC105047996 [Elaeis guineensis]	gi|672138872|ref|XP_008793204.1| PREDICTED: uncharacterized protein LOC103709558 isoform X1 [Phoenix dactylifera]
P.oceanica_contig_01628	208
P.oceanica_contig_01629	1228
P.oceanica_contig_01630	238	gi|147833069|emb|CAN75292.1| hypothetical protein [Vitis vinifera]		XP_010662484.1 PREDICTED: uncharacterized protein LOC104882143 [Vitis vinifera]	gi|743879133|ref|XP_010908344.1| PREDICTED: uncharacterized protein LOC105034768 [Elaeis guineensis]	gi|672175682|ref|XP_008807904.1| PREDICTED: uncharacterized protein LOC103720116 [Phoenix dactylifera]		GO:0003676|GO:0008270|GO:0015074
P.oceanica_contig_01631	299
P.oceanica_contig_01632	1124	gi|734329414|gb|KHN06274.1| Retrovirus-related Pol polyprotein from transposon TNT 1-94, partial [Glycine soja]		XP_010662484.1 PREDICTED: uncharacterized protein LOC104882143 [Vitis vinifera]	gi|743879133|ref|XP_010908344.1| PREDICTED: uncharacterized protein LOC105034768 [Elaeis guineensis]	gi|672175580|ref|XP_008807850.1| PREDICTED: LOW QUALITY PROTEIN: uncharacterized protein LOC103720090 [Phoenix dactylifera]
P.oceanica_contig_01633	377
P.oceanica_contig_01634	331					gi|672110106|ref|XP_008793598.1| PREDICTED: uncharacterized protein LOC103709849 [Phoenix dactylifera]
P.oceanica_contig_01635	655
P.oceanica_contig_01636	525	gi|147799351|emb|CAN74721.1| hypothetical protein [Vitis vinifera]		XP_010648882.1 PREDICTED: uncharacterized protein LOC100245431 [Vitis vinifera]		gi|672175580|ref|XP_008807850.1| PREDICTED: LOW QUALITY PROTEIN: uncharacterized protein LOC103720090 [Phoenix dactylifera]		GO:0003676|GO:0005488
P.oceanica_contig_01637	1347						IPR012337 (Ribonuclease H-like domain)
P.oceanica_contig_01638	513
P.oceanica_contig_01639	427
P.oceanica_contig_01640	794	gi|194033221|ref|YP_002000558.1| NADH dehydrogenase subunit 6 (mitochondrion) [Oryza sativa Japonica Group]		YP_002608398.1 NADH dehydrogenase subunit 6 (mitochondrion) [Vitis vinifera]		gi|343478423|gb|AEM43911.1| NADH dehydrogenase subunit 6 (mitochondrion) [Phoenix dactylifera]		GO:0005747|GO:0008137|GO:0016021|GO:0016023|GO:0055114	AGc2357 (NADH:ubiquinone oxidoreductase subunit 6 (chain J))
P.oceanica_contig_01641	227	gi|672130202|ref|XP_008788625.1| hypothetical protein [Phoenix dactylifera]	Zosma133g00100 Protein of unknown function (DUF668)	XP_010664826.1 PREDICTED: uncharacterized protein LOC100241980 isoform X2 [Vitis vinifera]	gi|743832719|ref|XP_010935058.1| PREDICTED: uncharacterized protein LOC105055057 isoform X1 [Elaeis guineensis]	gi|672130202|ref|XP_008788625.1| PREDICTED: uncharacterized protein LOC103706343 isoform X1 [Phoenix dactylifera]	IPR001457 (NADH:ubiquinone/plastoquinone oxidoreductase, chain 6)
P.oceanica_contig_01642	1515	gi|743831433|ref|XP_010934692.1| ATP-dependent Clp protease proteolytic subunit-related protein 2, chloroplastic isoform X1 [Elaeis guineensis]	Zosma267g00100 ATP-dependent Clp protease proteolytic subunit	XP_002266380.1 PREDICTED: ATP-dependent Clp protease proteolytic subunit-related protein 2, chloroplastic [Vitis vinifera]	gi|743831433|ref|XP_010934692.1| PREDICTED: ATP-dependent Clp protease proteolytic subunit-related protein 2, chloroplastic isoform X1 [Elaeis guineensis]	gi|672135226|ref|XP_008791279.1| PREDICTED: ATP-dependent Clp protease proteolytic subunit-related protein 2, chloroplastic [Phoenix dactylifera]		GO:0004252|GO:0006364|GO:0006508|GO:0009534|GO:0009840|GO:0009902|GO:0009941|GO:0010027|GO:0010207|GO:0010287|GO:0035304|GO:0042793|GO:0045893	all4357 (Protease subunit of ATP-dependent Clp proteases)
P.oceanica_contig_01643	1443	gi|743831433|ref|XP_010934692.1| ATP-dependent Clp protease proteolytic subunit-related protein 2, chloroplastic isoform X1 [Elaeis guineensis]	Zosma267g00100 ATP-dependent Clp protease proteolytic subunit	XP_002266380.1 PREDICTED: ATP-dependent Clp protease proteolytic subunit-related protein 2, chloroplastic [Vitis vinifera]	gi|743831433|ref|XP_010934692.1| PREDICTED: ATP-dependent Clp protease proteolytic subunit-related protein 2, chloroplastic isoform X1 [Elaeis guineensis]	gi|672135226|ref|XP_008791279.1| PREDICTED: ATP-dependent Clp protease proteolytic subunit-related protein 2, chloroplastic [Phoenix dactylifera]	IPR001907 (ATP-dependent Clp protease proteolytic subunit); IPR023562 (Clp protease proteolytic subunit /Translocation-enhancing protein TepA); IPR029045 (ClpP/crotonase-like domain)	GO:0004252|GO:0006364|GO:0006508|GO:0009534|GO:0009840|GO:0009902|GO:0009941|GO:0010027|GO:0010207|GO:0010287|GO:0035304|GO:0042793|GO:0045893	all4357 (Protease subunit of ATP-dependent Clp proteases)
P.oceanica_contig_01644	569						IPR029045 (ClpP/crotonase-like domain); IPR001907 (ATP-dependent Clp protease proteolytic subunit); IPR023562 (Clp protease proteolytic subunit /Translocation-enhancing protein TepA)
P.oceanica_contig_01645	816	gi|698564737|ref|XP_009773064.1| hypothetical protein [Nicotiana sylvestris]		XP_010662836.1 PREDICTED: uncharacterized protein LOC104882234 [Vitis vinifera]	gi|743889285|ref|XP_010910816.1| PREDICTED: uncharacterized protein LOC105036779 [Elaeis guineensis]	gi|672171958|ref|XP_008806059.1| PREDICTED: LOW QUALITY PROTEIN: uncharacterized protein LOC103718843 [Phoenix dactylifera]
P.oceanica_contig_01646	390
P.oceanica_contig_01647	999
P.oceanica_contig_01648	303
P.oceanica_contig_01649	664
P.oceanica_contig_01650	739	gi|672204788|ref|XP_008779008.1| RING-H2 finger protein ATL8-like [Phoenix dactylifera]	Zosma82g00580 Ring finger protein	XP_002274304.2 PREDICTED: RING-H2 finger protein ATL8 [Vitis vinifera]	gi|743877903|ref|XP_010908037.1| PREDICTED: RING-H2 finger protein ATL8-like [Elaeis guineensis]	gi|672204788|ref|XP_008779008.1| PREDICTED: RING-H2 finger protein ATL8-like [Phoenix dactylifera]		GO:0005515|GO:0008270|GO:0016020|GO:0046872	ECU07g0330 (RING-finger-containing ubiquitin ligase)
P.oceanica_contig_01651	547						IPR001841 (Zinc finger, RING-type); IPR013083 (Zinc finger, RING/FYVE/PHD-type)
P.oceanica_contig_01652	461
P.oceanica_contig_01653	240
P.oceanica_contig_01654	1682	gi|720099352|ref|XP_010247912.1| exosome complex component RRP4 [Nelumbo nucifera]	Zosma75g00380 Exosome complex exonuclease RRP4	XP_002271258.1 PREDICTED: exosome complex component RRP4 [Vitis vinifera]	gi|743780127|ref|XP_010920429.1| PREDICTED: exosome complex component RRP4 isoform X1 [Elaeis guineensis]	gi|672135741|ref|XP_008791544.1| PREDICTED: exosome complex component RRP4 isoform X1 [Phoenix dactylifera]		GO:0000176|GO:0000177|GO:0000178|GO:0000467|GO:0003723|GO:0004527|GO:0005739|GO:0009561|GO:0034427|GO:0034475|GO:0043928|GO:0071034|GO:0071035|GO:0071038|GO:0071049|GO:0071051	SPAC2F7.14c (RNA-binding protein Rrp4 and related proteins (contain S1 domain and KH domain))
P.oceanica_contig_01655	467						IPR022967 (RNA-binding domain, S1); IPR026699 (Exosome complex RNA-binding protein 1/RRP40/RRP4); IPR004088 (K Homology domain, type 1); IPR012340 (Nucleic acid-binding, OB-fold)
P.oceanica_contig_01656	317
P.oceanica_contig_01657	925	gi|743855978|ref|XP_010941709.1| hypothetical protein [Elaeis guineensis]	Zosma181g00280 Unknown protein	XP_002273533.1 PREDICTED: 28S ribosomal protein S33, mitochondrial [Vitis vinifera]	gi|743855978|ref|XP_010941709.1| PREDICTED: uncharacterized protein LOC105059903 [Elaeis guineensis]	gi|672209603|ref|XP_008780859.1| PREDICTED: uncharacterized protein LOC103700770, partial [Phoenix dactylifera]		GO:0000394|GO:0005739|GO:0009086|GO:0016925
P.oceanica_contig_01658	460
P.oceanica_contig_01659	484
P.oceanica_contig_01660	323	gi|629108034|gb|KCW73180.1| hypothetical protein [Eucalyptus grandis]		XP_010646393.1 PREDICTED: uncharacterized protein LOC104878191 [Vitis vinifera]
P.oceanica_contig_01661	1376	gi|672107405|ref|XP_008809498.1| reticulon-like protein B18 isoform X2 [Phoenix dactylifera]	Zosma29g00100 Reticulon-like protein B17	XP_010656999.1 PREDICTED: reticulon-like protein B17 [Vitis vinifera]	gi|743800513|ref|XP_010925974.1| PREDICTED: LOW QUALITY PROTEIN: reticulon-like protein B17 [Elaeis guineensis]	gi|672107405|ref|XP_008809498.1| PREDICTED: reticulon-like protein B18 isoform X2 [Phoenix dactylifera]		GO:0005783|GO:0044425
P.oceanica_contig_01662	283
P.oceanica_contig_01663	206	gi|965669691|dbj|BAT84298.1| hypothetical protein [Vigna angularis var. angularis]	Zosma210g00060 Cytochrome P450 81D1	XP_010661465.1 PREDICTED: uncharacterized protein LOC104881837 [Vitis vinifera]	gi|743813453|ref|XP_010929725.1| PREDICTED: uncharacterized protein LOC105051123 [Elaeis guineensis]	gi|672175682|ref|XP_008807904.1| PREDICTED: uncharacterized protein LOC103720116 [Phoenix dactylifera]
P.oceanica_contig_01664	434		Zosma53g00120 Thioredoxin, putative	XP_002282457.1 PREDICTED: thioredoxin-like 1-1, chloroplastic [Vitis vinifera]	gi|743843620|ref|XP_010938119.1| PREDICTED: thioredoxin-like 1-2, chloroplastic [Elaeis guineensis]	gi|672139137|ref|XP_008793347.1| PREDICTED: thioredoxin-like 1-2, chloroplastic [Phoenix dactylifera]
P.oceanica_contig_01665	249
P.oceanica_contig_01666	1093	gi|901826567|gb|KMZ75935.1| Mitochondrial import inner membrane translocase subunit tim23 [Zostera marina]	Zosma109g00260 Mitochondrial import inner membrane translocase subunit tim23	XP_002278010.2 PREDICTED: mitochondrial import inner membrane translocase subunit TIM23-1 [Vitis vinifera]	gi|743828197|ref|XP_010933796.1| PREDICTED: mitochondrial import inner membrane translocase subunit TIM23-1-like [Elaeis guineensis]	gi|672173658|ref|XP_008806961.1| PREDICTED: mitochondrial import inner membrane translocase subunit TIM23-1-like [Phoenix dactylifera]		GO:0005744|GO:0015266|GO:0030150|GO:0031305	SPCC16A11.09c (Mitochondrial import inner membrane translocase, subunit TIM22)
P.oceanica_contig_01667	344						IPR003397 (Mitochondrial inner membrane translocase subunit Tim17/Tim22/Tim23/peroxisomal protein PMP24)
P.oceanica_contig_01668	589
P.oceanica_contig_01669	542
P.oceanica_contig_01670	1395
P.oceanica_contig_01671	319
P.oceanica_contig_01672	459
P.oceanica_contig_01673	733						IPR020846 (Major facilitator superfamily domain)
P.oceanica_contig_01674	252
P.oceanica_contig_01675	235		Zosma101g00230 3-hydroxyisobutyryl-CoA hydrolase-like protein	XP_002274299.1 PREDICTED: 3-hydroxyisobutyryl-CoA hydrolase-like protein 1, mitochondrial isoform X1 [Vitis vinifera]	gi|743778070|ref|XP_010919486.1| PREDICTED: 3-hydroxyisobutyryl-CoA hydrolase-like protein 2, mitochondrial isoform X2 [Elaeis guineensis]	gi|672145810|ref|XP_008796835.1| PREDICTED: 3-hydroxyisobutyryl-CoA hydrolase-like protein 2, mitochondrial [Phoenix dactylifera]
P.oceanica_contig_01676	455				gi|743779162|ref|XP_010920046.1| PREDICTED: probable NADH dehydrogenase [ubiquinone] 1 alpha subcomplex subunit 12 [Elaeis guineensis]	gi|672109142|ref|XP_008788681.1| PREDICTED: probable NADH dehydrogenase [ubiquinone] 1 alpha subcomplex subunit 12 [Phoenix dactylifera]
P.oceanica_contig_01677	272				gi|743773659|ref|XP_010917180.1| PREDICTED: uncharacterized protein LOC105041831 isoform X1 [Elaeis guineensis]	gi|672126347|ref|XP_008786621.1| PREDICTED: uncharacterized protein LOC103704902 isoform X3 [Phoenix dactylifera]
P.oceanica_contig_01678	914	gi|947087299|gb|KRH36020.1| hypothetical protein [Glycine max]	Zosma8g01420 Dual specificity phosphatase, catalytic domain containing protein,expressed	XP_010658857.1 PREDICTED: uncharacterized protein LOC100261330 [Vitis vinifera]	gi|743874550|ref|XP_010907106.1| PREDICTED: uncharacterized protein LOC105033854 isoform X1 [Elaeis guineensis]	gi|672169576|ref|XP_008804822.1| PREDICTED: uncharacterized protein LOC103717993 [Phoenix dactylifera]		GO:0006470|GO:0008138|GO:0016021
P.oceanica_contig_01679	861	gi|901792844|gb|KMZ56995.1| Dual specificity phosphatase, catalytic domain containing protein,expressed [Zostera marina]	Zosma8g01420 Dual specificity phosphatase, catalytic domain containing protein,expressed	XP_010658857.1 PREDICTED: uncharacterized protein LOC100261330 [Vitis vinifera]	gi|743874550|ref|XP_010907106.1| PREDICTED: uncharacterized protein LOC105033854 isoform X1 [Elaeis guineensis]	gi|672169576|ref|XP_008804822.1| PREDICTED: uncharacterized protein LOC103717993 [Phoenix dactylifera]		GO:0006470|GO:0008138|GO:0016021
P.oceanica_contig_01680	718
P.oceanica_contig_01681	448
P.oceanica_contig_01682	749
P.oceanica_contig_01683	1269	gi|901801977|gb|KMZ61797.1| hypothetical protein [Zostera marina]	Zosma4g00860	XP_010644044.1 PREDICTED: uncharacterized protein LOC100243589 isoform X2 [Vitis vinifera]	gi|743858598|ref|XP_010942389.1| PREDICTED: uncharacterized protein LOC105060408 [Elaeis guineensis]	gi|672206875|ref|XP_008779551.1| PREDICTED: uncharacterized protein LOC103699291 [Phoenix dactylifera]		GO:0003676|GO:0005634|GO:0006281|GO:0008081|GO:0008270|GO:0016818
P.oceanica_contig_01684	213	gi|38567889|emb|CAE03644.2| OSJNBa0060N03.9 [Oryza sativa Japonica Group]		XP_010661220.1 PREDICTED: uncharacterized protein LOC104881742 [Vitis vinifera]	gi|743837132|ref|XP_010936309.1| PREDICTED: uncharacterized protein LOC105055965 [Elaeis guineensis]	gi|672145214|ref|XP_008796519.1| PREDICTED: endoribonuclease Dicer homolog 3b-like [Phoenix dactylifera]	IPR010347 (Tyrosyl-DNA phosphodiesterase I); IPR027415 (Tyrosyl-DNA phosphodiesterase C-terminal domain)	GO:0003676|GO:0044237|GO:0046872
P.oceanica_contig_01685	1125	gi|743925690|ref|XP_011006987.1| transcription factor MYB44-like [Populus euphratica]	Zosma101g00340 Transcription factor MYB44	NP_001268121.1 sucrose responsive element binding protein [Vitis vinifera]	gi|406870045|gb|AFS65096.1| sucrose responsive element-binding protein [Elaeis guineensis]	gi|672181963|ref|XP_008811216.1| PREDICTED: transcription factor MYB44-like [Phoenix dactylifera]	IPR012337 (Ribonuclease H-like domain)	GO:0003677	ECU11g1690 (Myb superfamily proteins, including transcription factors and mRNA splicing factors); ECU02g0420 (Myb superfamily proteins, including transcription factors and mRNA splicing factors)
P.oceanica_contig_01686	255		Zosma27g00640 Heavy metal transport/detoxification superfamily protein		gi|743765562|ref|XP_010913005.1| PREDICTED: protein FAM9A-like [Elaeis guineensis]	gi|672134278|ref|XP_008790790.1| PREDICTED: high mobility group nucleosome-binding domain-containing protein 5-like [Phoenix dactylifera]	IPR017930 (Myb domain); IPR009057 (Homeodomain-like); IPR001005 (SANT/Myb domain)
P.oceanica_contig_01687	411
P.oceanica_contig_01688	280	gi|339431362|gb|AEJ72555.1| putative retroelement polyprotein [Malus domestica]		XP_010645227.1 PREDICTED: nodulin-26-like [Vitis vinifera]	gi|743879133|ref|XP_010908344.1| PREDICTED: uncharacterized protein LOC105034768 [Elaeis guineensis]	gi|672202993|ref|XP_008778529.1| PREDICTED: uncharacterized protein LOC103698312 [Phoenix dactylifera]		GO:0003676|GO:0015074
P.oceanica_contig_01689	208	gi|901807232|gb|KMZ64330.1| hypothetical protein [Zostera marina]	Zosma375g00190	XP_010656966.1 PREDICTED: uncharacterized protein LOC100267683 isoform X2 [Vitis vinifera]	gi|743800502|ref|XP_010925969.1| PREDICTED: uncharacterized protein LOC105048366 isoform X2 [Elaeis guineensis]	gi|672119803|ref|XP_008783149.1| PREDICTED: uncharacterized protein LOC103702481 isoform X2 [Phoenix dactylifera]
P.oceanica_contig_01690	281	gi|645246009|ref|XP_008229151.1| hypothetical protein [Prunus mume]	Zosma375g00190	XP_010656966.1 PREDICTED: uncharacterized protein LOC100267683 isoform X2 [Vitis vinifera]	gi|743800502|ref|XP_010925969.1| PREDICTED: uncharacterized protein LOC105048366 isoform X2 [Elaeis guineensis]	gi|672119801|ref|XP_008783148.1| PREDICTED: uncharacterized protein LOC103702481 isoform X1 [Phoenix dactylifera]
P.oceanica_contig_01691	251	gi|568831220|ref|XP_006469873.1| hypothetical protein [Citrus sinensis]	Zosma643g00040		gi|743827100|ref|XP_010933498.1| PREDICTED: uncharacterized protein LOC105053874 [Elaeis guineensis]	gi|672125753|ref|XP_008786303.1| PREDICTED: uncharacterized protein LOC103704686 [Phoenix dactylifera]
P.oceanica_contig_01692	226		Zosma22g00920 GDP-L-galactose phosphorylase	XP_002278339.1 PREDICTED: GDP-L-galactose phosphorylase 2 [Vitis vinifera]	gi|743763208|ref|XP_010911669.1| PREDICTED: GDP-L-galactose phosphorylase 1-like [Elaeis guineensis]	gi|672167444|ref|XP_008803683.1| PREDICTED: GDP-L-galactose phosphorylase 1-like [Phoenix dactylifera]
P.oceanica_contig_01693	229	gi|357157220|ref|XP_003577725.1| GDP-L-galactose phosphorylase 2 [Brachypodium distachyon]	Zosma22g00920 GDP-L-galactose phosphorylase	XP_002278339.1 PREDICTED: GDP-L-galactose phosphorylase 2 [Vitis vinifera]	gi|743764818|ref|XP_010912623.1| PREDICTED: GDP-L-galactose phosphorylase 1-like [Elaeis guineensis]	gi|672142749|ref|XP_008795238.1| PREDICTED: GDP-L-galactose phosphorylase 1-like [Phoenix dactylifera]
P.oceanica_contig_01694	212
P.oceanica_contig_01695	1983	gi|901800525|gb|KMZ60692.1| Origin recognition complex 5 subunit [Zostera marina]	Zosma57g00270 Origin recognition complex 5 subunit	XP_010663715.1 PREDICTED: origin recognition complex subunit 5 [Vitis vinifera]	gi|743877409|ref|XP_010907900.1| PREDICTED: origin recognition complex subunit 5 isoform X1 [Elaeis guineensis]	gi|672175502|ref|XP_008807806.1| PREDICTED: origin recognition complex subunit 5 [Phoenix dactylifera]		GO:0043229|GO:0044260|GO:0090304	SPBC646.14c
P.oceanica_contig_01696	2071	gi|901800525|gb|KMZ60692.1| Origin recognition complex 5 subunit [Zostera marina]	Zosma57g00270 Origin recognition complex 5 subunit	XP_010663715.1 PREDICTED: origin recognition complex subunit 5 [Vitis vinifera]	gi|743877409|ref|XP_010907900.1| PREDICTED: origin recognition complex subunit 5 isoform X1 [Elaeis guineensis]	gi|672175502|ref|XP_008807806.1| PREDICTED: origin recognition complex subunit 5 [Phoenix dactylifera]		GO:0000808|GO:0005634|GO:0006260|GO:0009987
P.oceanica_contig_01697	638						IPR020796 (Origin recognition complex, subunit 5); IPR027417 (P-loop containing nucleoside triphosphate hydrolase)
P.oceanica_contig_01698	745					gi|672185276|ref|XP_008812776.1| PREDICTED: uncharacterized protein LOC103723597 [Phoenix dactylifera]
P.oceanica_contig_01699	251
P.oceanica_contig_01700	297	gi|720037201|ref|XP_010267592.1| hypothetical protein [Nelumbo nucifera]		XP_010653019.1 PREDICTED: uncharacterized protein LOC104879952 [Vitis vinifera]
P.oceanica_contig_01701	234
P.oceanica_contig_01702	839	gi|590631194|ref|XP_007027495.1| hypothetical protein [Theobroma cacao]		XP_010660108.1 PREDICTED: uncharacterized protein LOC104881464, partial [Vitis vinifera]	gi|743799625|ref|XP_010925527.1| PREDICTED: uncharacterized protein LOC105048034 [Elaeis guineensis]	gi|672172553|ref|XP_008806372.1| PREDICTED: putative ribonuclease H protein At1g65750 [Phoenix dactylifera]
P.oceanica_contig_01703	203
P.oceanica_contig_01704	225
P.oceanica_contig_01705	803
P.oceanica_contig_01706	638
P.oceanica_contig_01707	2792	gi|672176220|ref|XP_008808183.1| probable beta-D-xylosidase 7 [Phoenix dactylifera]	Zosma25g01080 Beta-xylosidase, family GH3	XP_010664313.1 PREDICTED: probable beta-D-xylosidase 7 [Vitis vinifera]	gi|743841434|ref|XP_010937520.1| PREDICTED: uncharacterized protein LOC105056876 [Elaeis guineensis]	gi|672176220|ref|XP_008808183.1| PREDICTED: probable beta-D-xylosidase 7 [Phoenix dactylifera]		GO:0004553|GO:0005975|GO:0008422	XF0845 (Beta-glucosidase-related glycosidases)
P.oceanica_contig_01708	806	gi|659078860|ref|XP_008439944.1| mediator-associated protein 1 [Cucumis melo]	Zosma16g00020 DNA-binding storekeeper protein-related transcriptional regulator	XP_003635491.1 PREDICTED: mediator-associated protein 1 [Vitis vinifera]	gi|743766320|ref|XP_010913399.1| PREDICTED: LOW QUALITY PROTEIN: mediator-associated protein 1-like [Elaeis guineensis]	gi|672171051|ref|XP_008805601.1| PREDICTED: mediator-associated protein 1-like [Phoenix dactylifera]	IPR026891 (Fibronectin type III-like domain); IPR017853 (Glycoside hydrolase superfamily); IPR001764 (Glycoside hydrolase, family 3, N-terminal); IPR002772 (Glycoside hydrolase family 3 C-terminal domain); IPR026892 (Glycoside hydrolase family 3)
P.oceanica_contig_01709	433						IPR007592 (Protein of unknown function DUF573)
P.oceanica_contig_01710	1022
P.oceanica_contig_01711	579	gi|149391077|gb|ABR25556.1| pre-mRNA-splicing factor prp45, partial [Oryza sativa Indica Group]	Zosma113g00410 Pre-mRNA-processing protein	XP_002283858.1 PREDICTED: SNW/SKI-interacting protein [Vitis vinifera]	gi|743849873|ref|XP_010939731.1| PREDICTED: SNW/SKI-interacting protein-like isoform X2 [Elaeis guineensis]	gi|672185981|ref|XP_008812966.1| PREDICTED: LOW QUALITY PROTEIN: SNW/SKI-interacting protein-like [Phoenix dactylifera]		GO:0000398|GO:0005681
P.oceanica_contig_01712	301	gi|698584403|ref|XP_009778353.1| hypothetical protein [Nicotiana sylvestris]		XP_010646662.1 PREDICTED: retrovirus-related Pol polyprotein from transposon TNT 1-94 isoform X1 [Vitis vinifera]		gi|672175580|ref|XP_008807850.1| PREDICTED: LOW QUALITY PROTEIN: uncharacterized protein LOC103720090 [Phoenix dactylifera]			YOR343c-b
P.oceanica_contig_01713	235
P.oceanica_contig_01714	592
P.oceanica_contig_01715	597
P.oceanica_contig_01716	327
P.oceanica_contig_01717	426		Zosma208g00300 Probable sodium/metabolite cotransporter BASS2, chloroplastic			gi|672168118|ref|XP_008804047.1| PREDICTED: probable sodium/metabolite cotransporter BASS2, chloroplastic [Phoenix dactylifera]
P.oceanica_contig_01718	391	gi|695042491|ref|XP_009408902.1| hypothetical protein [Musa acuminata subsp. malaccensis]	Zosma17g00930	XP_002283815.1 PREDICTED: uncharacterized protein LOC100266427 [Vitis vinifera]	gi|743799698|ref|XP_010925552.1| PREDICTED: uncharacterized protein LOC105048063 [Elaeis guineensis]	gi|672109703|ref|XP_008791574.1| PREDICTED: uncharacterized protein LOC103708427 [Phoenix dactylifera]
P.oceanica_contig_01719	275
P.oceanica_contig_01720	336		Zosma74g01170 D-glycerate 3-kinase, chloroplastic	XP_002284946.2 PREDICTED: D-glycerate 3-kinase, chloroplastic [Vitis vinifera]	gi|743754704|ref|XP_010913744.1| PREDICTED: D-glycerate 3-kinase, chloroplastic [Elaeis guineensis]	gi|672182677|ref|XP_008811589.1| PREDICTED: D-glycerate 3-kinase, chloroplastic [Phoenix dactylifera]
P.oceanica_contig_01721	678
P.oceanica_contig_01722	446
P.oceanica_contig_01723	714
P.oceanica_contig_01724	207
P.oceanica_contig_01725	514
P.oceanica_contig_01726	323
P.oceanica_contig_01727	252
P.oceanica_contig_01728	312
P.oceanica_contig_01729	338
P.oceanica_contig_01730	453
P.oceanica_contig_01731	402
P.oceanica_contig_01732	445	gi|242046940|ref|XP_002461216.1| hypothetical protein [Sorghum bicolor]	Zosma56g01250 Alpha-galactosidase, family GH27	XP_002279730.1 PREDICTED: alpha-galactosidase [Vitis vinifera]	gi|743843177|ref|XP_010937999.1| PREDICTED: alpha-galactosidase isoform X4 [Elaeis guineensis]	gi|672176486|ref|XP_008808316.1| PREDICTED: alpha-galactosidase [Phoenix dactylifera]			SPAC869.07c (); SPAC869.07c
P.oceanica_contig_01733	574
P.oceanica_contig_01734	2151
P.oceanica_contig_01735	499
P.oceanica_contig_01736	564
P.oceanica_contig_01737	340
P.oceanica_contig_01738	713
P.oceanica_contig_01739	375	gi|948299661|ref|YP_009179114.1| Ycf1 (chloroplast) [Ostrya rehderiana]		YP_567136.1 hypothetical chloroplast RF1 (chloroplast) [Vitis vinifera]	gi|325305764|gb|ADZ10925.1| hypothetical protein RF1 (chloroplast) [Elaeis guineensis]	gi|294620637|gb|ADF28206.1| hypothetical chloroplast RF1 (chloroplast) [Phoenix dactylifera]		GO:0006810|GO:0009507|GO:0009528
P.oceanica_contig_01740	493						IPR008896 (Uncharacterised protein family Ycf1)
P.oceanica_contig_01741	343	gi|212721824|ref|NP_001131808.1| hypothetical protein [Zea mays]	Zosma34g01040 Pirin, putative, expressed	XP_002268298.1 PREDICTED: pirin-like protein [Vitis vinifera]	gi|743813840|ref|XP_010929841.1| PREDICTED: pirin-like protein [Elaeis guineensis]	gi|672182802|ref|XP_008811657.1| PREDICTED: pirin-like protein [Phoenix dactylifera]
P.oceanica_contig_01742	550	gi|702487033|ref|XP_010034701.1| hypothetical protein [Eucalyptus grandis]		XP_010656837.1 PREDICTED: uncharacterized protein LOC100256524 isoform X2 [Vitis vinifera]
P.oceanica_contig_01743	352	gi|702487033|ref|XP_010034701.1| hypothetical protein [Eucalyptus grandis]		XP_010653019.1 PREDICTED: uncharacterized protein LOC104879952 [Vitis vinifera]
P.oceanica_contig_01744	277		Zosma69g00840 Transaldolase	XP_002271514.1 PREDICTED: uncharacterized protein LOC100247241 [Vitis vinifera]	gi|743882943|ref|XP_010909285.1| PREDICTED: uncharacterized protein LOC105035433 [Elaeis guineensis]	gi|672201414|ref|XP_008778133.1| PREDICTED: uncharacterized protein LOC103697961 [Phoenix dactylifera]
P.oceanica_contig_01745	588	gi|743876384|ref|XP_010907568.1| aspartic proteinase nepenthesin-2 [Elaeis guineensis]	Zosma10g01750 Eukaryotic aspartyl protease family protein	XP_002264056.1 PREDICTED: aspartic proteinase nepenthesin-1 [Vitis vinifera]	gi|743876384|ref|XP_010907568.1| PREDICTED: aspartic proteinase nepenthesin-2 [Elaeis guineensis]	gi|672198569|ref|XP_008777368.1| PREDICTED: aspartic proteinase nepenthesin-2 [Phoenix dactylifera]		GO:0004190|GO:0006508|GO:0030163|GO:0044249|GO:0044699|GO:0045491
P.oceanica_contig_01746	510						IPR021109 (Aspartic peptidase domain); IPR001461 (Aspartic peptidase); IPR032861 (Xylanase inhibitor, N-terminal)
P.oceanica_contig_01747	302	gi|828216545|ref|XP_012560354.1| 40S ribosomal protein S21-like isoform X2 [Hydra vulgaris]	Zosma14g00470 40S ribosomal protein S21	XP_002273516.1 PREDICTED: 40S ribosomal protein S21 [Vitis vinifera]	gi|743785060|ref|XP_010921812.1| PREDICTED: 40S ribosomal protein S21-like [Elaeis guineensis]	gi|672162031|ref|XP_008800845.1| PREDICTED: 40S ribosomal protein S21-like isoform X2 [Phoenix dactylifera]		GO:0003735|GO:0005622|GO:0005840|GO:0006412|GO:0030529	YKR057w
P.oceanica_contig_01748	606						IPR001931 (Ribosomal protein S21e); IPR018279 (Ribosomal protein S21e, conserved site)
P.oceanica_contig_01749	206	gi|590592802|ref|XP_007017383.1| Peptidase S24/S26A/S26B/S26C family protein isoform 6 [Theobroma cacao]	Zosma323g00070 Probable thylakoidal processing peptidase 2, chloroplastic	XP_002284378.2 PREDICTED: chloroplast processing peptidase [Vitis vinifera]	gi|743800272|ref|XP_010925851.1| PREDICTED: chloroplast processing peptidase-like isoform X1 [Elaeis guineensis]	gi|672107202|ref|XP_008799205.1| PREDICTED: chloroplast processing peptidase-like [Phoenix dactylifera]
P.oceanica_contig_01750	417
P.oceanica_contig_01751	358
P.oceanica_contig_01752	445
P.oceanica_contig_01753	471
P.oceanica_contig_01754	807
P.oceanica_contig_01755	293
P.oceanica_contig_01756	343
P.oceanica_contig_01757	398	gi|672180623|ref|XP_008810509.1| hypothetical protein [Phoenix dactylifera]		XP_002277319.1 PREDICTED: uncharacterized protein LOC100243200 [Vitis vinifera]	gi|743842221|ref|XP_010937745.1| PREDICTED: uncharacterized protein LOC105057017 [Elaeis guineensis]	gi|672180623|ref|XP_008810509.1| PREDICTED: uncharacterized protein LOC103721905 [Phoenix dactylifera]
P.oceanica_contig_01758	438
P.oceanica_contig_01759	968
P.oceanica_contig_01760	1167	gi|823139189|ref|XP_012469447.1| hypothetical protein [Gossypium raimondii]	Zosma261g00140 Protein of unknown function (DUF1195)	XP_010649162.1 PREDICTED: probable polyol transporter 6 isoform X2 [Vitis vinifera]	gi|743837098|ref|XP_010936293.1| PREDICTED: uncharacterized protein LOC105055949 isoform X2 [Elaeis guineensis]	gi|672133443|ref|XP_008790342.1| PREDICTED: uncharacterized protein LOC103707584 isoform X1 [Phoenix dactylifera]		GO:0016021
P.oceanica_contig_01761	1240	gi|823139189|ref|XP_012469447.1| hypothetical protein [Gossypium raimondii]	Zosma261g00140 Protein of unknown function (DUF1195)	XP_010649162.1 PREDICTED: probable polyol transporter 6 isoform X2 [Vitis vinifera]	gi|743837098|ref|XP_010936293.1| PREDICTED: uncharacterized protein LOC105055949 isoform X2 [Elaeis guineensis]	gi|672133443|ref|XP_008790342.1| PREDICTED: uncharacterized protein LOC103707584 isoform X1 [Phoenix dactylifera]	IPR010608 (Protein of unknown function DUF1195)	GO:0016021
P.oceanica_contig_01762	336						IPR010608 (Protein of unknown function DUF1195)
P.oceanica_contig_01763	322
P.oceanica_contig_01764	782	gi|414870270|tpg|DAA48827.1| TPA: SAUR33-auxin-responsive SAUR family member [Zea mays]	Zosma84g00510 SAUR-like auxin-responsive protein family	XP_002275524.1 PREDICTED: uncharacterized protein LOC100244113 [Vitis vinifera]	gi|743822760|ref|XP_010932357.1| PREDICTED: uncharacterized protein LOC105053049 [Elaeis guineensis]	gi|672166925|ref|XP_008803402.1| PREDICTED: uncharacterized protein LOC103716961 [Phoenix dactylifera]		GO:0009733
P.oceanica_contig_01765	290						IPR003676 (Small auxin-up RNA)
P.oceanica_contig_01766	224	gi|901821316|gb|KMZ73180.1| Aspartate--tRNA ligase [Zostera marina]	Zosma151g00110 Aspartate--tRNA ligase	XP_002283440.1 PREDICTED: aspartate--tRNA ligase, cytoplasmic [Vitis vinifera]	gi|743812459|ref|XP_010929419.1| PREDICTED: aspartate--tRNA ligase, cytoplasmic [Elaeis guineensis]	gi|672163206|ref|XP_008801441.1| PREDICTED: aspartate--tRNA ligase, cytoplasmic-like [Phoenix dactylifera]
P.oceanica_contig_01767	1577
P.oceanica_contig_01768	3910
P.oceanica_contig_01769	222
P.oceanica_contig_01770	1041
P.oceanica_contig_01771	903
P.oceanica_contig_01772	550
P.oceanica_contig_01773	1344	gi|720059592|ref|XP_010274618.1| haloacid dehalogenase-like hydrolase domain-containing protein Sgpp isoform X1 [Nelumbo nucifera]	Zosma42g01150 Haloacid dehalogenase-like hydrolase domain-containing proteinSgpp	XP_010663899.1 PREDICTED: haloacid dehalogenase-like hydrolase domain-containing protein Sgpp isoform X3 [Vitis vinifera]	gi|743827204|ref|XP_010933529.1| PREDICTED: haloacid dehalogenase-like hydrolase domain-containing protein Sgpp [Elaeis guineensis]	gi|672159181|ref|XP_008799347.1| PREDICTED: haloacid dehalogenase-like hydrolase domain-containing protein Sgpp [Phoenix dactylifera]		GO:0008152|GO:0008531|GO:0016310|GO:0016787	alr0728 (Predicted phosphatase/phosphohexomutase)
P.oceanica_contig_01774	2567	gi|901816034|gb|KMZ70343.1| Armadillo repeat only 2 protein [Zostera marina]	Zosma1g03240 Armadillo repeat only 2 protein	XP_002277610.1 PREDICTED: uncharacterized protein LOC100264182 [Vitis vinifera]	gi|743832790|ref|XP_010935075.1| PREDICTED: uncharacterized protein LOC105055067 [Elaeis guineensis]	gi|672177107|ref|XP_008808639.1| PREDICTED: LOW QUALITY PROTEIN: uncharacterized protein LOC103720617 [Phoenix dactylifera]	IPR023214 (HAD-like domain); IPR006439 (HAD hydrolase, subfamily IA)
P.oceanica_contig_01775	1298	gi|743763381|ref|XP_010911871.1| photosystem II 22 kDa protein, chloroplastic [Elaeis guineensis]	Zosma60g00630 Photosystem II subunit S	XP_002285857.1 PREDICTED: photosystem II 22 kDa protein, chloroplastic [Vitis vinifera]	gi|743763381|ref|XP_010911871.1| PREDICTED: photosystem II 22 kDa protein, chloroplastic [Elaeis guineensis]	gi|672120328|ref|XP_008783427.1| PREDICTED: photosystem II 22 kDa protein, chloroplastic [Phoenix dactylifera]		GO:0000023|GO:0006364|GO:0009517|GO:0010027|GO:0010103|GO:0010196|GO:0010207|GO:0016021|GO:0016168|GO:0019252|GO:0019344|GO:0043085|GO:0051738
P.oceanica_contig_01776	1120						IPR023329 (Chlorophyll a/b binding protein domain); IPR022796 (Chlorophyll A-B binding protein)
P.oceanica_contig_01777	1820	gi|695034188|ref|XP_009404595.1| hypothetical protein [Musa acuminata subsp. malaccensis]	Zosma88g00190 Uncharacterized protein, chloroplastic	XP_010654260.1 PREDICTED: uncharacterized protein At5g02240 [Vitis vinifera]	gi|743780595|ref|XP_010920552.1| PREDICTED: uncharacterized protein At5g02240-like [Elaeis guineensis]	gi|672122551|ref|XP_008784609.1| PREDICTED: uncharacterized protein At5g02240-like isoform X1 [Phoenix dactylifera]			sll1218 (Predicted nucleoside-diphosphate-sugar epimerases)
P.oceanica_contig_01778	567						IPR016040 (NAD(P)-binding domain)
P.oceanica_contig_01779	582
P.oceanica_contig_01780	1065	gi|343481065|gb|AEM44784.1| cyclophilin [Momordica charantia]	Zosma37g00700 Peptidyl-prolyl cis-trans isomerase	XP_002274869.1 PREDICTED: peptidyl-prolyl cis-trans isomerase [Vitis vinifera]	gi|192910744|gb|ACF06480.1| cyclophilin [Elaeis guineensis]	gi|672159324|ref|XP_008799420.1| PREDICTED: peptidyl-prolyl cis-trans isomerase [Phoenix dactylifera]		GO:0000413|GO:0003755|GO:0005774|GO:0005794|GO:0005829|GO:0005886|GO:0006094|GO:0006096|GO:0006457|GO:0007165|GO:0009507|GO:0009651|GO:0046686|GO:0048046	slr1251 (Peptidyl-prolyl cis-trans isomerase (rotamase) - cyclophilin family)
P.oceanica_contig_01781	1696	gi|901790242|gb|KMZ55982.1| Polygalacturonase, family GH28 [Zostera marina]	Zosma9g00850 Polygalacturonase, family GH28	XP_002281827.2 PREDICTED: probable polygalacturonase At1g80170 [Vitis vinifera]	gi|743754874|ref|XP_010921896.1| PREDICTED: probable polygalacturonase At1g80170 [Elaeis guineensis]	gi|672183189|ref|XP_008811864.1| PREDICTED: probable polygalacturonase At1g80170 [Phoenix dactylifera]	IPR020892 (Cyclophilin-type peptidyl-prolyl cis-trans isomerase, conserved site); IPR029000 (Cyclophilin-like domain); IPR002130 (Cyclophilin-type peptidyl-prolyl cis-trans isomerase domain); IPR024936 (Cyclophilin-type peptidyl-prolyl cis-trans isomerase)	GO:0004650|GO:0005576|GO:0005975|GO:0016020|GO:0071555	CAC0355 (Endopolygalacturonase)
P.oceanica_contig_01782	2233	gi|901817870|gb|KMZ71479.1| hypothetical protein [Zostera marina]	Zosma17g00340	XP_010664356.1 PREDICTED: uncharacterized protein LOC100254028 isoform X2 [Vitis vinifera]	gi|743772779|ref|XP_010916702.1| PREDICTED: uncharacterized protein LOC105041427 [Elaeis guineensis]	gi|672192842|ref|XP_008775877.1| PREDICTED: uncharacterized protein LOC103696122 [Phoenix dactylifera]	IPR006626 (Parallel beta-helix repeat); IPR012334 (Pectin lyase fold); IPR000743 (Glycoside hydrolase, family 28); IPR011050 (Pectin lyase fold/virulence factor)
P.oceanica_contig_01783	1257	gi|720086090|ref|XP_010243732.1| zeaxanthin epoxidase, chloroplastic isoform X1 [Nelumbo nucifera]	Zosma107g00560	XP_002273249.1 PREDICTED: uncharacterized protein LOC100263360 [Vitis vinifera]	gi|743789351|ref|XP_010922882.1| PREDICTED: zeaxanthin epoxidase, chloroplastic [Elaeis guineensis]	gi|672137574|ref|XP_008792515.1| PREDICTED: zeaxanthin epoxidase, chloroplastic [Phoenix dactylifera]		GO:0000023|GO:0005515|GO:0006098|GO:0006364|GO:0009535|GO:0009570|GO:0009657|GO:0010103|GO:0010207|GO:0019252|GO:0043085	Cgl0046 (FOG: FHA domain)
P.oceanica_contig_01784	246						IPR008984 (SMAD/FHA domain); IPR000253 (Forkhead-associated (FHA) domain)
P.oceanica_contig_01785	1722	gi|901801479|gb|KMZ61425.1| Fatty acyl-CoA reductase [Zostera marina]	Zosma52g00750 Fatty acyl-CoA reductase	XP_002263127.1 PREDICTED: fatty acyl-CoA reductase 3 [Vitis vinifera]	gi|743863094|ref|XP_010943712.1| PREDICTED: probable fatty acyl-CoA reductase 4 [Elaeis guineensis]	gi|672162801|ref|XP_008801227.1| PREDICTED: probable fatty acyl-CoA reductase 4 [Phoenix dactylifera]		GO:0055114|GO:0080019	Rv0101_4 (Putative dehydrogenase domain of multifunctional non-ribosomal peptide synthetases and related enzymes); alr5357_2 (Putative dehydrogenase domain of multifunctional non-ribosomal peptide synthetases and related enzymes)
P.oceanica_contig_01786	4609	gi|901804196|gb|KMZ62941.1| DNA (cytosine-5-)-methyltransferase, partial [Zostera marina]	Zosma434g00060 DNA (cytosine-5-)-methyltransferase	XP_002276879.2 PREDICTED: uncharacterized protein LOC100243584 isoform X1 [Vitis vinifera]	gi|743810337|ref|XP_010928871.1| PREDICTED: uncharacterized protein LOC105050516 [Elaeis guineensis]	gi|672119355|ref|XP_008782914.1| PREDICTED: uncharacterized protein LOC103702321 isoform X2 [Phoenix dactylifera]	IPR016040 (NAD(P)-binding domain); IPR026055 (Fatty acyl-CoA reductase); IPR013120 (Male sterility, NAD-binding)
P.oceanica_contig_01787	1219
P.oceanica_contig_01788	415
P.oceanica_contig_01789	970
P.oceanica_contig_01790	574
P.oceanica_contig_01791	780	gi|695073270|ref|XP_009383794.1| desiccation-related protein PCC13-62-like [Musa acuminata subsp. malaccensis]		XP_002267051.2 PREDICTED: desiccation-related protein PCC13-62 [Vitis vinifera]	gi|743844770|ref|XP_010938426.1| PREDICTED: desiccation-related protein PCC13-62-like isoform X2 [Elaeis guineensis]	gi|672206938|ref|XP_008779568.1| PREDICTED: desiccation-related protein PCC13-62 [Phoenix dactylifera]
P.oceanica_contig_01792	330					gi|672121210|ref|XP_008783897.1| PREDICTED: protein DJ-1 homolog B-like [Phoenix dactylifera]
P.oceanica_contig_01793	261	gi|147821748|emb|CAN70438.1| hypothetical protein [Vitis vinifera]			gi|743879133|ref|XP_010908344.1| PREDICTED: uncharacterized protein LOC105034768 [Elaeis guineensis]
P.oceanica_contig_01794	665
P.oceanica_contig_01795	2682	gi|297790899|ref|XP_002863334.1| hypothetical protein [Arabidopsis lyrata subsp. lyrata]		XP_002266701.1 PREDICTED: uncharacterized protein LOC100262529 [Vitis vinifera]
P.oceanica_contig_01796	305
P.oceanica_contig_01797	276
P.oceanica_contig_01798	309		Zosma170g00510 Sugar phosphate exchanger 2	XP_002266677.1 PREDICTED: putative glycerol-3-phosphate transporter 1 [Vitis vinifera]	gi|743832482|ref|XP_010934991.1| PREDICTED: putative glycerol-3-phosphate transporter 1 [Elaeis guineensis]
P.oceanica_contig_01799	1267
P.oceanica_contig_01800	223				gi|743804782|ref|XP_010927275.1| PREDICTED: probable WRKY transcription factor 11 [Elaeis guineensis]	gi|672163356|ref|XP_008801524.1| PREDICTED: LOW QUALITY PROTEIN: probable WRKY transcription factor 17 [Phoenix dactylifera]
P.oceanica_contig_01801	1077
P.oceanica_contig_01802	2551
P.oceanica_contig_01803	294
P.oceanica_contig_01804	984
P.oceanica_contig_01805	761
P.oceanica_contig_01806	920	gi|659066910|ref|XP_008466920.1| hypothetical protein [Cucumis melo]	Zosma66g00590 unknown protein	XP_002285098.1 PREDICTED: uncharacterized protein LOC100259425 [Vitis vinifera]	gi|743850885|ref|XP_010939999.1| PREDICTED: uncharacterized protein LOC105058688 [Elaeis guineensis]	gi|672111020|ref|XP_008798490.1| PREDICTED: uncharacterized protein LOC103713366 [Phoenix dactylifera]		GO:0005783|GO:0006886|GO:0016021
P.oceanica_contig_01807	309						IPR008417 (B-cell receptor-associated protein 29/31)
P.oceanica_contig_01808	607
P.oceanica_contig_01809	1606	gi|720056699|ref|XP_010273754.1| putative pentatricopeptide repeat-containing protein At3g11460 [Nelumbo nucifera]	Zosma146g00630 Pentatricopeptide repeat-containing protein	XP_002278128.1 PREDICTED: pentatricopeptide repeat-containing protein At1g11290 [Vitis vinifera]	gi|743839176|ref|XP_010936927.1| PREDICTED: putative pentatricopeptide repeat-containing protein At3g11460 [Elaeis guineensis]	gi|672110795|ref|XP_008797358.1| PREDICTED: putative pentatricopeptide repeat-containing protein At3g11460 [Phoenix dactylifera]
P.oceanica_contig_01810	656	gi|672138060|ref|XP_008792774.1| inactive protein FON2 SPARE1-like [Phoenix dactylifera]	Zosma99g00760	XP_010648002.1 PREDICTED: CLAVATA3/ESR (CLE)-related protein 12 [Vitis vinifera]	gi|743760914|ref|XP_010939533.1| PREDICTED: CLAVATA3/ESR (CLE)-related protein 9-like [Elaeis guineensis]	gi|672138060|ref|XP_008792774.1| PREDICTED: inactive protein FON2 SPARE1-like [Phoenix dactylifera]
P.oceanica_contig_01811	637
P.oceanica_contig_01812	1544	gi|743841625|ref|XP_010937577.1| pentatricopeptide repeat-containing protein At1g11290-like [Elaeis guineensis]	Zosma88g00070 Pentatricopeptide repeat-containing protein, putative	XP_003632146.1 PREDICTED: pentatricopeptide repeat-containing protein At4g13650-like [Vitis vinifera]	gi|743841625|ref|XP_010937577.1| PREDICTED: pentatricopeptide repeat-containing protein At1g11290-like [Elaeis guineensis]	gi|672166353|ref|XP_008803106.1| PREDICTED: pentatricopeptide repeat-containing protein At1g11290-like [Phoenix dactylifera]		GO:0005515
P.oceanica_contig_01813	705						IPR002885 (Pentatricopeptide repeat); IPR011990 (Tetratricopeptide-like helical domain)
P.oceanica_contig_01814	331
P.oceanica_contig_01815	609
P.oceanica_contig_01816	211
P.oceanica_contig_01817	763	gi|743764183|ref|XP_010912297.1| hypothetical protein [Elaeis guineensis]		XP_002282533.1 PREDICTED: uncharacterized protein LOC100254636 [Vitis vinifera]	gi|743764183|ref|XP_010912297.1| PREDICTED: uncharacterized protein LOC105038251 [Elaeis guineensis]	gi|672121456|ref|XP_008784027.1| PREDICTED: uncharacterized protein LOC103703094 [Phoenix dactylifera]
P.oceanica_contig_01818	888
P.oceanica_contig_01819	337
P.oceanica_contig_01820	1727
P.oceanica_contig_01821	463
P.oceanica_contig_01822	781		Zosma142g00170 Succinate-semialdehyde dehydrogenase, mitochondrial	XP_002265514.1 PREDICTED: succinate-semialdehyde dehydrogenase, mitochondrial-like [Vitis vinifera]	gi|743768014|ref|XP_010914279.1| PREDICTED: succinate-semialdehyde dehydrogenase, mitochondrial isoform X1 [Elaeis guineensis]	gi|672179448|ref|XP_008809897.1| PREDICTED: succinate-semialdehyde dehydrogenase, mitochondrial isoform X2 [Phoenix dactylifera]
P.oceanica_contig_01823	1203
P.oceanica_contig_01824	357
P.oceanica_contig_01825	676
P.oceanica_contig_01826	526
P.oceanica_contig_01827	307
P.oceanica_contig_01828	658
P.oceanica_contig_01829	1012
P.oceanica_contig_01830	1182	gi|695010843|ref|XP_009392112.1| GDSL esterase/lipase At4g26790-like [Musa acuminata subsp. malaccensis]	Zosma109g00250 GDSL esterase/lipase	XP_010657253.1 PREDICTED: GDSL esterase/lipase At4g26790-like [Vitis vinifera]	gi|743861246|ref|XP_010943227.1| PREDICTED: GDSL esterase/lipase At4g26790 [Elaeis guineensis]	gi|672172018|ref|XP_008806091.1| PREDICTED: GDSL esterase/lipase At4g26790, partial [Phoenix dactylifera]		GO:0008152|GO:0016788	all3634 (Phospholipase/lecithinase/hemolysin)
P.oceanica_contig_01831	268						IPR013830 (SGNH hydrolase-type esterase domain); IPR001087 (GDSL lipase/esterase)
P.oceanica_contig_01832	440
P.oceanica_contig_01833	857
P.oceanica_contig_01834	270
P.oceanica_contig_01835	1454	gi|901815224|gb|KMZ69561.1| GDSL esterase/lipase APG [Zostera marina]	Zosma20g00390 GDSL esterase/lipase APG	XP_010654595.1 PREDICTED: GDSL esterase/lipase APG-like [Vitis vinifera]	gi|743799155|ref|XP_010925408.1| PREDICTED: GDSL esterase/lipase APG [Elaeis guineensis]	gi|672138966|ref|XP_008793255.1| PREDICTED: GDSL esterase/lipase APG [Phoenix dactylifera]		GO:0000038|GO:0000271|GO:0007389|GO:0008361|GO:0009664|GO:0009825|GO:0009832|GO:0009926|GO:0009932|GO:0016788|GO:0042335|GO:0043481|GO:0048046|GO:0048767|GO:0052886|GO:0052887|GO:0052889|GO:0055114	all3634 (Phospholipase/lecithinase/hemolysin); VCA0218 (Phospholipase/lecithinase/hemolysin)
P.oceanica_contig_01836	1482	gi|901815224|gb|KMZ69561.1| GDSL esterase/lipase APG [Zostera marina]	Zosma20g00390 GDSL esterase/lipase APG	XP_010654595.1 PREDICTED: GDSL esterase/lipase APG-like [Vitis vinifera]	gi|743799155|ref|XP_010925408.1| PREDICTED: GDSL esterase/lipase APG [Elaeis guineensis]	gi|672138966|ref|XP_008793255.1| PREDICTED: GDSL esterase/lipase APG [Phoenix dactylifera]	IPR013830 (SGNH hydrolase-type esterase domain); IPR001087 (GDSL lipase/esterase)	GO:0000038|GO:0000271|GO:0007389|GO:0008361|GO:0009664|GO:0009825|GO:0009832|GO:0009926|GO:0009932|GO:0016788|GO:0042335|GO:0043481|GO:0048046|GO:0048767|GO:0052886|GO:0052887|GO:0052889|GO:0055114	all3634 (Phospholipase/lecithinase/hemolysin)
P.oceanica_contig_01837	607						IPR013830 (SGNH hydrolase-type esterase domain); IPR001087 (GDSL lipase/esterase)
P.oceanica_contig_01838	1388	gi|743834281|ref|XP_010935489.1| hypothetical protein [Elaeis guineensis]	Zosma66g00120 Hydroxyacylglutathione hydrolase		gi|743834281|ref|XP_010935489.1| PREDICTED: uncharacterized protein LOC105055396 [Elaeis guineensis]	gi|672112446|ref|XP_008805868.1| PREDICTED: uncharacterized protein LOC103718713 [Phoenix dactylifera]			all1228 (Zn-dependent hydrolases, including glyoxylases)
P.oceanica_contig_01839	463						IPR001279 (Metallo-beta-lactamase)
P.oceanica_contig_01840	758
P.oceanica_contig_01841	670	gi|901823008|gb|KMZ74556.1| hypothetical protein [Zostera marina]	Zosma125g00190	XP_002276483.1 PREDICTED: uncharacterized protein LOC100243911 [Vitis vinifera]	gi|743815196|ref|XP_010930268.1| PREDICTED: uncharacterized protein LOC105051487 [Elaeis guineensis]	gi|672136251|ref|XP_008791816.1| PREDICTED: uncharacterized protein LOC103708586 [Phoenix dactylifera]
P.oceanica_contig_01842	851	gi|720002891|ref|XP_010256829.1| ethylene receptor 2-like isoform X3 [Nelumbo nucifera]		XP_002270757.1 PREDICTED: protein EIN4 [Vitis vinifera]	gi|743835276|ref|XP_010935766.1| PREDICTED: protein EIN4 [Elaeis guineensis]	gi|672140944|ref|XP_008794289.1| PREDICTED: protein EIN4-like isoform X2 [Phoenix dactylifera]		GO:0000155|GO:0004674|GO:0005524|GO:0005789|GO:0006355|GO:0009873|GO:0010105|GO:0016021|GO:0016023|GO:0018106|GO:0023014|GO:0038199|GO:0046872|GO:0051740|GO:2000904	alr4716_1 (FOG: PAS/PAC domain)
P.oceanica_contig_01843	415						IPR029016 (GAF domain-like)
P.oceanica_contig_01844	1375	gi|147769565|emb|CAN65707.1| hypothetical protein [Vitis vinifera]		XP_010656238.1 PREDICTED: uncharacterized protein LOC104880636 [Vitis vinifera]		gi|672207976|ref|XP_008779979.1| PREDICTED: putative ribonuclease H protein At1g65750 [Phoenix dactylifera]
P.oceanica_contig_01845	2140	gi|719986505|ref|XP_010251716.1| protein ZINC INDUCED FACILITATOR-LIKE 1-like isoform X5 [Nelumbo nucifera]	Zosma179g00180 Major facilitator superfamily antiporter, putative, expressed	XP_002277751.1 PREDICTED: protein ZINC INDUCED FACILITATOR-LIKE 1 [Vitis vinifera]	gi|743786157|ref|XP_010922100.1| PREDICTED: protein ZINC INDUCED FACILITATOR 1-like isoform X2 [Elaeis guineensis]	gi|672198577|ref|XP_008777370.1| PREDICTED: protein ZINC INDUCED FACILITATOR-LIKE 1-like isoform X2 [Phoenix dactylifera]		GO:0005215|GO:0016021|GO:0055085	YCR023c (Permeases of the major facilitator superfamily)
P.oceanica_contig_01846	822						IPR020846 (Major facilitator superfamily domain); IPR001958 (Tetracycline resistance protein TetA/multidrug resistance protein MdtG); IPR011701 (Major facilitator superfamily)
P.oceanica_contig_01847	496
P.oceanica_contig_01848	1118	gi|743873387|ref|XP_010906799.1| NAC domain-containing protein 21/22-like [Elaeis guineensis]	Zosma88g00680 NAC domain-containing protein 21/22, putative	XP_010652384.1 PREDICTED: NAC domain-containing protein 21/22 [Vitis vinifera]	gi|743873387|ref|XP_010906799.1| PREDICTED: NAC domain-containing protein 21/22-like [Elaeis guineensis]	gi|672113342|ref|XP_008810507.1| PREDICTED: protein CUP-SHAPED COTYLEDON 3-like isoform X1 [Phoenix dactylifera]		GO:0003677|GO:0006355
P.oceanica_contig_01849	1462						IPR003441 (NAC domain)
P.oceanica_contig_01850	859	gi|474009439|gb|EMS52533.1| ATP-citrate synthase [Triticum urartu]						GO:0003676|GO:0008152|GO:0016020|GO:0016740
P.oceanica_contig_01851	381
P.oceanica_contig_01852	1105		Zosma92g00830 Aspartate--tRNA ligase
P.oceanica_contig_01853	1044
P.oceanica_contig_01854	931	gi|449469831|ref|XP_004152622.1| blue copper protein-like [Cucumis sativus]	Zosma23g01240 Early nodulin-like protein	XP_002285736.1 PREDICTED: blue copper protein-like [Vitis vinifera]	gi|743849776|ref|XP_010939704.1| PREDICTED: blue copper protein-like [Elaeis guineensis]	gi|672171666|ref|XP_008805908.1| PREDICTED: blue copper protein-like [Phoenix dactylifera]		GO:0009055|GO:0016021
P.oceanica_contig_01855	347						IPR003245 (Phytocyanin domain); IPR008972 (Cupredoxin)
P.oceanica_contig_01856	1349
P.oceanica_contig_01857	1194
P.oceanica_contig_01858	486		Zosma42g01200 Dynamin, putative	XP_002281722.1 PREDICTED: dynamin-related protein 1E [Vitis vinifera]	gi|743778751|ref|XP_010919841.1| PREDICTED: dynamin-related protein 1E-like [Elaeis guineensis]	gi|672122706|ref|XP_008784690.1| PREDICTED: dynamin-related protein 1E-like [Phoenix dactylifera]
P.oceanica_contig_01859	543
P.oceanica_contig_01860	211
P.oceanica_contig_01861	1198	gi|147835847|emb|CAN70803.1| hypothetical protein [Vitis vinifera]		XP_010665225.1 PREDICTED: uncharacterized protein LOC104882708 [Vitis vinifera]	gi|743837753|ref|XP_010936494.1| PREDICTED: uncharacterized protein LOC105056119 [Elaeis guineensis]	gi|672111072|ref|XP_008798809.1| PREDICTED: putative ribonuclease H protein At1g65750 [Phoenix dactylifera]		GO:0005488
P.oceanica_contig_01862	2006	gi|672189020|ref|XP_008813732.1| 5'-adenylylsulfate reductase-like 5 [Phoenix dactylifera]	Zosma185g00510 5'-adenylylsulfate reductase-like 5	XP_002276765.2 PREDICTED: 5'-adenylylsulfate reductase-like 5 [Vitis vinifera]	gi|743791198|ref|XP_010923362.1| PREDICTED: 5'-adenylylsulfate reductase-like 5 [Elaeis guineensis]	gi|672189020|ref|XP_008813732.1| PREDICTED: 5'-adenylylsulfate reductase-like 5 [Phoenix dactylifera]		GO:0045454
P.oceanica_contig_01863	523						IPR012336 (Thioredoxin-like fold); IPR013766 (Thioredoxin domain)
P.oceanica_contig_01864	367
P.oceanica_contig_01865	939
P.oceanica_contig_01866	938	gi|743848968|ref|XP_010939501.1| zinc-finger homeodomain protein 9-like [Elaeis guineensis]	Zosma450g00040 ZF-HD homeobox protein	XP_002283533.1 PREDICTED: zinc-finger homeodomain protein 9 [Vitis vinifera]	gi|743848968|ref|XP_010939501.1| PREDICTED: zinc-finger homeodomain protein 9-like [Elaeis guineensis]	gi|672165430|ref|XP_008802616.1| PREDICTED: zinc-finger homeodomain protein 9-like [Phoenix dactylifera]		GO:0003677
P.oceanica_contig_01867	378	gi|672115374|ref|XP_008780606.1| zinc-finger homeodomain protein 9-like [Phoenix dactylifera]	Zosma89g00900 zinc finger homeodomain 1	XP_002283533.1 PREDICTED: zinc-finger homeodomain protein 9 [Vitis vinifera]	gi|743802194|ref|XP_010926548.1| PREDICTED: zinc-finger homeodomain protein 9-like [Elaeis guineensis]	gi|672115374|ref|XP_008780606.1| PREDICTED: zinc-finger homeodomain protein 9-like [Phoenix dactylifera]	IPR009057 (Homeodomain-like); IPR006455 (Homeodomain, ZF-HD class)	GO:0003677|GO:0003700|GO:0005634|GO:0006355|GO:0009739|GO:0042803
P.oceanica_contig_01868	326
P.oceanica_contig_01869	544
P.oceanica_contig_01870	971
P.oceanica_contig_01871	471
P.oceanica_contig_01872	214
P.oceanica_contig_01873	732
P.oceanica_contig_01874	737
P.oceanica_contig_01875	705
P.oceanica_contig_01876	2014
P.oceanica_contig_01877	499
P.oceanica_contig_01878	549
P.oceanica_contig_01879	1720
P.oceanica_contig_01880	471
P.oceanica_contig_01881	368
P.oceanica_contig_01882	1359
P.oceanica_contig_01883	937
P.oceanica_contig_01884	2226	gi|672138313|ref|XP_008792909.1| leucine-rich repeat receptor protein kinase EXS isoform X2 [Phoenix dactylifera]	Zosma42g00660 Receptor-like kinase	XP_002273978.2 PREDICTED: leucine-rich repeat receptor protein kinase EXS [Vitis vinifera]	gi|743879047|ref|XP_010908331.1| PREDICTED: leucine-rich repeat receptor protein kinase EXS [Elaeis guineensis]	gi|672138313|ref|XP_008792909.1| PREDICTED: leucine-rich repeat receptor protein kinase EXS isoform X2 [Phoenix dactylifera]		GO:0004672|GO:0004674|GO:0005515|GO:0005524|GO:0006468|GO:0016021	lin1934_1 (Serine/threonine protein kinase)
P.oceanica_contig_01885	1989	gi|901804529|gb|KMZ63026.1| hypothetical protein [Zostera marina]	Zosma42g00660 Receptor-like kinase	XP_002273978.2 PREDICTED: leucine-rich repeat receptor protein kinase EXS [Vitis vinifera]	gi|743879047|ref|XP_010908331.1| PREDICTED: leucine-rich repeat receptor protein kinase EXS [Elaeis guineensis]	gi|672138311|ref|XP_008792908.1| PREDICTED: leucine-rich repeat receptor protein kinase EXS isoform X1 [Phoenix dactylifera]	IPR008271 (Serine/threonine-protein kinase, active site); IPR000719 (Protein kinase domain); IPR032675 (Leucine-rich repeat domain, L domain-like); IPR002290 (Serine/threonine/dual specificity protein kinase, catalytic domain); IPR011009 (Protein kinase-like domain); IPR017441 (Protein kinase, ATP binding site); IPR001611 (Leucine-rich repeat); IPR003591 (Leucine-rich repeat, typical subtype); IP…	GO:0000166|GO:0004672|GO:0005515|GO:0016020|GO:0016310	alr0124_1 (Leucine-rich repeat (LRR) protein)
P.oceanica_contig_01886	609	gi|702326766|ref|XP_010053689.1| actin-depolymerizing factor [Eucalyptus grandis]	Zosma43g00970 Actin-depolymerizing factor	XP_002271495.1 PREDICTED: actin-depolymerizing factor 10 [Vitis vinifera]	gi|743878146|ref|XP_010908104.1| PREDICTED: zinc finger CCHC domain-containing protein 9-like [Elaeis guineensis]	gi|672169788|ref|XP_008804935.1| PREDICTED: actin-depolymerizing factor isoform X2 [Phoenix dactylifera]	IPR032675 (Leucine-rich repeat domain, L domain-like); IPR003591 (Leucine-rich repeat, typical subtype); IPR001611 (Leucine-rich repeat); IPR013210 (Leucine-rich repeat-containing N-terminal, plant-type)	GO:0003779|GO:0005622|GO:0015629|GO:0030042	YLL050c
P.oceanica_contig_01887	338						IPR017904 (ADF/Cofilin/Destrin); IPR029006 (ADF-H/Gelsolin-like domain); IPR002108 (Actin-depolymerising factor homology domain)
P.oceanica_contig_01888	946
P.oceanica_contig_01889	336	gi|743824503|ref|XP_010932796.1| serine/threonine-protein kinase HT1 isoform X3 [Elaeis guineensis]	Zosma9g00610 Protein kinase superfamily protein	XP_002283073.1 PREDICTED: serine/threonine-protein kinase HT1 [Vitis vinifera]	gi|743824503|ref|XP_010932796.1| PREDICTED: serine/threonine-protein kinase HT1 isoform X3 [Elaeis guineensis]	gi|672169862|ref|XP_008804977.1| PREDICTED: serine/threonine-protein kinase HT1 [Phoenix dactylifera]
P.oceanica_contig_01890	255		Zosma46g00040 4-coumarate--CoA ligase like		gi|743867143|ref|XP_010905239.1| PREDICTED: LOW QUALITY PROTEIN: 4-coumarate--CoA ligase-like 4 [Elaeis guineensis]	gi|672200153|ref|XP_008777804.1| PREDICTED: LOW QUALITY PROTEIN: 4-coumarate--CoA ligase-like 4 [Phoenix dactylifera]
P.oceanica_contig_01891	2096	gi|901809760|gb|KMZ66358.1| putative U3 small nucleolar RNA-interacting protein [Zostera marina]	Zosma29g00060 U3 small nucleolar RNA-interacting protein, putative	XP_010655734.1 PREDICTED: U3 small nucleolar RNA-interacting protein 2 [Vitis vinifera]	gi|743792402|ref|XP_010923673.1| PREDICTED: U3 small nucleolar RNA-interacting protein 2-like isoform X2 [Elaeis guineensis]	gi|672141263|ref|XP_008794456.1| PREDICTED: U3 small nucleolar RNA-interacting protein 2-like [Phoenix dactylifera]		GO:0005515|GO:0006364|GO:0030515|GO:0032040	SPAC2E1P5.05 (FOG: WD40 repeat)
P.oceanica_contig_01892	1503	gi|901814540|gb|KMZ68924.1| hypothetical protein [Zostera marina]	Zosma226g00260	XP_010663812.1 PREDICTED: pre-rRNA-processing protein ESF2 [Vitis vinifera]	gi|743785212|ref|XP_010921853.1| PREDICTED: pre-rRNA-processing protein ESF2 isoform X2 [Elaeis guineensis]	gi|672182898|ref|XP_008811707.1| PREDICTED: pre-rRNA-processing protein ESF2 isoform X1 [Phoenix dactylifera]	IPR017986 (WD40-repeat-containing domain); IPR001680 (WD40 repeat); IPR015943 (WD40/YVTN repeat-like-containing domain); IPR019775 (WD40 repeat, conserved site); IPR020472 (G-protein beta WD-40 repeat)	GO:0000166|GO:0000447|GO:0000472|GO:0000480|GO:0003676|GO:0003723|GO:0005730|GO:0016020|GO:0034462	SPBC28E12.05
P.oceanica_contig_01893	891						IPR012677 (Nucleotide-binding alpha-beta plait domain); IPR000504 (RNA recognition motif domain)
P.oceanica_contig_01894	1240
P.oceanica_contig_01895	282	gi|731403364|ref|XP_010655032.1| hypothetical protein [Vitis vinifera]		XP_010655032.1 PREDICTED: uncharacterized protein LOC104880355 [Vitis vinifera]	gi|743892130|ref|XP_010911479.1| PREDICTED: uncharacterized protein LOC105037523, partial [Elaeis guineensis]	gi|672197283|ref|XP_008777024.1| PREDICTED: uncharacterized protein LOC103697037 isoform X2 [Phoenix dactylifera]
P.oceanica_contig_01896	526	gi|56404379|sp|Q6QLW4.1|CYC_PECGU RecName: Full=Cytochrome c	Zosma117g00360 Cytochrome c	NP_001267985.1 uncharacterized protein LOC100243029 [Vitis vinifera]	gi|743762905|ref|XP_010910465.1| PREDICTED: cytochrome c [Elaeis guineensis]	gi|672173701|ref|XP_008806985.1| PREDICTED: cytochrome c [Phoenix dactylifera]	IPR029472 (Gag-polypeptide of LTR copia-type)	GO:0005758|GO:0009055|GO:0020037|GO:0046872|GO:0055114|GO:0070469	SPCC191.07 (Cytochrome c2)
P.oceanica_contig_01897	1547
P.oceanica_contig_01898	202
P.oceanica_contig_01899	939	gi|695060140|ref|XP_009418449.1| hypothetical protein [Musa acuminata subsp. malaccensis]	Zosma452g00180	XP_010644489.1 PREDICTED: uncharacterized protein LOC104877598 [Vitis vinifera]	gi|743757300|ref|XP_010921378.1| PREDICTED: uncharacterized protein LOC105044958 [Elaeis guineensis]	gi|672158964|ref|XP_008799230.1| PREDICTED: uncharacterized protein LOC103713948 [Phoenix dactylifera]
P.oceanica_contig_01900	240		Zosma1g00450 Probable ascorbate-specific transmembrane electron transporter1		gi|743852737|ref|XP_010940462.1| PREDICTED: probable ascorbate-specific transmembrane electron transporter 1 [Elaeis guineensis]	gi|672114816|ref|XP_008778726.1| PREDICTED: probable ascorbate-specific transmembrane electron transporter 1 [Phoenix dactylifera]	IPR008480 (Protein of unknown function DUF761, plant)
P.oceanica_contig_01901	443						IPR006593 (Cytochrome b561/ferric reductase transmembrane)
P.oceanica_contig_01902	2542	gi|674874627|emb|CDY58610.1| BnaCnng33390D [Brassica napus]		XP_010646662.1 PREDICTED: retrovirus-related Pol polyprotein from transposon TNT 1-94 isoform X1 [Vitis vinifera]	gi|743881467|ref|XP_010908910.1| PREDICTED: uncharacterized protein LOC105035160 [Elaeis guineensis]	gi|672180014|ref|XP_008810186.1| PREDICTED: uncharacterized protein LOC103721669 [Phoenix dactylifera]		GO:0003676|GO:0015074	YLR410w-b
P.oceanica_contig_01903	305						IPR012337 (Ribonuclease H-like domain); IPR001584 (Integrase, catalytic core)
P.oceanica_contig_01904	2122
P.oceanica_contig_01905	305			XP_002271649.1 PREDICTED: ATP-dependent Clp protease proteolytic subunit 3, chloroplastic [Vitis vinifera]	gi|743794288|ref|XP_010924136.1| PREDICTED: ATP-dependent Clp protease proteolytic subunit 3, chloroplastic [Elaeis guineensis]	gi|672126227|ref|XP_008786556.1| PREDICTED: ATP-dependent Clp protease proteolytic subunit 3, chloroplastic-like [Phoenix dactylifera]
P.oceanica_contig_01906	1527	gi|720089606|ref|XP_010244820.1| KH domain-containing protein At5g56140-like [Nelumbo nucifera]	Zosma101g00800 KH domain-containing protein	XP_002274648.1 PREDICTED: KH domain-containing protein At5g56140 [Vitis vinifera]	gi|743807181|ref|XP_010928017.1| PREDICTED: KH domain-containing protein At5g56140 isoform X2 [Elaeis guineensis]	gi|672170949|ref|XP_008805545.1| PREDICTED: KH domain-containing protein At5g56140-like isoform X4 [Phoenix dactylifera]			YLR116w_1 (Splicing factor (branch point binding protein)); ECU02g1160 (Splicing factor (branch point binding protein))
P.oceanica_contig_01907	512	gi|920695565|gb|KOM38790.1| hypothetical protein [Vigna angularis]		XP_010662546.1 PREDICTED: uncharacterized protein LOC104882159 [Vitis vinifera]	gi|743775829|ref|XP_010918307.1| PREDICTED: L-type lectin-domain containing receptor kinase IV.2-like, partial [Elaeis guineensis]	gi|672145214|ref|XP_008796519.1| PREDICTED: endoribonuclease Dicer homolog 3b-like [Phoenix dactylifera]
P.oceanica_contig_01908	1304
P.oceanica_contig_01909	327
P.oceanica_contig_01910	1303
P.oceanica_contig_01911	479
P.oceanica_contig_01912	1089
P.oceanica_contig_01913	704
P.oceanica_contig_01914	552	gi|595842066|ref|XP_007208340.1| hypothetical protein [Prunus persica]	Zosma28g00470 Protein TOC75-3, chloroplastic	XP_002280661.1 PREDICTED: protein TOC75-3, chloroplastic [Vitis vinifera]	gi|743841629|ref|XP_010937578.1| PREDICTED: protein TOC75-3, chloroplastic-like [Elaeis guineensis]	gi|672163492|ref|XP_008801596.1| PREDICTED: protein TOC75-3, chloroplastic-like [Phoenix dactylifera]		GO:0005515|GO:0005774|GO:0009658|GO:0009735|GO:0010006|GO:0015450|GO:0031359|GO:0045037|GO:0048481|GO:0048598
P.oceanica_contig_01915	525
P.oceanica_contig_01916	1350	gi|901813298|gb|KMZ67787.1| hypothetical protein [Zostera marina]	Zosma259g00080		gi|743778601|ref|XP_010919764.1| PREDICTED: PRA1 family protein F3-like [Elaeis guineensis]	gi|672142117|ref|XP_008794911.1| PREDICTED: PRA1 family protein F3-like [Phoenix dactylifera]		GO:0016020
P.oceanica_contig_01917	981						IPR004895 (Prenylated rab acceptor PRA1)
P.oceanica_contig_01918	216
P.oceanica_contig_01919	2323
P.oceanica_contig_01920	1267
P.oceanica_contig_01921	858
P.oceanica_contig_01922	1150	gi|672160816|ref|XP_008800198.1| ganglioside-induced differentiation-associated protein 2 [Phoenix dactylifera]	Zosma75g00680 Ganglioside-induced differentiation-associated protein	XP_002275793.1 PREDICTED: ganglioside-induced differentiation-associated protein 2 [Vitis vinifera]	gi|743845498|ref|XP_010938600.1| PREDICTED: ganglioside-induced differentiation-associated protein 2-like [Elaeis guineensis]	gi|672160816|ref|XP_008800198.1| PREDICTED: ganglioside-induced differentiation-associated protein 2 [Phoenix dactylifera]
P.oceanica_contig_01923	553		Zosma345g00120 NAD(+) kinase	XP_002284607.2 PREDICTED: NAD kinase 2, chloroplastic [Vitis vinifera]	gi|743816637|ref|XP_010930698.1| PREDICTED: probable NAD kinase 2, chloroplastic isoform X1 [Elaeis guineensis]	gi|672116882|ref|XP_008781613.1| PREDICTED: probable NAD kinase 2, chloroplastic isoform X1 [Phoenix dactylifera]
P.oceanica_contig_01924	1379
P.oceanica_contig_01925	1253
P.oceanica_contig_01926	418	gi|920716504|gb|KOM56592.1| hypothetical protein [Vigna angularis]		XP_010646662.1 PREDICTED: retrovirus-related Pol polyprotein from transposon TNT 1-94 isoform X1 [Vitis vinifera]	gi|743837132|ref|XP_010936309.1| PREDICTED: uncharacterized protein LOC105055965 [Elaeis guineensis]	gi|672180014|ref|XP_008810186.1| PREDICTED: uncharacterized protein LOC103721669 [Phoenix dactylifera]
P.oceanica_contig_01927	233
P.oceanica_contig_01928	1478	gi|947109474|gb|KRH57800.1| hypothetical protein [Glycine max]
P.oceanica_contig_01929	873
P.oceanica_contig_01930	1106
P.oceanica_contig_01931	2148	gi|399240832|gb|AFP43223.1| heat shock cognate 70 [Clarias macrocephalus]	Zosma118g00060 70 kDa heat shock protein	XP_002284063.1 PREDICTED: heat shock cognate 70 kDa protein 2 [Vitis vinifera]	gi|743841902|ref|XP_010937656.1| PREDICTED: probable mediator of RNA polymerase II transcription subunit 37c [Elaeis guineensis]	gi|672183513|ref|XP_008812036.1| PREDICTED: probable mediator of RNA polymerase II transcription subunit 37c [Phoenix dactylifera]		GO:0005524	SPCC1739.13 (Molecular chaperone)
P.oceanica_contig_01932	415					gi|672181232|ref|XP_008810827.1| PREDICTED: chitinase domain-containing protein 1 isoform X1 [Phoenix dactylifera]	IPR029048 (Heat shock protein 70kD, C-terminal domain); IPR029047 (Heat shock protein 70kD, peptide-binding domain); IPR013126 (Heat shock protein 70 family); IPR018181 (Heat shock protein 70, conserved site)
P.oceanica_contig_01933	365
P.oceanica_contig_01934	484	gi|38567889|emb|CAE03644.2| OSJNBa0060N03.9 [Oryza sativa Japonica Group]		XP_010646662.1 PREDICTED: retrovirus-related Pol polyprotein from transposon TNT 1-94 isoform X1 [Vitis vinifera]	gi|743837132|ref|XP_010936309.1| PREDICTED: uncharacterized protein LOC105055965 [Elaeis guineensis]	gi|672145214|ref|XP_008796519.1| PREDICTED: endoribonuclease Dicer homolog 3b-like [Phoenix dactylifera]		GO:0005737|GO:0016772|GO:0044237|GO:0046872|GO:0097159|GO:1901363
P.oceanica_contig_01935	1662
P.oceanica_contig_01936	379		Zosma89g01210 Light-harvesting complex II chlorophyll a/b binding protein	XP_002263201.1 PREDICTED: chlorophyll a-b binding protein CP24 10A, chloroplastic [Vitis vinifera]	gi|743849404|ref|XP_010939618.1| PREDICTED: chlorophyll a-b binding protein CP24 10A, chloroplastic-like [Elaeis guineensis]	gi|672134305|ref|XP_008790804.1| PREDICTED: chlorophyll a-b binding protein CP24 10A, chloroplastic-like [Phoenix dactylifera]
P.oceanica_contig_01937	1261						IPR022796 (Chlorophyll A-B binding protein); IPR023329 (Chlorophyll a/b binding protein domain)
P.oceanica_contig_01938	681	gi|340379945|ref|XP_003388485.1| cofilin-like [Amphimedon queenslandica]	Zosma118g00130 Actin depolymerizing factor	XP_002271495.1 PREDICTED: actin-depolymerizing factor 10 [Vitis vinifera]	gi|192912958|gb|ACF06587.1| actin depolymerizing factor [Elaeis guineensis]	gi|672129167|ref|XP_008788089.1| PREDICTED: actin-depolymerizing factor 7-like [Phoenix dactylifera]		GO:0003779|GO:0005622|GO:0015629|GO:0030042
P.oceanica_contig_01939	378						IPR017904 (ADF/Cofilin/Destrin); IPR002108 (Actin-depolymerising factor homology domain); IPR029006 (ADF-H/Gelsolin-like domain)
P.oceanica_contig_01940	645
P.oceanica_contig_01941	993
P.oceanica_contig_01942	1708	gi|743845998|ref|XP_010938721.1| 50S ribosomal protein L1, chloroplastic-like, partial [Elaeis guineensis]	Zosma86g00580 50S ribosomal protein L1	XP_002274498.1 PREDICTED: 50S ribosomal protein L1, chloroplastic [Vitis vinifera]	gi|743845998|ref|XP_010938721.1| PREDICTED: 50S ribosomal protein L1, chloroplastic-like, partial [Elaeis guineensis]	gi|672117692|ref|XP_008782038.1| PREDICTED: 50S ribosomal protein L1, chloroplastic [Phoenix dactylifera]		GO:0003723|GO:0003735|GO:0005634|GO:0006098|GO:0006354|GO:0006412|GO:0009073|GO:0009535|GO:0009570|GO:0009902|GO:0009941|GO:0010027|GO:0015934|GO:0015979|GO:0016226|GO:0019288|GO:0034660|GO:0042793|GO:0045036	alr5301 (Ribosomal protein L1)
P.oceanica_contig_01943	374						IPR005878 (Ribosomal protein L1, bacterial-type); IPR028364 (Ribosomal protein L1/ribosomal biogenesis protein); IPR016095 (Ribosomal protein L1, 3-layer alpha/beta-sandwich); IPR023674 (Ribosomal protein L1-like); IPR023673 (Ribosomal protein L1, conserved site); IPR016094 (Ribosomal protein L1, 2-layer alpha/beta-sandwich)
P.oceanica_contig_01944	1045
P.oceanica_contig_01945	452
P.oceanica_contig_01946	215
P.oceanica_contig_01947	211
P.oceanica_contig_01948	298
P.oceanica_contig_01949	246
P.oceanica_contig_01950	1002		Zosma450g00110 Chaperone protein dnaJ 13	XP_002270066.1 PREDICTED: chaperone protein dnaJ 13 [Vitis vinifera]		gi|672127006|ref|XP_008786963.1| PREDICTED: chaperone protein dnaJ 13 isoform X2 [Phoenix dactylifera]
P.oceanica_contig_01951	779
P.oceanica_contig_01952	505
P.oceanica_contig_01953	745
P.oceanica_contig_01954	282
P.oceanica_contig_01955	450
P.oceanica_contig_01956	473
P.oceanica_contig_01957	925
P.oceanica_contig_01958	391
P.oceanica_contig_01959	1202	gi|901817395|gb|KMZ71265.1| Proteasome subunit beta type [Zostera marina]	Zosma184g00160 Proteasome subunit beta type	XP_002284989.1 PREDICTED: proteasome subunit beta type-4 [Vitis vinifera]	gi|743854838|ref|XP_010941094.1| PREDICTED: proteasome subunit beta type-4-like isoform X1 [Elaeis guineensis]	gi|672180250|ref|XP_008810310.1| PREDICTED: proteasome subunit beta type-4-like [Phoenix dactylifera]		GO:0004175|GO:0004298|GO:0005634|GO:0005839|GO:0006094|GO:0006096|GO:0006635|GO:0009407|GO:0022626|GO:0043161|GO:0051603|GO:0051788|GO:0080129	SPBC577.10 (20S proteasome, alpha and beta subunits)
P.oceanica_contig_01960	1378	gi|901826238|gb|KMZ75639.1| hypothetical protein [Zostera marina]	Zosma112g00550 Sterol-C5(6)-desaturase homolog	XP_002284080.1 PREDICTED: delta(7)-sterol-C5(6)-desaturase [Vitis vinifera]	gi|743772260|ref|XP_010916434.1| PREDICTED: delta(7)-sterol-C5(6)-desaturase-like [Elaeis guineensis]	gi|672171919|ref|XP_008806038.1| PREDICTED: delta(7)-sterol-C5(6)-desaturase-like [Phoenix dactylifera]	IPR001353 (Proteasome, subunit alpha/beta); IPR023333 (Proteasome B-type subunit); IPR029055 (Nucleophile aminohydrolases, N-terminal); IPR016050 (Proteasome beta-type subunit, conserved site)	GO:0005506|GO:0006633|GO:0016021|GO:0016491|GO:0055114	SPAC1687.16c (Sterol desaturase)
P.oceanica_contig_01961	324	gi|901801506|gb|KMZ61452.1| WD-40 repeat family protein [Zostera marina]	Zosma52g01030 WD-40 repeat family protein	XP_002281238.1 PREDICTED: WD repeat-containing protein 5 homolog [Vitis vinifera]	gi|743876784|ref|XP_010907666.1| PREDICTED: guanine nucleotide-binding protein subunit beta-like protein [Elaeis guineensis]	gi|672137768|ref|XP_008792616.1| PREDICTED: WD repeat-containing protein wdr-5.1 [Phoenix dactylifera]	IPR006694 (Fatty acid hydroxylase)	GO:0008152|GO:0016740
P.oceanica_contig_01962	407
P.oceanica_contig_01963	879		Zosma11g00970 60S ribosomal protein L11-1	XP_002270266.1 PREDICTED: 60S ribosomal protein L11-1-like [Vitis vinifera]	gi|743851138|ref|XP_010940061.1| PREDICTED: 60S ribosomal protein L11-like [Elaeis guineensis]	gi|672106764|ref|XP_008786958.1| PREDICTED: 60S ribosomal protein L11-like [Phoenix dactylifera]
P.oceanica_contig_01964	1114
P.oceanica_contig_01965	682
P.oceanica_contig_01966	429
P.oceanica_contig_01967	2388	gi|743866815|ref|XP_010905157.1| 70 kDa peptidyl-prolyl isomerase-like isoform X2 [Elaeis guineensis]	Zosma56g00630 Peptidyl-prolyl cis-trans isomerase	XP_002263566.2 PREDICTED: peptidyl-prolyl cis-trans isomerase FKBP62 isoform X1 [Vitis vinifera]	gi|743866812|ref|XP_010905156.1| PREDICTED: 70 kDa peptidyl-prolyl isomerase-like isoform X1 [Elaeis guineensis]	gi|672141643|ref|XP_008794657.1| PREDICTED: 70 kDa peptidyl-prolyl isomerase-like [Phoenix dactylifera]		GO:0005515|GO:0006457	alr0577 (FKBP-type peptidyl-prolyl cis-trans isomerases 1)
P.oceanica_contig_01968	439						IPR023566 (Peptidyl-prolyl cis-trans isomerase, FKBP-type); IPR019734 (Tetratricopeptide repeat); IPR013026 (Tetratricopeptide repeat-containing domain); IPR011990 (Tetratricopeptide-like helical domain); IPR001179 (FKBP-type peptidyl-prolyl cis-trans isomerase domain)
P.oceanica_contig_01969	724	gi|720021670|ref|XP_010262795.1| cytochrome P450 86A1 [Nelumbo nucifera]	Zosma28g00680 cytochrome P450, family 86, subfamily A	XP_010650931.1 PREDICTED: cytochrome P450 86A1 [Vitis vinifera]	gi|743800961|ref|XP_010926207.1| PREDICTED: cytochrome P450 86A1-like [Elaeis guineensis]	gi|672124056|ref|XP_008785405.1| PREDICTED: cytochrome P450 86A1 [Phoenix dactylifera]		GO:0000041|GO:0004497|GO:0005506|GO:0005773|GO:0006631|GO:0010345|GO:0016021|GO:0016705|GO:0018685|GO:0020037|GO:0055114	all1361 (Cytochrome P450)
P.oceanica_contig_01970	445						IPR001128 (Cytochrome P450); IPR017972 (Cytochrome P450, conserved site); IPR002403 (Cytochrome P450, E-class, group IV)
P.oceanica_contig_01971	755
P.oceanica_contig_01972	328
P.oceanica_contig_01973	357
P.oceanica_contig_01974	252
P.oceanica_contig_01975	788
P.oceanica_contig_01976	214
P.oceanica_contig_01977	218
P.oceanica_contig_01978	1476
P.oceanica_contig_01979	211
P.oceanica_contig_01980	342
P.oceanica_contig_01981	641
P.oceanica_contig_01982	401
P.oceanica_contig_01983	724
P.oceanica_contig_01984	236		Zosma17g00450 6-phosphofructokinase
P.oceanica_contig_01985	745
P.oceanica_contig_01986	468
P.oceanica_contig_01987	841
P.oceanica_contig_01988	1393
P.oceanica_contig_01989	302
P.oceanica_contig_01990	249
P.oceanica_contig_01991	710	gi|920695291|gb|KOM38516.1| hypothetical protein [Vigna angularis]	Zosma18g01090 NAC domain-containing protein 1	XP_010653832.1 PREDICTED: NAC domain-containing protein 100-like [Vitis vinifera]	gi|743782988|ref|XP_010921291.1| PREDICTED: NAC domain-containing protein 100-like [Elaeis guineensis]	gi|672128994|ref|XP_008787998.1| PREDICTED: NAC domain-containing protein 100-like [Phoenix dactylifera]		GO:0003677|GO:0005634|GO:0006351|GO:0006355
P.oceanica_contig_01992	736						IPR003441 (NAC domain)
P.oceanica_contig_01993	1745
P.oceanica_contig_01994	601
P.oceanica_contig_01995	1058
P.oceanica_contig_01996	403
P.oceanica_contig_01997	312
P.oceanica_contig_01998	1248	gi|901815304|gb|KMZ69641.1| harpin-induced like protein 19 [Zostera marina]	Zosma20g01190 harpin-induced like protein 19	XP_010653100.1 PREDICTED: uncharacterized protein LOC100248515 [Vitis vinifera]	gi|743819049|ref|XP_010931412.1| PREDICTED: uncharacterized protein LOC105052336 [Elaeis guineensis]	gi|672169300|ref|XP_008804677.1| PREDICTED: uncharacterized protein LOC103717897 [Phoenix dactylifera]		GO:0016020
[truncated: 63,535 more rows]
