# Supplementary material for: Transcriptome characterisation and simple sequence repeat marker discovery in the seagrass Posidonia oceanica
Source: Sci Data. 2016 Dec 20;3:160115. doi: 10.1038/sdata.2016.115 (PMC5170596; doi:10.1038/sdata.2016.115)
Supplement: Supplementary Table S2 [file sdata2016115-s2.xls]

## Sheet: Foglio1
Table S2. List of SSR markers found in the Posidonia oceanica transcriptome
		c= combined SSR
		p2=dinucleotide; p3=trinucleotide; p4=tetranucleotide; p5= pentanucleotide; p6= hexanucleotide
Contig number	SSR on a contig	Unit size	Microsatellite_Id	SSR	size	start	end
contig_00004	1	p2	Pot_00001	(GA)7	14	343	356
contig_00042	1	p2	Pot_00002	(GA)13	26	3	28
contig_00046	1	c	Pot_00003	(CCA)6t(CTC)5	34	67	100
contig_00047	1	c	Pot_00004	(CCA)6t(CTC)5	34	67	100
contig_00048	1	p2	Pot_00005	(AG)6	12	711	722
contig_00048	2	p2	Pot_00006	(AG)6	12	783	794
contig_00052	1	p3	Pot_00007	(GGA)8	24	696	719
contig_00056	1	p3	Pot_00008	(GGT)5	15	1478	1492
contig_00057	1	p3	Pot_00009	(GGT)5	15	1571	1585
contig_00095	1	p3	Pot_00010	(GTG)6	18	55	72
contig_00098	1	p3	Pot_00011	(TCT)16	48	1527	1574
contig_00099	1	p3	Pot_00012	(GAA)8	24	298	321
contig_00104	1	p2	Pot_00013	(TG)6	12	108	119
contig_00115	1	p4	Pot_00014	(CCTC)6	24	15	38
contig_00119	1	p3	Pot_00015	(CTC)5	15	119	133
contig_00120	1	p3	Pot_00016	(CTC)5	15	119	133
contig_00130	1	p2	Pot_00017	(AG)14	28	1343	1370
contig_00133	1	p3	Pot_00018	(AAT)10	30	404	433
contig_00134	1	p2	Pot_00019	(TC)12	24	46	69
contig_00150	1	p2	Pot_00020	(AT)6	12	114	125
contig_00157	1	p2	Pot_00021	(AG)7	14	1578	1591
contig_00158	1	p2	Pot_00022	(AG)7	14	1651	1664
contig_00163	1	p2	Pot_00023	(CT)7	14	104	117
contig_00163	2	p3	Pot_00024	(TTC)5	15	501	515
contig_00165	1	p2	Pot_00025	(TC)11	22	54	75
contig_00166	1	p2	Pot_00026	(TC)11	22	54	75
contig_00168	1	p3	Pot_00027	(AGA)5	15	99	113
contig_00169	1	p3	Pot_00028	(CTC)5	15	238	252
contig_00170	1	p3	Pot_00029	(GGA)5	15	179	193
contig_00173	1	p3	Pot_00030	(CCT)8	24	120	143
contig_00173	2	p3	Pot_00031	(TCG)6	18	447	464
contig_00174	1	p3	Pot_00032	(TCG)6	18	161	178
contig_00174	2	p3	Pot_00033	(TCG)6	18	341	358
contig_00199	1	p3	Pot_00034	(GGT)5	15	755	769
contig_00200	1	p2	Pot_00035	(GA)8	16	1218	1233
contig_00201	1	p3	Pot_00036	(CTC)8	24	89	112
contig_00201	2	p3	Pot_00037	(GGC)5	15	203	217
contig_00205	1	p3	Pot_00038	(CAC)5	15	1245	1259
contig_00219	1	p2	Pot_00039	(CT)18	36	32	67
contig_00225	1	p2	Pot_00040	(GA)7	14	1394	1407
contig_00228	1	p3	Pot_00041	(AAG)5	15	33	47
contig_00235	1	p2	Pot_00042	(TC)10	20	37	56
contig_00246	1	p2	Pot_00043	(GA)9	18	2	19
contig_00247	1	p2	Pot_00044	(CT)10	20	408	427
contig_00312	1	p2	Pot_00045	(GA)7	14	49	62
contig_00312	2	p2	Pot_00046	(AG)7	14	181	194
contig_00315	1	p3	Pot_00047	(GAG)7	21	18	38
contig_00320	1	p3	Pot_00048	(GGA)5	15	625	639
contig_00321	1	p3	Pot_00049	(CCT)6	18	69	86
contig_00322	1	p3	Pot_00050	(CCT)6	18	69	86
contig_00337	1	p3	Pot_00051	(AGC)5	15	233	247
contig_00353	1	p2	Pot_00052	(TC)11	22	35	56
contig_00356	1	p5	Pot_00053	(GGAGT)5	25	220	244
contig_00401	1	p2	Pot_00054	(GT)7	14	32	45
contig_00412	1	p2	Pot_00055	(CT)8	16	73	88
contig_00423	1	p2	Pot_00056	(TC)10	20	52	71
contig_00428	1	p2	Pot_00057	(GT)7	14	389	402
contig_00431	1	p2	Pot_00058	(GT)10	20	251	270
contig_00451	1	p3	Pot_00059	(CCT)7	21	79	99
contig_00463	1	p5	Pot_00060	(CTTCC)5	25	953	977
contig_00465	1	c	Pot_00061	(CT)14(AT)12	52	1679	1730
contig_00468	1	p3	Pot_00062	(GAG)7	21	1014	1034
contig_00471	1	c	Pot_00063	(GAG)7aag(GAC)6t(ACG)7	64	44	107
contig_00475	1	p2	Pot_00064	(TC)9	18	1185	1202
contig_00475	2	p2	Pot_00065	(AG)13	26	1297	1322
contig_00479	1	p3	Pot_00066	(GAA)7	21	2097	2117
contig_00481	1	p3	Pot_00067	(CCT)5	15	852	866
contig_00488	1	p3	Pot_00068	(CCG)6	18	87	104
contig_00492	1	p3	Pot_00069	(TCT)15	45	183	227
contig_00493	1	p3	Pot_00070	(AAG)8	24	213	236
contig_00501	1	p2	Pot_00071	(TC)11	22	20	41
contig_00501	2	p3	Pot_00072	(CCA)6	18	423	440
contig_00504	1	p3	Pot_00073	(CAA)5	15	242	256
contig_00505	1	p2	Pot_00074	(AT)9	18	210	227
contig_00505	2	p2	Pot_00075	(AG)7	14	1213	1226
contig_00519	1	p3	Pot_00076	(CTC)5	15	1453	1467
contig_00530	1	p2	Pot_00077	(GA)6	12	1	12
contig_00530	2	p2	Pot_00078	(GA)12	24	68	91
contig_00558	1	p2	Pot_00079	(TA)6	12	239	250
contig_00571	1	p3	Pot_00080	(TCT)8	24	479	502
contig_00575	1	p2	Pot_00081	(TA)9	18	569	586
contig_00612	1	p3	Pot_00082	(CTC)5	15	439	453
contig_00613	1	p3	Pot_00083	(AGG)5	15	1	15
contig_00613	2	p2	Pot_00084	(CT)6	12	28	39
contig_00629	1	p3	Pot_00085	(TGT)6	18	395	412
contig_00633	1	p2	Pot_00086	(AG)11	22	37	58
contig_00648	1	p2	Pot_00087	(TC)6	12	64	75
contig_00661	1	p2	Pot_00088	(CT)16	32	152	183
contig_00663	1	p2	Pot_00089	(AT)8	16	241	256
contig_00666	1	p3	Pot_00090	(TCC)5	15	383	397
contig_00667	1	p3	Pot_00091	(GGA)5	15	1245	1259
contig_00669	1	p2	Pot_00092	(CT)9	18	44	61
contig_00669	2	p3	Pot_00093	(ACA)11	33	1660	1692
contig_00676	1	p2	Pot_00094	(TC)13	26	1253	1278
contig_00690	1	p2	Pot_00095	(TC)12	24	53	76
contig_00693	1	p3	Pot_00096	(GGT)5	15	2137	2151
contig_00695	1	p2	Pot_00097	(CT)11	22	2133	2154
contig_00697	1	p2	Pot_00098	(AC)7	14	16	29
contig_00698	1	p3	Pot_00099	(TCC)5	15	1566	1580
contig_00712	1	p3	Pot_00100	(GGT)8	24	557	580
contig_00764	1	c	Pot_00101	(TTG)8(TTC)8	48	175	222
contig_00770	1	p3	Pot_00102	(GTC)5	15	1087	1101
contig_00772	1	p2	Pot_00103	(CT)13	26	500	525
contig_00776	1	p2	Pot_00104	(AG)7	14	1947	1960
contig_00779	1	p3	Pot_00105	(GTG)5	15	404	418
contig_00796	1	p3	Pot_00106	(CAA)7	21	282	302
contig_00799	1	p3	Pot_00107	(TCT)5	15	74	88
contig_00799	2	p4	Pot_00108	(AACC)5	20	101	120
contig_00799	3	p3	Pot_00109	(TTC)6	18	223	240
contig_00812	1	p3	Pot_00110	(GAG)9	27	2512	2538
contig_00817	1	p2	Pot_00111	(TC)10	20	602	621
contig_00831	1	p2	Pot_00112	(TC)11	22	262	283
contig_00833	1	p3	Pot_00113	(AGG)5	15	305	319
contig_00851	1	p2	Pot_00114	(AC)9	18	1053	1070
contig_00855	1	p3	Pot_00115	(CAA)5	15	160	174
contig_00863	1	p2	Pot_00116	(AG)6	12	923	934
contig_00883	1	p2	Pot_00117	(TC)10	20	762	781
contig_00893	1	p3	Pot_00118	(ATT)7	21	60	80
contig_00914	1	p3	Pot_00119	(CCT)6	18	59	76
contig_00929	1	p3	Pot_00120	(GGA)7	21	651	671
contig_00953	1	p2	Pot_00121	(GA)19	38	360	397
contig_00984	1	p2	Pot_00122	(TC)7	14	57	70
contig_00988	1	p2	Pot_00123	(AG)23	46	2113	2158
contig_01007	1	c	Pot_00124	(TC)12(AC)6	36	690	725
contig_01040	1	p2	Pot_00125	(GA)6	12	149	160
contig_01045	1	p3	Pot_00126	(GTC)7	21	2668	2688
contig_01046	1	p2	Pot_00127	(AG)7	14	470	483
contig_01080	1	p2	Pot_00128	(AC)6	12	67	78
contig_01086	1	p2	Pot_00129	(TG)8	16	152	167
contig_01091	1	p3	Pot_00130	(GGC)5	15	379	393
contig_01099	1	p2	Pot_00131	(CA)7	14	594	607
contig_01099	2	p2	Pot_00132	(AG)7	14	689	702
contig_01103	1	p3	Pot_00133	(GAA)7	21	30	50
contig_01114	1	p3	Pot_00134	(TTC)5	15	5	19
contig_01126	1	p2	Pot_00135	(AG)7	14	83	96
contig_01132	1	p3	Pot_00136	(CAC)6	18	28	45
contig_01132	2	p2	Pot_00137	(CT)16	32	94	125
contig_01139	1	p3	Pot_00138	(GAG)6	18	738	755
contig_01139	2	c	Pot_00139	(CA)6(CT)6	24	859	882
contig_01149	1	p2	Pot_00140	(AC)10	20	310	329
contig_01153	1	p2	Pot_00141	(TG)6	12	325	336
contig_01154	1	p2	Pot_00142	(TA)6	12	64	75
contig_01155	1	p2	Pot_00143	(TC)7	14	57	70
contig_01155	2	p3	Pot_00144	(GGC)5	15	108	122
contig_01155	3	p2	Pot_00145	(TC)7	14	220	233
contig_01155	4	p3	Pot_00146	(GGC)5	15	271	285
contig_01156	1	p3	Pot_00147	(TTC)6	18	737	754
contig_01156	2	p2	Pot_00148	(TC)7	14	804	817
contig_01156	3	p3	Pot_00149	(GGC)5	15	855	869
contig_01166	1	p3	Pot_00150	(GAA)5	15	427	441
contig_01170	1	p3	Pot_00151	(ACC)5	15	73	87
contig_01173	1	p3	Pot_00152	(GAG)6	18	348	365
contig_01178	1	p2	Pot_00153	(CT)18	36	1	36
contig_01189	1	p3	Pot_00154	(TGG)5	15	23	37
contig_01197	1	p2	Pot_00155	(AT)8	16	609	624
contig_01197	2	p3	Pot_00156	(TTC)6	18	872	889
contig_01199	1	p2	Pot_00157	(CT)8	16	57	72
contig_01199	2	p2	Pot_00158	(TC)14	28	744	771
contig_01204	1	p3	Pot_00159	(TGG)5	15	49	63
contig_01232	1	p3	Pot_00160	(CCT)6	18	42	59
contig_01232	2	p2	Pot_00161	(TA)9	18	1142	1159
contig_01234	1	p3	Pot_00162	(AAG)7	21	265	285
contig_01236	1	p3	Pot_00163	(AAG)12	36	380	415
contig_01238	1	p3	Pot_00164	(GAG)6	18	36	53
contig_01248	1	p2	Pot_00165	(CT)10	20	97	116
contig_01250	1	p3	Pot_00166	(ATG)7	21	465	485
contig_01257	1	p3	Pot_00167	(CGT)9	27	2634	2660
contig_01269	1	p3	Pot_00168	(CCT)6	18	15	32
contig_01286	1	p2	Pot_00169	(GA)12	24	29	52
contig_01287	1	p2	Pot_00170	(GA)12	24	29	52
contig_01293	1	p3	Pot_00171	(GAG)5	15	2187	2201
contig_01293	2	p3	Pot_00172	(GAG)5	15	2244	2258
contig_01302	1	p3	Pot_00173	(TCT)5	15	191	205
contig_01307	1	p3	Pot_00174	(CCT)8	24	148	171
contig_01307	2	p6	Pot_00175	(TGGAAA)5	30	266	295
contig_01309	1	p3	Pot_00176	(ATC)6	18	271	288
contig_01309	2	p2	Pot_00177	(CT)6	12	374	385
contig_01309	3	p3	Pot_00178	(CCT)5	15	490	504
contig_01316	1	p3	Pot_00179	(TAT)12	36	276	311
contig_01323	1	p3	Pot_00180	(GGA)5	15	350	364
contig_01332	1	p3	Pot_00181	(GGA)5	15	178	192
contig_01341	1	p2	Pot_00182	(CA)6	12	266	277
contig_01349	1	p2	Pot_00183	(CT)7	14	183	196
contig_01349	2	p2	Pot_00184	(AG)10	20	265	284
contig_01371	1	p2	Pot_00185	(AG)7	14	269	282
contig_01378	1	p2	Pot_00186	(AG)8	16	20	35
contig_01379	1	p2	Pot_00187	(AG)8	16	20	35
contig_01383	1	p3	Pot_00188	(TCT)5	15	4	18
contig_01387	1	p3	Pot_00189	(TGG)5	15	12	26
contig_01419	1	p3	Pot_00190	(CCA)5	15	104	118
contig_01426	1	p3	Pot_00191	(AAG)5	15	288	302
contig_01430	1	p5	Pot_00192	(GAGTC)5	25	137	161
contig_01435	1	p2	Pot_00193	(AG)7	14	702	715
contig_01435	2	p2	Pot_00194	(GT)8	16	757	772
contig_01459	1	p2	Pot_00195	(GA)7	14	197	210
contig_01467	1	p2	Pot_00196	(AG)16	32	28	59
contig_01477	1	p3	Pot_00197	(TCT)6	18	309	326
contig_01484	1	p3	Pot_00198	(GAA)6	18	25	42
contig_01485	1	p3	Pot_00199	(AGG)8	24	137	160
contig_01513	1	p3	Pot_00200	(CTT)5	15	36	50
contig_01515	1	p3	Pot_00201	(CCG)5	15	78	92
contig_01515	2	p3	Pot_00202	(GAG)8	24	304	327
contig_01538	1	p3	Pot_00203	(ACG)5	15	269	283
contig_01541	1	p3	Pot_00204	(AAC)6	18	62	79
contig_01568	1	p2	Pot_00205	(AT)8	16	191	206
contig_01571	1	p3	Pot_00206	(GTG)8	24	437	460
contig_01579	1	p2	Pot_00207	(AG)7	14	157	170
contig_01605	1	p2	Pot_00208	(GT)9	18	208	225
contig_01615	1	p3	Pot_00209	(GAA)5	15	243	257
contig_01620	1	p2	Pot_00210	(AG)11	22	1	22
contig_01627	1	p3	Pot_00211	(TTC)5	15	671	685
contig_01627	2	p2	Pot_00212	(CT)9	18	713	730
contig_01634	1	p3	Pot_00213	(CCA)5	15	126	140
contig_01650	1	p3	Pot_00214	(CAC)8	24	281	304
contig_01650	2	p3	Pot_00215	(AAC)7	21	660	680
contig_01659	1	p2	Pot_00216	(TC)10	20	427	446
contig_01659	2	p2	Pot_00217	(TC)6	12	464	475
contig_01666	1	p2	Pot_00218	(CT)7	14	138	151
contig_01666	2	p3	Pot_00219	(TTC)8	24	844	867
contig_01670	1	p2	Pot_00220	(TC)6	12	80	91
contig_01678	1	p2	Pot_00221	(TC)10	20	847	866
contig_01679	1	p2	Pot_00222	(TC)10	20	794	813
contig_01708	1	p3	Pot_00223	(CCA)8	24	12	35
contig_01718	1	p3	Pot_00224	(CCA)6	18	140	157
contig_01726	1	p2	Pot_00225	(TC)7	14	23	36
contig_01745	1	p2	Pot_00226	(AG)17	34	554	587
contig_01753	1	p3	Pot_00227	(CCA)5	15	451	465
contig_01757	1	p3	Pot_00228	(GTG)6	18	379	396
contig_01762	1	p2	Pot_00229	(TC)11	22	267	288
contig_01771	1	p3	Pot_00230	(AGC)6	18	783	800
contig_01773	1	p3	Pot_00231	(GGA)6	18	1144	1161
contig_01774	1	p3	Pot_00232	(CGT)8	24	1956	1979
contig_01777	1	c	Pot_00233	(GTG)5gcaccacat(TGG)8	48	172	219
contig_01779	1	p2	Pot_00234	(CT)10	20	218	237
contig_01781	1	p3	Pot_00235	(TTG)6	18	246	263
contig_01791	1	p3	Pot_00236	(GCA)5	15	17	31
contig_01814	1	c	Pot_00237	(GAT)5(GGT)6	33	13	45
contig_01817	1	p2	Pot_00238	(AT)8	16	56	71
contig_01822	1	p2	Pot_00239	(AG)9	18	274	291
contig_01835	1	p4	Pot_00240	(CAAG)6	24	64	87
contig_01836	1	p4	Pot_00241	(CAAG)6	24	64	87
contig_01842	1	c	Pot_00242	(GAG)6gtt(GGA)5	36	794	829
contig_01848	1	p2	Pot_00243	(GA)10	20	1074	1093
contig_01855	1	p3	Pot_00244	(CTT)8	24	141	164
contig_01866	1	p3	Pot_00245	(TGG)9	27	910	936
contig_01867	1	p3	Pot_00246	(GTG)8	24	1	24
contig_01867	2	p3	Pot_00247	(AGA)11	33	344	376
contig_01871	1	c	Pot_00248	(AG)11atagaga(GT)8	45	10	54
contig_01873	1	p2	Pot_00249	(TG)6	12	31	42
contig_01892	1	p3	Pot_00250	(GGA)5	15	398	412
contig_01899	1	p3	Pot_00251	(GTG)5	15	557	571
contig_01899	2	p3	Pot_00252	(AGA)6	18	887	904
contig_01901	1	p2	Pot_00253	(TG)8	16	13	28
contig_01902	1	p2	Pot_00254	(GT)11	22	236	257
contig_01922	1	p2	Pot_00255	(CT)7	14	1033	1046
contig_01937	1	p2	Pot_00256	(CA)11	22	1063	1084
contig_01951	1	p2	Pot_00257	(AT)8	16	169	184
contig_01974	1	p3	Pot_00258	(AGA)8	24	185	208
contig_01982	1	p2	Pot_00259	(AT)7	14	317	330
contig_01988	1	p3	Pot_00260	(TCT)6	18	36	53
contig_01993	1	p2	Pot_00261	(AT)7	14	1694	1707
contig_01998	1	p3	Pot_00262	(GAC)5	15	842	856
contig_01999	1	c	Pot_00263	(CT)9(AT)8	34	22	55
contig_02001	1	p4	Pot_00264	(ATTA)6	24	524	547
contig_02019	1	p2	Pot_00265	(GT)10	20	1087	1106
contig_02020	1	p6	Pot_00266	(GAGAAG)5	30	113	142
contig_02021	1	p3	Pot_00267	(GAA)8	24	1032	1055
contig_02024	1	p3	Pot_00268	(GAA)5	15	172	186
contig_02030	1	p3	Pot_00269	(GGT)5	15	11	25
contig_02037	1	p2	Pot_00270	(AG)8	16	1980	1995
contig_02046	1	p3	Pot_00271	(GCT)7	21	150	170
contig_02046	2	p3	Pot_00272	(CTT)7	21	201	221
contig_02048	1	p3	Pot_00273	(CCG)5	15	131	145
contig_02066	1	p3	Pot_00274	(CAC)5	15	1714	1728
contig_02080	1	p2	Pot_00275	(TA)7	14	161	174
contig_02105	1	p3	Pot_00276	(GGC)5	15	371	385
contig_02106	1	p2	Pot_00277	(AG)6	12	1240	1251
contig_02108	1	p3	Pot_00278	(GAG)5	15	1256	1270
contig_02111	1	p3	Pot_00279	(GCT)6	18	1307	1324
contig_02117	1	p3	Pot_00280	(GGA)7	21	1123	1143
contig_02125	1	p3	Pot_00281	(GAG)6	18	2282	2299
contig_02125	2	p3	Pot_00282	(GGA)5	15	2338	2352
contig_02130	1	p2	Pot_00283	(AG)17	34	1224	1257
contig_02137	1	p3	Pot_00284	(AAG)7	21	409	429
contig_02140	1	p2	Pot_00285	(CT)18	36	69	104
contig_02149	1	p2	Pot_00286	(TA)15	30	945	974
contig_02152	1	p3	Pot_00287	(AGG)6	18	1118	1135
contig_02155	1	p3	Pot_00288	(TCT)5	15	667	681
contig_02159	1	p2	Pot_00289	(AG)7	14	44	57
contig_02163	1	p2	Pot_00290	(GA)8	16	38	53
contig_02164	1	p2	Pot_00291	(GT)8	16	3774	3789
contig_02175	1	p3	Pot_00292	(CAG)5	15	220	234
contig_02179	1	p2	Pot_00293	(GA)18	36	103	138
contig_02183	1	p2	Pot_00294	(TC)17	34	941	974
contig_02184	1	p2	Pot_00295	(TC)17	34	599	632
contig_02187	1	p2	Pot_00296	(CT)8	16	1037	1052
contig_02187	2	p3	Pot_00297	(ACA)5	15	1073	1087
contig_02188	1	c	Pot_00298	(AAAT)5(AC)10(AT)6	52	123	174
contig_02188	2	p2	Pot_00299	(AT)6	12	190	201
contig_02202	1	p3	Pot_00300	(CTC)7	21	289	309
contig_02204	1	p2	Pot_00301	(CA)14	28	485	512
contig_02205	1	p2	Pot_00302	(GT)12	24	222	245
contig_02223	1	p3	Pot_00303	(CGT)5	15	1984	1998
contig_02223	2	p3	Pot_00304	(CCT)6	18	2015	2032
contig_02226	1	p3	Pot_00305	(TTC)7	21	26	46
contig_02231	1	p2	Pot_00306	(AG)8	16	163	178
contig_02231	2	p3	Pot_00307	(GGC)5	15	265	279
contig_02238	1	p2	Pot_00308	(TC)7	14	179	192
contig_02250	1	c*	Pot_00309	(CT)9(TCT)5*	30	710	739
contig_02272	1	p3	Pot_00310	(CTC)5	15	160	174
contig_02275	1	p2	Pot_00311	(AC)9	18	345	362
contig_02277	1	p2	Pot_00312	(AT)6	12	345	356
contig_02288	1	c	Pot_00313	(AG)8tgagt(GA)12	45	29	73
contig_02295	1	p3	Pot_00314	(ATG)5	15	2620	2634
contig_02296	1	p3	Pot_00315	(ATG)5	15	2386	2400
contig_02300	1	p3	Pot_00316	(CCT)5	15	112	126
contig_02300	2	p3	Pot_00317	(CGG)5	15	1083	1097
contig_02301	1	p3	Pot_00318	(CCT)5	15	112	126
contig_02301	2	p3	Pot_00319	(CGG)5	15	993	1007
contig_02304	1	p2	Pot_00320	(AG)8	16	957	972
contig_02305	1	p2	Pot_00321	(AG)8	16	984	999
contig_02322	1	p3	Pot_00322	(TCT)5	15	176	190
contig_02336	1	p3	Pot_00323	(CCG)5	15	354	368
contig_02344	1	p3	Pot_00324	(CGT)5	15	213	227
contig_02350	1	p2	Pot_00325	(TC)12	24	56	79
contig_02363	1	p3	Pot_00326	(ACC)5	15	160	174
contig_02363	2	p2	Pot_00327	(CT)8	16	245	260
contig_02369	1	p3	Pot_00328	(GGA)7	21	117	137
contig_02371	1	p4	Pot_00329	(ATAA)5	20	165	184
contig_02376	1	p2	Pot_00330	(TC)12	24	2358	2381
contig_02388	1	p3	Pot_00331	(AGG)6	18	243	260
contig_02407	1	p3	Pot_00332	(TCT)6	18	69	86
contig_02407	2	p3	Pot_00333	(GAG)5	15	895	909
contig_02408	1	p3	Pot_00334	(GAG)7	21	55	75
contig_02408	2	p2	Pot_00335	(GA)7	14	255	268
contig_02409	1	p3	Pot_00336	(ACC)5	15	60	74
contig_02409	2	p3	Pot_00337	(TCC)5	15	96	110
contig_02412	1	p3	Pot_00338	(GTG)7	21	1747	1767
contig_02414	1	p2	Pot_00339	(CT)10	20	35	54
contig_02418	1	p2	Pot_00340	(TG)8	16	243	258
contig_02419	1	p3	Pot_00341	(GCT)5	15	836	850
contig_02429	1	p3	Pot_00342	(AAG)5	15	220	234
contig_02446	1	p2	Pot_00343	(CT)10	20	830	849
contig_02452	1	p2	Pot_00344	(AG)12	24	671	694
contig_02463	1	p3	Pot_00345	(GGT)6	18	22	39
contig_02463	2	p3	Pot_00346	(GGA)5	15	127	141
contig_02481	1	p2	Pot_00347	(GA)12	24	44	67
contig_02515	1	p2	Pot_00348	(GA)12	24	236	259
contig_02531	1	p3	Pot_00349	(CTT)5	15	379	393
contig_02533	1	p3	Pot_00350	(AGA)5	15	251	265
contig_02537	1	p2	Pot_00351	(CT)15	30	39	68
contig_02540	1	p2	Pot_00352	(AC)6	12	249	260
contig_02546	1	p3	Pot_00353	(TGT)5	15	437	451
contig_02558	1	p2	Pot_00354	(GA)6	12	325	336
contig_02561	1	p3	Pot_00355	(AGG)5	15	1172	1186
contig_02579	1	p3	Pot_00356	(AAG)8	24	163	186
contig_02579	2	p3	Pot_00357	(GGT)5	15	2147	2161
contig_02579	3	p3	Pot_00358	(GGA)8	24	2234	2257
contig_02590	1	p3	Pot_00359	(GAG)6	18	289	306
contig_02591	1	p3	Pot_00360	(GAG)6	18	289	306
contig_02607	1	p2	Pot_00361	(CA)6	12	314	325
contig_02610	1	p3	Pot_00362	(TAC)5	15	689	703
contig_02611	1	p3	Pot_00363	(GAG)5	15	390	404
contig_02616	1	p3	Pot_00364	(CCT)5	15	720	734
contig_02655	1	p2	Pot_00365	(GA)10	20	312	331
contig_02658	1	p2	Pot_00366	(AG)10	20	2890	2909
contig_02668	1	p3	Pot_00367	(TCT)5	15	148	162
contig_02680	1	p3	Pot_00368	(ACG)5	15	310	324
contig_02682	1	p2	Pot_00369	(GA)6	12	296	307
contig_02683	1	p2	Pot_00370	(GA)6	12	524	535
contig_02686	1	p2	Pot_00371	(GA)7	14	76	89
contig_02689	1	p3	Pot_00372	(AGG)6	18	344	361
contig_02690	1	p3	Pot_00373	(GAA)10	30	1	30
contig_02690	2	p2	Pot_00374	(AG)6	12	74	85
contig_02717	1	p2	Pot_00375	(CT)16	32	293	324
contig_02733	1	p3	Pot_00376	(TGG)6	18	194	211
contig_02747	1	p2	Pot_00377	(AT)12	24	558	581
contig_02757	1	p3	Pot_00378	(TGG)5	15	143	157
contig_02776	1	p3	Pot_00379	(GGA)5	15	607	621
contig_02789	1	p3	Pot_00380	(AGC)5	15	176	190
contig_02793	1	p4	Pot_00381	(ATTT)5	20	43	62
contig_02796	1	p2	Pot_00382	(AG)9	18	25	42
contig_02809	1	p3	Pot_00383	(CAC)5	15	764	778
contig_02812	1	p3	Pot_00384	(TCT)5	15	106	120
contig_02812	2	p3	Pot_00385	(AGA)5	15	197	211
contig_02834	1	p2	Pot_00386	(GT)9	18	516	533
contig_02837	1	p3	Pot_00387	(AGG)5	15	388	402
contig_02851	1	p2	Pot_00388	(AG)20	40	769	808
contig_02859	1	p2	Pot_00389	(TA)8	16	185	200
contig_02863	1	p3	Pot_00390	(GAC)5	15	429	443
contig_02872	1	p2	Pot_00391	(AC)9	18	122	139
contig_02875	1	p3	Pot_00392	(TCT)14	42	1121	1162
contig_02878	1	p3	Pot_00393	(GAA)6	18	33	50
contig_02879	1	p2	Pot_00394	(GA)6	12	82	93
contig_02902	1	p3	Pot_00395	(GCT)5	15	31	45
contig_02905	1	p2	Pot_00396	(AG)6	12	1	12
contig_02923	1	p2	Pot_00397	(AG)7	14	57	70
contig_02923	2	p2	Pot_00398	(GA)13	26	301	326
contig_02938	1	p3	Pot_00399	(ATT)5	15	1100	1114
contig_02942	1	p3	Pot_00400	(GCG)5	15	109	123
contig_02948	1	p3	Pot_00401	(TCC)9	27	101	127
contig_02948	2	p2	Pot_00402	(CT)18	36	265	300
contig_02949	1	p3	Pot_00403	(GAA)5	15	450	464
contig_02972	1	p2	Pot_00404	(AG)6	12	39	50
contig_02978	1	p6	Pot_00405	(CGGGGA)5	30	737	766
contig_02979	1	p6	Pot_00406	(CGGGGA)5	30	879	908
contig_02991	1	p3	Pot_00407	(AAG)5	15	72	86
contig_02993	1	p2	Pot_00408	(CT)12	24	58	81
contig_03000	1	p2	Pot_00409	(TC)10	20	53	72
contig_03042	1	p3	Pot_00410	(AGA)10	30	50	79
contig_03056	1	p3	Pot_00411	(GAA)7	21	63	83
contig_03057	1	p2	Pot_00412	(GA)11	22	306	327
contig_03061	1	p3	Pot_00413	(AAG)5	15	1040	1054
contig_03064	1	c	Pot_00414	(TG)7t(AG)13	41	2	42
contig_03070	1	p3	Pot_00415	(CCA)5	15	535	549
contig_03070	2	p3	Pot_00416	(TTC)5	15	598	612
contig_03070	3	p3	Pot_00417	(CCA)8	24	656	679
contig_03073	1	p3	Pot_00418	(GTG)5	15	447	461
contig_03077	1	p2	Pot_00419	(AC)6	12	88	99
contig_03078	1	p3	Pot_00420	(AGA)6	18	44	61
contig_03081	1	p2	Pot_00421	(GA)7	14	60	73
contig_03094	1	p2	Pot_00422	(AG)7	14	769	782
contig_03099	1	p3	Pot_00423	(GAA)5	15	1151	1165
contig_03130	1	p2	Pot_00424	(GT)9	18	463	480
contig_03132	1	p2	Pot_00425	(TA)8	16	11	26
contig_03133	1	p3	Pot_00426	(GAG)5	15	1255	1269
contig_03140	1	p2	Pot_00427	(AT)10	20	470	489
contig_03147	1	p2	Pot_00428	(TC)12	24	391	414
contig_03153	1	p3	Pot_00429	(GGT)9	27	11	37
contig_03153	2	p3	Pot_00430	(GAC)9	27	303	329
contig_03154	1	p3	Pot_00431	(GGT)9	27	11	37
contig_03154	2	p3	Pot_00432	(GAC)9	27	194	220
contig_03175	1	p2	Pot_00433	(TA)6	12	666	677
contig_03196	1	p3	Pot_00434	(TCT)11	33	388	420
contig_03202	1	p2	Pot_00435	(TC)6	12	97	108
contig_03202	2	c	Pot_00436	(TGG)5tgaggggttt(GGTGGA)6	61	1253	1313
contig_03207	1	p4	Pot_00437	(ATCG)6	24	211	234
contig_03210	1	p2	Pot_00438	(CT)16	32	4128	4159
contig_03212	1	p2	Pot_00439	(CT)7	14	60	73
contig_03226	1	p3	Pot_00440	(GGT)5	15	545	559
contig_03231	1	p3	Pot_00441	(GTG)6	18	2331	2348
contig_03245	1	p3	Pot_00442	(AGC)7	21	598	618
contig_03253	1	p2	Pot_00443	(GA)6	12	256	267
contig_03263	1	p3	Pot_00444	(AGA)7	21	466	486
contig_03263	2	p3	Pot_00445	(GTG)6	18	528	545
contig_03269	1	p3	Pot_00446	(CCT)6	18	35	52
contig_03272	1	c	Pot_00447	(GA)10ac(TG)10	42	1242	1283
contig_03276	1	p2	Pot_00448	(GA)6	12	2258	2269
contig_03289	1	p3	Pot_00449	(AGA)7	21	189	209
contig_03289	2	p3	Pot_00450	(CTA)6	18	631	648
contig_03304	1	p3	Pot_00451	(AGA)8	24	1055	1078
contig_03306	1	p4	Pot_00452	(TTCC)5	20	1193	1212
contig_03307	1	p4	Pot_00453	(TTCC)5	20	1131	1150
contig_03310	1	p3	Pot_00454	(AAG)7	21	180	200
contig_03310	2	p3	Pot_00455	(CCG)5	15	694	708
contig_03313	1	p3	Pot_00456	(CTT)6	18	221	238
contig_03318	1	p3	Pot_00457	(TTA)10	30	492	521
contig_03319	1	p2	Pot_00458	(AG)6	12	136	147
contig_03329	1	p3	Pot_00459	(GAA)5	15	248	262
contig_03336	1	p2	Pot_00460	(AT)6	12	238	249
contig_03351	1	p3	Pot_00461	(ACC)7	21	57	77
contig_03351	2	p3	Pot_00462	(GGT)6	18	699	716
contig_03351	3	p2	Pot_00463	(TA)16	32	1429	1460
contig_03381	1	p2	Pot_00464	(AG)12	24	439	462
contig_03391	1	p3	Pot_00465	(GGA)8	24	157	180
contig_03391	2	p2	Pot_00466	(AG)17	34	352	385
contig_03396	1	p2	Pot_00467	(AT)7	14	69	82
contig_03399	1	p3	Pot_00468	(GAA)6	18	1506	1523
contig_03458	1	p3	Pot_00469	(TGT)5	15	340	354
contig_03458	2	p3	Pot_00470	(TCC)7	21	710	730
contig_03460	1	p3	Pot_00471	(CCT)11	33	883	915
contig_03479	1	p3	Pot_00472	(AAT)5	15	47	61
contig_03479	2	p2	Pot_00473	(AG)6	12	170	181
contig_03482	1	p2	Pot_00474	(AG)15	30	419	448
contig_03490	1	p2	Pot_00475	(GA)6	12	771	782
contig_03494	1	p3	Pot_00476	(TTG)6	18	108	125
contig_03517	1	p2	Pot_00477	(AG)11	22	40	61
contig_03517	2	p2	Pot_00478	(TC)7	14	287	300
contig_03517	3	p2	Pot_00479	(TC)11	22	368	389
contig_03517	4	p3	Pot_00480	(AGG)5	15	403	417
contig_03530	1	p2	Pot_00481	(CT)7	14	196	209
contig_03542	1	p2	Pot_00482	(TA)9	18	135	152
contig_03545	1	p2	Pot_00483	(TC)11	22	560	581
contig_03559	1	p3	Pot_00484	(GAA)5	15	408	422
contig_03559	2	p3	Pot_00485	(AGG)7	21	859	879
contig_03577	1	p2	Pot_00486	(AG)12	24	1436	1459
contig_03583	1	p2	Pot_00487	(TG)8	16	146	161
contig_03586	1	p3	Pot_00488	(GGA)8	24	991	1014
contig_03587	1	p3	Pot_00489	(ACC)6	18	250	267
contig_03594	1	p2	Pot_00490	(GA)8	16	2203	2218
contig_03599	1	c	Pot_00491	(TCA)6(TCT)14	60	1157	1216
contig_03603	1	p3	Pot_00492	(GTC)6	18	1472	1489
contig_03614	1	p2	Pot_00493	(AG)15	30	567	596
contig_03619	1	p3	Pot_00494	(TGG)5	15	952	966
contig_03620	1	p2	Pot_00495	(TA)6	12	26	37
contig_03620	2	p2	Pot_00496	(AT)10	20	833	852
contig_03637	1	p3	Pot_00497	(CTT)8	24	240	263
contig_03649	1	p2	Pot_00498	(AG)11	22	305	326
contig_03650	1	p2	Pot_00499	(AT)6	12	686	697
contig_03654	1	p2	Pot_00500	(AG)22	44	299	342
contig_03658	1	p3	Pot_00501	(GGA)7	21	38	58
contig_03668	1	p3	Pot_00502	(AAG)6	18	37	54
contig_03671	1	p3	Pot_00503	(CTC)6	18	54	71
contig_03674	1	p3	Pot_00504	(CTC)7	21	206	226
contig_03674	2	p3	Pot_00505	(TTG)6	18	478	495
contig_03679	1	p2	Pot_00506	(AC)6	12	146	157
contig_03679	2	p3	Pot_00507	(TTC)16	48	961	1008
contig_03690	1	p3	Pot_00508	(TTC)5	15	3	17
contig_03690	2	p3	Pot_00509	(GGA)5	15	407	421
contig_03691	1	p2	Pot_00510	(GA)7	14	1122	1135
contig_03731	1	p2	Pot_00511	(AG)7	14	3971	3984
contig_03732	1	p2	Pot_00512	(AG)7	14	3808	3821
contig_03736	1	p3	Pot_00513	(CCG)5	15	147	161
contig_03737	1	p3	Pot_00514	(GGT)5	15	2080	2094
contig_03738	1	p2	Pot_00515	(TC)12	24	893	916
contig_03750	1	p2	Pot_00516	(CT)11	22	262	283
contig_03752	1	p3	Pot_00517	(TCT)5	15	200	214
contig_03755	1	p2	Pot_00518	(AG)16	32	925	956
contig_03762	1	p3	Pot_00519	(GCA)5	15	1462	1476
contig_03762	2	p2	Pot_00520	(GA)9	18	1535	1552
contig_03763	1	p3	Pot_00521	(GCA)5	15	1350	1364
contig_03763	2	p2	Pot_00522	(GA)9	18	1423	1440
contig_03769	1	p3	Pot_00523	(CCA)5	15	643	657
contig_03780	1	p3	Pot_00524	(GTG)5	15	180	194
contig_03781	1	p2	Pot_00525	(TA)6	12	297	308
contig_03791	1	p3	Pot_00526	(AGA)7	21	282	302
contig_03806	1	p3	Pot_00527	(TCT)5	15	2012	2026
contig_03809	1	p2	Pot_00528	(AC)9	18	316	333
contig_03809	2	p4	Pot_00529	(AAAC)5	20	352	371
contig_03819	1	c	Pot_00530	(TA)6(TG)14	40	455	494
contig_03820	1	p2	Pot_00531	(GT)8	16	1	16
contig_03821	1	p2	Pot_00532	(AT)14	28	895	922
contig_03845	1	p3	Pot_00533	(TCT)7	21	482	502
contig_03854	1	c	Pot_00534	(TGTC)6tctca(CT)14	57	19	75
contig_03860	1	p3	Pot_00535	(ACA)6	18	71	88
contig_03866	1	p2	Pot_00536	(AG)6	12	191	202
contig_03920	1	p2	Pot_00537	(TC)6	12	206	217
contig_03921	1	p2	Pot_00538	(GA)7	14	784	797
contig_03965	1	p3	Pot_00539	(GTT)6	18	53	70
contig_03981	1	p3	Pot_00540	(GAG)7	21	40	60
contig_03983	1	p2	Pot_00541	(AG)11	22	32	53
contig_03984	1	p3	Pot_00542	(AGA)7	21	6	26
contig_03984	2	p3	Pot_00543	(GAC)6	18	113	130
contig_03997	1	p3	Pot_00544	(AGC)5	15	84	98
contig_04006	1	p3	Pot_00545	(CCT)5	15	7	21
contig_04007	1	p2	Pot_00546	(CT)12	24	518	541
contig_04013	1	p2	Pot_00547	(GA)8	16	36	51
contig_04022	1	p2	Pot_00548	(AT)9	18	197	214
contig_04025	1	p2	Pot_00549	(TA)8	16	27	42
contig_04050	1	p3	Pot_00550	(AGC)5	15	231	245
contig_04063	1	p2	Pot_00551	(TC)6	12	77	88
contig_04065	1	p3	Pot_00552	(CTT)5	15	31	45
contig_04066	1	p3	Pot_00553	(AGA)8	24	41	64
contig_04066	2	p3	Pot_00554	(GAG)5	15	214	228
contig_04072	1	c	Pot_00555	(TTC)6c(TCT)7	40	181	220
contig_04088	1	p2	Pot_00556	(TA)6	12	52	63
contig_04100	1	p2	Pot_00557	(TC)6	12	6	17
contig_04101	1	p3	Pot_00558	(GGA)7	21	3	23
contig_04101	2	p3	Pot_00559	(GGA)8	24	114	137
contig_04106	1	p2	Pot_00560	(CT)15	30	1	30
contig_04107	1	p2	Pot_00561	(CT)15	30	1	30
contig_04112	1	p2	Pot_00562	(TC)7	14	408	421
contig_04119	1	p2	Pot_00563	(AT)6	12	859	870
contig_04122	1	p2	Pot_00564	(CT)13	26	33	58
contig_04122	2	p2	Pot_00565	(TC)12	24	495	518
contig_04125	1	p2	Pot_00566	(TG)8	16	794	809
contig_04129	1	p3	Pot_00567	(CTC)7	21	261	281
contig_04129	2	p2	Pot_00568	(TC)14	28	315	342
contig_04132	1	p3	Pot_00569	(TCC)6	18	37	54
contig_04132	2	p3	Pot_00570	(TCT)5	15	105	119
contig_04142	1	p2	Pot_00571	(GA)13	26	171	196
contig_04156	1	p3	Pot_00572	(CAG)5	15	902	916
contig_04180	1	p2	Pot_00573	(CA)6	12	35	46
contig_04183	1	p3	Pot_00574	(AAC)8	24	197	220
contig_04187	1	p3	Pot_00575	(TCC)7	21	441	461
contig_04198	1	p3	Pot_00576	(GAG)5	15	728	742
contig_04207	1	p3	Pot_00577	(GGC)5	15	350	364
contig_04207	2	p3	Pot_00578	(GTC)5	15	629	643
contig_04226	1	p3	Pot_00579	(CCT)8	24	188	211
contig_04227	1	p2	Pot_00580	(TC)6	12	758	769
contig_04239	1	p4	Pot_00581	(TTTA)5	20	452	471
contig_04245	1	p3	Pot_00582	(GGA)6	18	1388	1405
contig_04259	1	p3	Pot_00583	(GTG)10	30	478	507
contig_04265	1	p2	Pot_00584	(GA)13	26	241	266
contig_04265	2	p2	Pot_00585	(GA)17	34	667	700
contig_04269	1	p2	Pot_00586	(GA)17	34	315	348
contig_04298	1	p2	Pot_00587	(TG)11	22	35	56
contig_04300	1	p2	Pot_00588	(GA)8	16	81	96
contig_04316	1	p3	Pot_00589	(GGA)6	18	348	365
contig_04322	1	p2	Pot_00590	(AG)16	32	1917	1948
contig_04326	1	p3	Pot_00591	(AGA)6	18	161	178
contig_04328	1	p3	Pot_00592	(CCT)5	15	353	367
contig_04329	1	p3	Pot_00593	(CTC)8	24	477	500
contig_04335	1	p3	Pot_00594	(CAC)5	15	334	348
contig_04335	2	p2	Pot_00595	(GA)6	12	1591	1602
contig_04344	1	p2	Pot_00596	(CT)7	14	364	377
contig_04346	1	p3	Pot_00597	(AGT)10	30	42	71
contig_04348	1	p2	Pot_00598	(TA)7	14	848	861
contig_04350	1	p2	Pot_00599	(GA)11	22	338	359
contig_04351	1	p3	Pot_00600	(CCT)5	15	29	43
contig_04357	1	p2	Pot_00601	(TA)9	18	984	1001
contig_04359	1	p3	Pot_00602	(AGA)5	15	447	461
contig_04381	1	c*	Pot_00603	(GCA)7(AG)6*	32	5	36
contig_04381	2	p4	Pot_00604	(TCTA)7	28	61	88
contig_04385	1	p3	Pot_00605	(TGG)6	18	1991	2008
contig_04385	2	p2	Pot_00606	(AG)9	18	2392	2409
contig_04387	1	p3	Pot_00607	(GCT)5	15	489	503
contig_04390	1	p3	Pot_00608	(GAT)5	15	344	358
contig_04398	1	p2	Pot_00609	(GA)11	22	65	86
contig_04399	1	p2	Pot_00610	(GA)11	22	65	86
contig_04404	1	p2	Pot_00611	(TA)10	20	941	960
contig_04406	1	p3	Pot_00612	(CAA)6	18	131	148
contig_04418	1	p2	Pot_00613	(TC)23	46	925	970
contig_04427	1	p3	Pot_00614	(CCG)5	15	365	379
contig_04435	1	p3	Pot_00615	(GAC)8	24	12	35
contig_04440	1	p2	Pot_00616	(TC)17	34	1	34
contig_04445	1	p3	Pot_00617	(CTT)5	15	2653	2667
contig_04445	2	c	Pot_00618	(ACC)5(GCC)5	30	2985	3014
contig_04454	1	p2	Pot_00619	(TC)6	12	9	20
contig_04461	1	p3	Pot_00620	(GGA)5	15	236	250
contig_04462	1	p2	Pot_00621	(AT)14	28	2100	2127
contig_04471	1	c	Pot_00622	(TCC)8(TCT)5	39	117	155
contig_04472	1	p3	Pot_00623	(GGT)5	15	1309	1323
contig_04473	1	p2	Pot_00624	(AC)7	14	72	85
contig_04481	1	p2	Pot_00625	(CT)6	12	2284	2295
contig_04487	1	p2	Pot_00626	(TA)6	12	1527	1538
contig_04488	1	p3	Pot_00627	(TTA)7	21	42	62
contig_04491	1	p2	Pot_00628	(TG)6	12	822	833
contig_04502	1	p3	Pot_00629	(CCT)6	18	1696	1713
contig_04517	1	p2	Pot_00630	(TA)7	14	39	52
contig_04518	1	p2	Pot_00631	(TA)7	14	39	52
contig_04529	1	p3	Pot_00632	(AAG)8	24	38	61
contig_04533	1	p2	Pot_00633	(TA)7	14	69	82
contig_04533	2	p4	Pot_00634	(AAAG)5	20	554	573
contig_04538	1	p2	Pot_00635	(GA)9	18	435	452
contig_04548	1	p2	Pot_00636	(CT)9	18	37	54
contig_04550	1	p2	Pot_00637	(TC)8	16	1592	1607
contig_04557	1	p3	Pot_00638	(TTG)5	15	155	169
contig_04558	1	p3	Pot_00639	(TTG)5	15	155	169
contig_04569	1	p2	Pot_00640	(AC)8	16	73	88
contig_04574	1	p4	Pot_00641	(AAAT)5	20	388	407
contig_04580	1	p3	Pot_00642	(CTT)8	24	295	318
contig_04581	1	p3	Pot_00643	(TCT)9	27	244	270
contig_04591	1	p3	Pot_00644	(TTC)7	21	165	185
contig_04604	1	p3	Pot_00645	(GAA)5	15	747	761
contig_04605	1	p2	Pot_00646	(TC)14	28	240	267
contig_04606	1	p2	Pot_00647	(AG)12	24	383	406
contig_04620	1	p3	Pot_00648	(GAG)5	15	261	275
contig_04631	1	p3	Pot_00649	(ACA)6	18	253	270
contig_04638	1	c	Pot_00650	(TC)10(GATC)5	40	723	762
contig_04668	1	p3	Pot_00651	(CTT)5	15	318	332
contig_04670	1	p3	Pot_00652	(TTC)11	33	1391	1423
contig_04671	1	p3	Pot_00653	(TTC)11	33	1271	1303
contig_04672	1	p2	Pot_00654	(TA)8	16	382	397
contig_04675	1	p2	Pot_00655	(AG)16	32	2515	2546
contig_04677	1	p3	Pot_00656	(CTT)14	42	773	814
contig_04683	1	p3	Pot_00657	(GGA)6	18	161	178
contig_04688	1	p2	Pot_00658	(TA)6	12	62	73
contig_04707	1	p2	Pot_00659	(AG)6	12	282	293
contig_04711	1	p2	Pot_00660	(GT)7	14	2495	2508
contig_04712	1	p2	Pot_00661	(GT)7	14	694	707
contig_04736	1	p3	Pot_00662	(GTC)9	27	61	87
contig_04736	2	p3	Pot_00663	(AAC)6	18	267	284
contig_04739	1	p2	Pot_00664	(AG)11	22	668	689
contig_04739	2	p2	Pot_00665	(TG)8	16	742	757
contig_04740	1	p2	Pot_00666	(AT)9	18	194	211
contig_04752	1	p3	Pot_00667	(TTC)11	33	196	228
contig_04757	1	p2	Pot_00668	(CT)16	32	1306	1337
contig_04780	1	p2	Pot_00669	(GA)7	14	2859	2872
contig_04795	1	p3	Pot_00670	(GAG)6	18	63	80
contig_04798	1	p3	Pot_00671	(CTC)5	15	710	724
contig_04799	1	p3	Pot_00672	(CTC)5	15	597	611
contig_04804	1	p2	Pot_00673	(GT)7	14	1390	1403
contig_04809	1	p2	Pot_00674	(AG)15	30	9	38
contig_04809	2	p3	Pot_00675	(AGG)11	33	380	412
contig_04844	1	p3	Pot_00676	(CTT)6	18	117	134
contig_04853	1	p2	Pot_00677	(TG)20	40	1129	1168
contig_04856	1	p3	Pot_00678	(TGT)5	15	401	415
contig_04894	1	c	Pot_00679	(AG)12aaaggcttct(AG)8	50	12	61
contig_04895	1	c	Pot_00680	(AG)12aaaggcttct(AG)8	50	12	61
contig_04934	1	p6	Pot_00681	(AACACA)6	36	336	371
contig_04936	1	p2	Pot_00682	(TA)6	12	275	286
contig_04936	2	p3	Pot_00683	(GGA)7	21	2664	2684
contig_04959	1	p3	Pot_00684	(CTT)11	33	1	33
contig_04984	1	p3	Pot_00685	(AAG)5	15	325	339
contig_04985	1	p3	Pot_00686	(AAG)5	15	185	199
contig_04986	1	p3	Pot_00687	(AAG)8	24	30	53
contig_04994	1	p2	Pot_00688	(AT)10	20	1692	1711
contig_04994	2	p2	Pot_00689	(TA)10	20	1755	1774
contig_04998	1	p3	Pot_00690	(AAC)8	24	1	24
contig_04998	2	p3	Pot_00691	(CAA)9	27	167	193
contig_04999	1	p3	Pot_00692	(CAG)7	21	25	45
contig_05000	1	p2	Pot_00693	(AG)16	32	369	400
contig_05014	1	p3	Pot_00694	(AGA)6	18	228	245
contig_05033	1	p3	Pot_00695	(CCA)5	15	2496	2510
contig_05034	1	c	Pot_00696	(CT)6cgt(TC)6	27	193	219
contig_05034	2	p2	Pot_00697	(CT)6	12	293	304
contig_05039	1	p2	Pot_00698	(CT)10	20	570	589
contig_05041	1	p2	Pot_00699	(GA)7	14	44	57
contig_05045	1	p2	Pot_00700	(TC)16	32	19	50
contig_05045	2	p2	Pot_00701	(CT)8	16	139	154
contig_05061	1	p3	Pot_00702	(GGA)5	15	516	530
contig_05086	1	p2	Pot_00703	(GA)8	16	26	41
contig_05086	2	p3	Pot_00704	(TGG)8	24	72	95
contig_05087	1	p2	Pot_00705	(GA)8	16	26	41
contig_05087	2	p3	Pot_00706	(TGG)8	24	72	95
contig_05097	1	p3	Pot_00707	(GAA)10	30	470	499
contig_05099	1	p2	Pot_00708	(TC)8	16	120	135
contig_05112	1	p3	Pot_00709	(CCA)5	15	318	332
contig_05119	1	p3	Pot_00710	(TCT)10	30	753	782
contig_05134	1	p3	Pot_00711	(AGA)11	33	591	623
contig_05144	1	p3	Pot_00712	(GAC)5	15	519	533
contig_05150	1	p3	Pot_00713	(GCC)5	15	701	715
contig_05165	1	p2	Pot_00714	(TC)12	24	34	57
contig_05169	1	p3	Pot_00715	(GAC)9	27	592	618
contig_05172	1	p3	Pot_00716	(GGT)7	21	3810	3830
contig_05192	1	p3	Pot_00717	(ACA)7	21	424	444
contig_05193	1	p3	Pot_00718	(TAT)5	15	55	69
contig_05199	1	p2	Pot_00719	(TA)6	12	386	397
contig_05215	1	c	Pot_00720	(CT)10ttctgctg(CCA)5	43	65	107
contig_05215	2	p3	Pot_00721	(GTG)7	21	324	344
contig_05219	1	p2	Pot_00722	(TA)6	12	52	63
contig_05219	2	p2	Pot_00723	(AG)10	20	397	416
contig_05236	1	p3	Pot_00724	(TTC)11	33	47	79
contig_05243	1	c*	Pot_00725	(CTCC)6(CTCCCT)5*	50	612	661
contig_05246	1	p2	Pot_00726	(CT)7	14	279	292
contig_05270	1	p2	Pot_00727	(AG)11	22	33	54
contig_05272	1	c	Pot_00728	(ACC)5(ATC)9	42	1294	1335
contig_05287	1	p3	Pot_00729	(AAG)5	15	253	267
contig_05296	1	p2	Pot_00730	(TC)15	30	491	520
contig_05297	1	p2	Pot_00731	(CT)12	24	1	24
contig_05297	2	p2	Pot_00732	(GA)6	12	151	162
contig_05302	1	p3	Pot_00733	(TTA)6	18	123	140
contig_05332	1	p2	Pot_00734	(CT)14	28	663	690
contig_05334	1	p3	Pot_00735	(GGA)5	15	1391	1405
contig_05343	1	p3	Pot_00736	(CCA)6	18	75	92
contig_05343	2	p3	Pot_00737	(GAG)5	15	607	621
contig_05347	1	p2	Pot_00738	(TA)7	14	98	111
contig_05358	1	p3	Pot_00739	(ACC)5	15	93	107
contig_05359	1	p3	Pot_00740	(ACC)5	15	93	107
contig_05363	1	p2	Pot_00741	(GA)8	16	68	83
contig_05380	1	p3	Pot_00742	(AGA)7	21	1	21
contig_05386	1	p3	Pot_00743	(GAA)5	15	554	568
contig_05387	1	p3	Pot_00744	(CGC)5	15	28	42
contig_05395	1	p2	Pot_00745	(AT)6	12	31	42
contig_05399	1	p2	Pot_00746	(AT)8	16	141	156
contig_05402	1	p3	Pot_00747	(TCT)9	27	969	995
contig_05412	1	p2	Pot_00748	(AT)6	12	409	420
contig_05417	1	p2	Pot_00749	(TC)19	38	554	591
contig_05430	1	p4	Pot_00750	(ATCA)5	20	358	377
contig_05453	1	p2	Pot_00751	(AG)10	20	33	52
contig_05454	1	p2	Pot_00752	(CT)8	16	42	57
contig_05455	1	p3	Pot_00753	(AGC)6	18	324	341
contig_05455	2	p3	Pot_00754	(TCT)6	18	682	699
contig_05455	3	p4	Pot_00755	(TTGC)5	20	714	733
contig_05466	1	p3	Pot_00756	(GAA)5	15	241	255
contig_05476	1	p3	Pot_00757	(ATT)5	15	133	147
contig_05500	1	p3	Pot_00758	(GAG)6	18	2059	2076
contig_05518	1	p3	Pot_00759	(CTC)5	15	1715	1729
contig_05519	1	p4	Pot_00760	(AACC)6	24	607	630
contig_05519	2	p3	Pot_00761	(GAA)5	15	649	663
contig_05522	1	p2	Pot_00762	(CT)13	26	2674	2699
contig_05535	1	p3	Pot_00763	(GGT)5	15	2101	2115
contig_05552	1	p2	Pot_00764	(AC)6	12	611	622
contig_05572	1	p2	Pot_00765	(CT)15	30	557	586
contig_05577	1	c	Pot_00766	(CTC)6(ATC)5	33	163	195
contig_05593	1	p3	Pot_00767	(ATA)8	24	10	33
contig_05593	2	p3	Pot_00768	(TCT)7	21	763	783
contig_05594	1	p3	Pot_00769	(ATA)8	24	10	33
contig_05594	2	p3	Pot_00770	(TCT)7	21	690	710
contig_05596	1	p3	Pot_00771	(ACC)6	18	64	81
contig_05596	2	p3	Pot_00772	(GAC)5	15	190	204
contig_05610	1	p3	Pot_00773	(AGA)9	27	477	503
contig_05623	1	p3	Pot_00774	(AGA)5	15	326	340
contig_05639	1	p3	Pot_00775	(TCT)8	24	536	559
contig_05670	1	p3	Pot_00776	(GAA)5	15	27	41
contig_05671	1	p4	Pot_00777	(GGCA)5	20	265	284
contig_05673	1	p2	Pot_00778	(TA)6	12	17	28
contig_05699	1	p2	Pot_00779	(GA)7	14	634	647
contig_05699	2	p3	Pot_00780	(TCT)7	21	727	747
contig_05700	1	p2	Pot_00781	(GA)7	14	1393	1406
contig_05700	2	p3	Pot_00782	(TCT)7	21	1486	1506
contig_05705	1	p3	Pot_00783	(AGG)5	15	338	352
contig_05710	1	p3	Pot_00784	(GAA)10	30	50	79
contig_05711	1	p3	Pot_00785	(TTC)6	18	73	90
contig_05714	1	p2	Pot_00786	(CT)11	22	3	24
contig_05715	1	p3	Pot_00787	(CAT)5	15	259	273
contig_05715	2	p2	Pot_00788	(TG)7	14	498	511
contig_05716	1	p3	Pot_00789	(GCA)5	15	1629	1643
contig_05719	1	p3	Pot_00790	(GGA)5	15	19	33
contig_05725	1	p2	Pot_00791	(AG)7	14	777	790
contig_05737	1	p2	Pot_00792	(GA)13	26	22	47
contig_05764	1	p2	Pot_00793	(TA)6	12	1411	1422
contig_05767	1	p2	Pot_00794	(GA)12	24	701	724
contig_05768	1	p3	Pot_00795	(AGG)7	21	521	541
contig_05801	1	p2	Pot_00796	(AT)6	12	980	991
contig_05804	1	p3	Pot_00797	(GGA)5	15	803	817
contig_05817	1	p2	Pot_00798	(CT)16	32	477	508
contig_05818	1	p3	Pot_00799	(TCC)5	15	569	583
contig_05818	2	p2	Pot_00800	(GA)12	24	1367	1390
contig_05835	1	p2	Pot_00801	(TC)6	12	10	21
contig_05853	1	p3	Pot_00802	(CGA)6	18	37	54
contig_05853	2	p2	Pot_00803	(GA)10	20	148	167
contig_05853	3	p2	Pot_00804	(TG)6	12	183	194
contig_05857	1	c	Pot_00805	(ATCT)6(TCTG)5	44	1	44
contig_05858	1	c	Pot_00806	(TAGA)6gc(GA)6	38	1	38
contig_05863	1	p2	Pot_00807	(TG)7	14	293	306
contig_05872	1	p3	Pot_00808	(GAA)6	18	204	221
contig_05885	1	p3	Pot_00809	(CTG)6	18	432	449
contig_05885	2	p3	Pot_00810	(TCC)6	18	463	480
contig_05886	1	p3	Pot_00811	(GAG)6	18	55	72
contig_05889	1	p3	Pot_00812	(GAG)5	15	986	1000
contig_05898	1	p4	Pot_00813	(TAGA)7	28	199	226
contig_05907	1	p4	Pot_00814	(TTCT)5	20	311	330
contig_05918	1	p3	Pot_00815	(CTC)7	21	19	39
contig_05947	1	p3	Pot_00816	(TCT)5	15	342	356
contig_05954	1	p3	Pot_00817	(CAG)6	18	491	508
contig_05954	2	p3	Pot_00818	(GAA)6	18	1268	1285
contig_05954	3	p3	Pot_00819	(CGA)5	15	1437	1451
contig_05954	4	p4	Pot_00820	(GATA)5	20	1933	1952
contig_05954	5	c*	Pot_00821	(TGA)6(GATA)5*	36	2013	2048
contig_05981	1	p2	Pot_00822	(CT)11	22	513	534
contig_06004	1	p3	Pot_00823	(CAC)6	18	65	82
contig_06010	1	p3	Pot_00824	(AAG)6	18	581	598
contig_06040	1	p3	Pot_00825	(TGT)8	24	873	896
contig_06046	1	p3	Pot_00826	(GGA)6	18	187	204
contig_06060	1	p3	Pot_00827	(TTC)5	15	109	123
contig_06062	1	p3	Pot_00828	(CGG)5	15	209	223
contig_06067	1	p3	Pot_00829	(TCT)5	15	1168	1182
contig_06070	1	p2	Pot_00830	(AG)8	16	39	54
contig_06071	1	p3	Pot_00831	(GAC)7	21	1050	1070
contig_06075	1	p3	Pot_00832	(CAC)6	18	108	125
contig_06075	2	p3	Pot_00833	(AAC)6	18	235	252
contig_06075	3	p3	Pot_00834	(CTC)5	15	309	323
contig_06081	1	p2	Pot_00835	(AT)10	20	329	348
contig_06082	1	p2	Pot_00836	(CT)13	26	64	89
contig_06093	1	p2	Pot_00837	(GA)8	16	93	108
contig_06094	1	p2	Pot_00838	(GA)8	16	93	108
contig_06098	1	p2	Pot_00839	(AG)6	12	90	101
contig_06105	1	c	Pot_00840	(GA)7a(AG)8	31	2420	2450
contig_06114	1	p3	Pot_00841	(CGA)7	21	81	101
contig_06118	1	p3	Pot_00842	(CGA)7	21	531	551
contig_06122	1	p3	Pot_00843	(CCG)7	21	3	23
contig_06123	1	p3	Pot_00844	(GGT)5	15	691	705
contig_06131	1	p3	Pot_00845	(CGT)5	15	660	674
contig_06144	1	p2	Pot_00846	(TA)7	14	775	788
contig_06145	1	p2	Pot_00847	(AT)10	20	1	20
contig_06145	2	p2	Pot_00848	(TA)8	16	370	385
contig_06145	3	p2	Pot_00849	(CT)22	44	430	473
contig_06155	1	p3	Pot_00850	(AGA)9	27	540	566
contig_06155	2	p3	Pot_00851	(CGA)8	24	931	954
contig_06165	1	p4	Pot_00852	(AAGA)5	20	740	759
contig_06166	1	p3	Pot_00853	(ACC)5	15	407	421
contig_06170	1	p3	Pot_00854	(TCC)8	24	1637	1660
contig_06178	1	p3	Pot_00855	(GGA)6	18	112	129
contig_06197	1	p2	Pot_00856	(CT)7	14	256	269
contig_06206	1	p2	Pot_00857	(CT)10	20	1734	1753
contig_06207	1	c	Pot_00858	(AG)9acagagt(GA)7	39	1393	1431
contig_06213	1	p2	Pot_00859	(GT)16	32	17	48
contig_06227	1	p3	Pot_00860	(CCT)8	24	978	1001
contig_06229	1	p2	Pot_00861	(AG)16	32	19	50
contig_06257	1	p3	Pot_00862	(TGG)6	18	1454	1471
contig_06262	1	p2	Pot_00863	(GA)11	22	1274	1295
contig_06263	1	p3	Pot_00864	(TGC)7	21	93	113
contig_06263	2	p3	Pot_00865	(GAG)6	18	264	281
contig_06267	1	p2	Pot_00866	(GA)12	24	1819	1842
contig_06268	1	p2	Pot_00867	(CT)11	22	12	33
contig_06274	1	c	Pot_00868	(AG)7(TG)11	36	1689	1724
contig_06284	1	p2	Pot_00869	(AG)7	14	387	400
contig_06285	1	p2	Pot_00870	(CT)6	12	272	283
contig_06286	1	p3	Pot_00871	(CTT)8	24	252	275
contig_06296	1	p3	Pot_00872	(AGG)5	15	1159	1173
contig_06301	1	p3	Pot_00873	(CTC)6	18	17	34
contig_06301	2	p3	Pot_00874	(TCC)5	15	474	488
contig_06301	3	p2	Pot_00875	(TC)12	24	528	551
contig_06314	1	p2	Pot_00876	(AG)11	22	269	290
contig_06316	1	p2	Pot_00877	(GA)9	18	260	277
contig_06329	1	p2	Pot_00878	(AG)17	34	1001	1034
contig_06335	1	p2	Pot_00879	(GA)7	14	52	65
contig_06344	1	p3	Pot_00880	(GGA)8	24	197	220
contig_06345	1	p2	Pot_00881	(TA)6	12	7	18
contig_06367	1	p3	Pot_00882	(CCA)5	15	278	292
contig_06398	1	p3	Pot_00883	(CGC)5	15	512	526
contig_06398	2	p3	Pot_00884	(GGT)5	15	751	765
contig_06399	1	p3	Pot_00885	(CGC)5	15	512	526
contig_06399	2	p3	Pot_00886	(GGT)5	15	615	629
contig_06420	1	p3	Pot_00887	(AGA)5	15	38	52
contig_06425	1	p3	Pot_00888	(CTC)5	15	190	204
contig_06440	1	p3	Pot_00889	(CTC)5	15	239	253
contig_06441	1	p3	Pot_00890	(GAA)6	18	548	565
contig_06446	1	p3	Pot_00891	(CAC)5	15	596	610
contig_06446	2	p3	Pot_00892	(CTC)5	15	716	730
contig_06447	1	p3	Pot_00893	(CAC)5	15	596	610
contig_06447	2	p3	Pot_00894	(CTC)5	15	716	730
contig_06474	1	p2	Pot_00895	(AG)9	18	328	345
contig_06474	2	p3	Pot_00896	(GAG)8	24	374	397
contig_06486	1	p3	Pot_00897	(GGC)5	15	819	833
contig_06492	1	p3	Pot_00898	(TTC)5	15	31	45
contig_06492	2	p3	Pot_00899	(GAG)5	15	58	72
contig_06500	1	p2	Pot_00900	(AG)6	12	1	12
contig_06500	2	p2	Pot_00901	(AG)6	12	90	101
contig_06501	1	p2	Pot_00902	(AG)6	12	690	701
contig_06507	1	p3	Pot_00903	(GTC)6	18	772	789
contig_06529	1	p4	Pot_00904	(TCTT)8	32	880	911
contig_06535	1	c	Pot_00905	(TGG)5a(GGT)5gga(GGT)5	49	442	490
contig_06536	1	p2	Pot_00906	(AC)9	18	61	78
contig_06552	1	p2	Pot_00907	(AC)21	42	1	42
contig_06556	1	p3	Pot_00908	(CTT)7	21	131	151
contig_06557	1	p3	Pot_00909	(CTC)10	30	286	315
contig_06558	1	p3	Pot_00910	(GGA)8	24	1	24
contig_06567	1	p2	Pot_00911	(GA)24	48	1495	1542
contig_06575	1	p3	Pot_00912	(AAG)6	18	143	160
contig_06576	1	p3	Pot_00913	(AAG)6	18	512	529
contig_06605	1	p2	Pot_00914	(TC)6	12	5	16
contig_06607	1	p3	Pot_00915	(TTC)5	15	571	585
contig_06620	1	p3	Pot_00916	(GGA)5	15	378	392
contig_06620	2	p3	Pot_00917	(GCT)5	15	476	490
contig_06620	3	p3	Pot_00918	(TTC)6	18	828	845
contig_06624	1	p3	Pot_00919	(TGG)13	39	907	945
contig_06624	2	p3	Pot_00920	(CTT)11	33	1061	1093
contig_06627	1	p2	Pot_00921	(AG)8	16	100	115
contig_06630	1	p3	Pot_00922	(TTC)5	15	1061	1075
contig_06635	1	p3	Pot_00923	(CCA)6	18	404	421
contig_06636	1	p3	Pot_00924	(AAT)17	51	303	353
contig_06646	1	p2	Pot_00925	(GA)16	32	2301	2332
contig_06662	1	c*	Pot_00926	(CAA)5(AG)15*	44	267	310
contig_06663	1	p3	Pot_00927	(CTT)5	15	1468	1482
contig_06665	1	p3	Pot_00928	(GTG)6	18	703	720
contig_06673	1	p3	Pot_00929	(CCA)6	18	196	213
contig_06675	1	p3	Pot_00930	(TCT)10	30	2628	2657
contig_06687	1	p2	Pot_00931	(AG)15	30	45	74
contig_06693	1	p2	Pot_00932	(AC)7	14	422	435
contig_06694	1	p3	Pot_00933	(CAC)6	18	64	81
contig_06695	1	p3	Pot_00934	(TGG)5	15	2387	2401
contig_06709	1	p3	Pot_00935	(CTT)5	15	20	34
contig_06723	1	p3	Pot_00936	(GAT)8	24	2351	2374
contig_06723	2	p3	Pot_00937	(CTT)7	21	2445	2465
contig_06723	3	p3	Pot_00938	(GAA)8	24	2535	2558
contig_06724	1	p3	Pot_00939	(CAT)7	21	463	483
contig_06732	1	p3	Pot_00940	(AAG)8	24	24	47
contig_06739	1	p3	Pot_00941	(AGG)5	15	2913	2927
contig_06740	1	p3	Pot_00942	(AGC)5	15	754	768
contig_06744	1	p3	Pot_00943	(TCC)6	18	190	207
contig_06744	2	p2	Pot_00944	(TC)12	24	788	811
contig_06744	3	p5	Pot_00945	(TGTGG)6	30	828	857
contig_06761	1	p3	Pot_00946	(GGA)6	18	43	60
contig_06761	2	p3	Pot_00947	(TCC)6	18	302	319
contig_06763	1	p3	Pot_00948	(AGA)7	21	745	765
contig_06768	1	p3	Pot_00949	(TCT)10	30	204	233
contig_06773	1	p3	Pot_00950	(ATG)6	18	272	289
contig_06787	1	p2	Pot_00951	(GA)7	14	74	87
contig_06792	1	p3	Pot_00952	(TTC)7	21	2284	2304
contig_06798	1	p2	Pot_00953	(GT)6	12	443	454
contig_06801	1	p3	Pot_00954	(TCC)8	24	41	64
contig_06808	1	p3	Pot_00955	(GCG)5	15	504	518
contig_06811	1	p3	Pot_00956	(CTC)7	21	1	21
contig_06820	1	p3	Pot_00957	(AAG)5	15	195	209
contig_06821	1	p3	Pot_00958	(GGC)5	15	251	265
contig_06836	1	c	Pot_00959	(AGC)7(AAC)6	39	28	66
contig_06838	1	c	Pot_00960	(CTCTT)5t(TC)10	46	6	51
contig_06839	1	p3	Pot_00961	(CCT)12	36	310	345
contig_06840	1	p3	Pot_00962	(GGA)8	24	756	779
contig_06847	1	p2	Pot_00963	(CA)6	12	11	22
contig_06873	1	p2	Pot_00964	(AT)6	12	168	179
contig_06886	1	p3	Pot_00965	(GCG)6	18	256	273
contig_06888	1	p3	Pot_00966	(TCT)5	15	254	268
contig_06927	1	p2	Pot_00967	(TC)6	12	832	843
contig_06928	1	p2	Pot_00968	(AG)8	16	40	55
contig_06932	1	p2	Pot_00969	(GA)14	28	905	932
contig_06940	1	p2	Pot_00970	(AC)11	22	31	52
contig_06946	1	p3	Pot_00971	(GAA)5	15	619	633
contig_06947	1	p3	Pot_00972	(GAA)7	21	198	218
contig_06964	1	p3	Pot_00973	(GAC)5	15	200	214
contig_06965	1	p3	Pot_00974	(GGA)7	21	518	538
contig_06975	1	p3	Pot_00975	(TCT)11	33	204	236
contig_06996	1	p2	Pot_00976	(CT)6	12	332	343
contig_06999	1	c	Pot_00977	(TC)9gt(AC)11	42	578	619
contig_06999	2	p3	Pot_00978	(GCA)5	15	762	776
contig_07025	1	p3	Pot_00979	(AGA)5	15	221	235
contig_07029	1	p3	Pot_00980	(CCA)5	15	10	24
contig_07029	2	p3	Pot_00981	(GGA)5	15	106	120
contig_07029	3	p2	Pot_00982	(CT)18	36	794	829
contig_07046	1	p3	Pot_00983	(ACT)6	18	491	508
contig_07049	1	c	Pot_00984	(TCT)8(TCC)5	39	21	59
contig_07058	1	p2	Pot_00985	(TC)6	12	165	176
contig_07065	1	p3	Pot_00986	(GGA)5	15	2856	2870
contig_07067	1	p2	Pot_00987	(TA)6	12	1317	1328
contig_07070	1	p6	Pot_00988	(AGAGAC)9	54	1	54
contig_07072	1	p5	Pot_00989	(CCCGT)5	25	191	215
contig_07079	1	p2	Pot_00990	(AG)8	16	34	49
contig_07080	1	p3	Pot_00991	(GGC)6	18	240	257
contig_07089	1	p2	Pot_00992	(CT)18	36	1	36
contig_07089	2	p3	Pot_00993	(ACA)5	15	434	448
contig_07091	1	p3	Pot_00994	(CTA)5	15	853	867
contig_07093	1	p2	Pot_00995	(AG)11	22	1182	1203
contig_07110	1	p3	Pot_00996	(AAG)15	45	1402	1446
contig_07117	1	p3	Pot_00997	(GCA)5	15	105	119
contig_07120	1	p2	Pot_00998	(CT)13	26	65	90
contig_07122	1	p3	Pot_00999	(GGA)5	15	6111	6125
contig_07126	1	p2	Pot_0 1000	(TC)8	16	216	231
contig_07130	1	p2	Pot_0 1001	(GA)6	12	261	272
contig_07131	1	p3	Pot_0 1002	(AAG)6	18	1466	1483
contig_07134	1	p2	Pot_0 1003	(AT)6	12	79	90
contig_07141	1	p2	Pot_0 1004	(GA)9	18	60	77
contig_07144	1	p2	Pot_0 1005	(CT)7	14	53	66
contig_07146	1	p4	Pot_0 1006	(CTTT)5	20	310	329
contig_07180	1	p2	Pot_0 1007	(TC)9	18	63	80
contig_07187	1	p2	Pot_0 1008	(CT)7	14	141	154
contig_07194	1	p2	Pot_0 1009	(GA)6	12	188	199
contig_07196	1	p3	Pot_0 1010	(CAG)5	15	41	55
contig_07196	2	p4	Pot_0 1011	(TTGA)5	20	374	393
contig_07197	1	p3	Pot_0 1012	(CAC)7	21	491	511
contig_07207	1	p2	Pot_0 1013	(AG)6	12	1815	1826
contig_07213	1	p2	Pot_0 1014	(AT)20	40	544	583
contig_07215	1	p3	Pot_0 1015	(GTG)6	18	1	18
contig_07215	2	p3	Pot_0 1016	(TCT)8	24	397	420
contig_07217	1	p3	Pot_0 1017	(GAG)7	21	1	21
contig_07217	2	p3	Pot_0 1018	(GGA)9	27	524	550
contig_07217	3	p3	Pot_0 1019	(GGA)7	21	1051	1071
contig_07218	1	p2	Pot_0 1020	(AG)17	34	791	824
contig_07226	1	p2	Pot_0 1021	(TC)12	24	375	398
contig_07227	1	p3	Pot_0 1022	(GGT)5	15	236	250
contig_07246	1	p3	Pot_0 1023	(GAG)6	18	1	18
contig_07253	1	p2	Pot_0 1024	(TA)8	16	433	448
contig_07261	1	p6	Pot_0 1025	(TAAAAA)5	30	769	798
contig_07263	1	p3	Pot_0 1026	(TGG)6	18	2925	2942
contig_07284	1	p6	Pot_0 1027	(GAGGAA)5	30	2353	2382
contig_07285	1	p6	Pot_0 1028	(GAGGAA)5	30	2425	2454
contig_07288	1	p3	Pot_0 1029	(CAA)5	15	186	200
contig_07288	2	p3	Pot_0 1030	(GAG)5	15	217	231
contig_07297	1	p3	Pot_0 1031	(TTC)8	24	117	140
contig_07298	1	p2	Pot_0 1032	(GA)11	22	43	64
contig_07301	1	p3	Pot_0 1033	(CTT)5	15	145	159
contig_07308	1	p2	Pot_0 1034	(GA)21	42	928	969
contig_07310	1	p3	Pot_0 1035	(CAC)5	15	6	20
contig_07334	1	p3	Pot_0 1036	(CAC)6	18	1145	1162
contig_07340	1	p2	Pot_0 1037	(AT)9	18	1520	1537
contig_07341	1	p3	Pot_0 1038	(CCT)8	24	660	683
contig_07343	1	p3	Pot_0 1039	(AGA)7	21	631	651
contig_07343	2	p2	Pot_0 1040	(CT)13	26	868	893
contig_07351	1	p3	Pot_0 1041	(CTT)5	15	402	416
contig_07370	1	p2	Pot_0 1042	(TC)24	48	1402	1449
contig_07371	1	p2	Pot_0 1043	(GA)9	18	2670	2687
contig_07373	1	p2	Pot_0 1044	(AC)11	22	64	85
contig_07390	1	p3	Pot_0 1045	(TGC)5	15	328	342
contig_07390	2	c	Pot_0 1046	(AGA)5g(GAA)5	31	2027	2057
contig_07395	1	p3	Pot_0 1047	(CAC)8	24	3038	3061
contig_07395	2	p3	Pot_0 1048	(CGG)6	18	3693	3710
contig_07398	1	p3	Pot_0 1049	(AAG)5	15	2601	2615
contig_07413	1	p2	Pot_0 1050	(TG)6	12	169	180
contig_07417	1	p3	Pot_0 1051	(TTC)12	36	1	36
contig_07417	2	p3	Pot_0 1052	(AGG)5	15	417	431
contig_07418	1	p4	Pot_0 1053	(AAAT)5	20	825	844
contig_07437	1	p3	Pot_0 1054	(TCC)5	15	34	48
contig_07438	1	p2	Pot_0 1055	(TG)6	12	262	273
contig_07442	1	p3	Pot_0 1056	(CCT)5	15	1039	1053
contig_07447	1	p2	Pot_0 1057	(TA)6	12	613	624
contig_07456	1	p2	Pot_0 1058	(GA)18	36	18	53
contig_07458	1	p3	Pot_0 1059	(CCT)6	18	177	194
contig_07458	2	p3	Pot_0 1060	(TGT)5	15	634	648
contig_07473	1	p3	Pot_0 1061	(GTG)9	27	21	47
contig_07485	1	c	Pot_0 1062	(AT)7(AG)10	34	526	559
contig_07495	1	c	Pot_0 1063	(AAG)7(TAG)7	42	259	300
contig_07501	1	p2	Pot_0 1064	(TG)6	12	106	117
contig_07502	1	p3	Pot_0 1065	(CCG)5	15	1392	1406
contig_07503	1	p3	Pot_0 1066	(CCG)5	15	1549	1563
contig_07522	1	p3	Pot_0 1067	(CTC)10	30	928	957
contig_07523	1	p3	Pot_0 1068	(GGA)8	24	308	331
contig_07530	1	p3	Pot_0 1069	(AAG)5	15	800	814
contig_07530	2	p4	Pot_0 1070	(GGAA)5	20	847	866
contig_07538	1	p3	Pot_0 1071	(CCA)8	24	37	60
contig_07542	1	p2	Pot_0 1072	(CT)6	12	392	403
contig_07545	1	p2	Pot_0 1073	(GA)12	24	809	832
contig_07554	1	p3	Pot_0 1074	(ACC)7	21	1180	1200
contig_07559	1	p3	Pot_0 1075	(GTG)5	15	458	472
contig_07602	1	p3	Pot_0 1076	(AGA)5	15	379	393
contig_07602	2	p3	Pot_0 1077	(ATC)10	30	723	752
contig_07606	1	p2	Pot_0 1078	(AC)6	12	163	174
contig_07607	1	c	Pot_0 1079	(TC)15(AC)8	46	27	72
contig_07620	1	p2	Pot_0 1080	(TA)6	12	393	404
contig_07621	1	p2	Pot_0 1081	(TC)21	42	543	584
contig_07643	1	p2	Pot_0 1082	(GA)26	52	847	898
contig_07651	1	p2	Pot_0 1083	(AG)10	20	594	613
contig_07662	1	c	Pot_0 1084	(AG)6(AC)9	30	210	239
contig_07664	1	p2	Pot_0 1085	(GA)10	20	1482	1501
contig_07673	1	p3	Pot_0 1086	(TCC)8	24	49	72
contig_07674	1	p3	Pot_0 1087	(TCC)8	24	49	72
contig_07695	1	c	Pot_0 1088	(AT)7t(TA)6	27	13	39
contig_07700	1	p3	Pot_0 1089	(GAG)6	18	14	31
contig_07705	1	p3	Pot_0 1090	(TTC)5	15	232	246
contig_07716	1	p2	Pot_0 1091	(AT)6	12	318	329
contig_07738	1	p2	Pot_0 1092	(GA)6	12	82	93
contig_07742	1	p3	Pot_0 1093	(CTC)5	15	89	103
contig_07765	1	p2	Pot_0 1094	(CT)6	12	300	311
contig_07773	1	c	Pot_0 1095	(TC)6(TA)8	28	1403	1430
contig_07798	1	p3	Pot_0 1096	(GAA)5	15	227	241
contig_07805	1	p3	Pot_0 1097	(TCT)5	15	1092	1106
contig_07808	1	p3	Pot_0 1098	(CTC)5	15	650	664
contig_07811	1	p2	Pot_0 1099	(AG)6	12	1299	1310
contig_07813	1	p2	Pot_0 1100	(GA)6	12	574	585
contig_07814	1	p2	Pot_0 1101	(AC)6	12	4	15
contig_07817	1	p2	Pot_0 1102	(AT)13	26	514	539
contig_07829	1	p3	Pot_0 1103	(CTC)5	15	35	49
contig_07869	1	p3	Pot_0 1104	(AGA)8	24	826	849
contig_07884	1	p2	Pot_0 1105	(TC)9	18	43	60
contig_07887	1	p3	Pot_0 1106	(CCT)7	21	180	200
contig_07887	2	p6	Pot_0 1107	(CACCAG)5	30	689	718
contig_07898	1	p3	Pot_0 1108	(CCT)6	18	191	208
contig_07914	1	p3	Pot_0 1109	(TTC)8	24	1697	1720
contig_07929	1	p2	Pot_0 1110	(TA)10	20	325	344
contig_07931	1	p3	Pot_0 1111	(CCT)5	15	12	26
contig_07939	1	p2	Pot_0 1112	(CT)15	30	975	1004
contig_07980	1	p2	Pot_0 1113	(GA)16	32	487	518
contig_07993	1	p3	Pot_0 1114	(TCC)6	18	1554	1571
contig_07993	2	p3	Pot_0 1115	(GAG)5	15	2106	2120
contig_07993	3	c	Pot_0 1116	(TC)8actcaca(AC)7	37	2869	2905
contig_07993	4	p2	Pot_0 1117	(AC)7	14	3065	3078
contig_08003	1	p2	Pot_0 1118	(GT)6	12	1792	1803
contig_08012	1	p2	Pot_0 1119	(TC)22	44	1	44
contig_08019	1	p3	Pot_0 1120	(TCC)7	21	864	884
contig_08035	1	p3	Pot_0 1121	(TGG)5	15	21	35
contig_08035	2	p3	Pot_0 1122	(TTA)5	15	1642	1656
contig_08037	1	p2	Pot_0 1123	(TG)17	34	308	341
contig_08038	1	c	Pot_0 1124	(AC)7atgcac(AG)14	48	621	668
contig_08042	1	p2	Pot_0 1125	(AG)10	20	128	147
contig_08045	1	p2	Pot_0 1126	(TA)9	18	52	69
contig_08046	1	p3	Pot_0 1127	(AAG)5	15	100	114
contig_08053	1	p2	Pot_0 1128	(GA)12	24	369	392
contig_08063	1	p4	Pot_0 1129	(TATT)5	20	561	580
contig_08065	1	p2	Pot_0 1130	(AT)6	12	155	166
contig_08069	1	p3	Pot_0 1131	(ATG)6	18	58	75
contig_08069	2	p3	Pot_0 1132	(TGA)5	15	122	136
contig_08084	1	p3	Pot_0 1133	(GGA)8	24	2007	2030
contig_08085	1	p3	Pot_0 1134	(GGA)8	24	1390	1413
contig_08101	1	p3	Pot_0 1135	(TCC)5	15	1783	1797
contig_08103	1	p3	Pot_0 1136	(TGA)8	24	376	399
contig_08133	1	p3	Pot_0 1137	(GAG)5	15	1083	1097
contig_08156	1	p3	Pot_0 1138	(AAC)6	18	337	354
contig_08157	1	p3	Pot_0 1139	(TTC)5	15	84	98
contig_08171	1	p3	Pot_0 1140	(GGA)5	15	3534	3548
contig_08171	2	p3	Pot_0 1141	(GGA)7	21	3698	3718
contig_08171	3	p3	Pot_0 1142	(GGT)7	21	3826	3846
contig_08174	1	p3	Pot_0 1143	(AAG)12	36	489	524
contig_08177	1	p3	Pot_0 1144	(GGA)5	15	463	477
contig_08177	2	p3	Pot_0 1145	(GAA)5	15	890	904
contig_08177	3	p3	Pot_0 1146	(TGC)5	15	1552	1566
contig_08178	1	p2	Pot_0 1147	(AT)7	14	167	180
contig_08195	1	p2	Pot_0 1148	(AG)10	20	1	20
contig_08204	1	p3	Pot_0 1149	(TTC)6	18	130	147
contig_08204	2	p3	Pot_0 1150	(CTC)5	15	161	175
contig_08211	1	p3	Pot_0 1151	(CCA)6	18	19	36
contig_08211	2	p3	Pot_0 1152	(CCT)5	15	82	96
contig_08216	1	p2	Pot_0 1153	(AG)9	18	321	338
contig_08225	1	c	Pot_0 1154	(AG)20(TG)6	52	1041	1092
contig_08232	1	p3	Pot_0 1155	(AAG)7	21	211	231
contig_08236	1	p2	Pot_0 1156	(CT)15	30	1	30
contig_08255	1	p3	Pot_0 1157	(GAA)6	18	337	354
contig_08255	2	p2	Pot_0 1158	(TG)9	18	835	852
contig_08266	1	c	Pot_0 1159	(TCT)15(CCT)5	60	380	439
contig_08266	2	p3	Pot_0 1160	(GTT)8	24	586	609
contig_08272	1	p3	Pot_0 1161	(TGC)5	15	508	522
contig_08272	2	p2	Pot_0 1162	(TC)6	12	1170	1181
contig_08273	1	p3	Pot_0 1163	(TGC)5	15	508	522
contig_08273	2	p2	Pot_0 1164	(TC)6	12	1000	1011
contig_08276	1	p3	Pot_0 1165	(GAG)6	18	44	61
contig_08290	1	p2	Pot_0 1166	(CT)14	28	85	112
contig_08291	1	p5	Pot_0 1167	(CGAAA)5	25	2458	2482
contig_08296	1	p3	Pot_0 1168	(ATA)5	15	1298	1312
contig_08304	1	p3	Pot_0 1169	(GGA)5	15	19	33
contig_08306	1	c	Pot_0 1170	(TC)11ta(TC)8(TA)9	58	1	58
contig_08327	1	p3	Pot_0 1171	(ATA)7	21	1559	1579
contig_08337	1	p3	Pot_0 1172	(CCA)8	24	30	53
contig_08341	1	c	Pot_0 1173	(CT)9(AT)8	34	127	160
contig_08349	1	p3	Pot_0 1174	(AGA)8	24	212	235
contig_08350	1	p3	Pot_0 1175	(AGA)8	24	212	235
contig_08354	1	p3	Pot_0 1176	(ACA)6	18	434	451
contig_08376	1	p4	Pot_0 1177	(AAAG)5	20	1005	1024
contig_08389	1	p4	Pot_0 1178	(AAGC)5	20	123	142
contig_08389	2	p3	Pot_0 1179	(GAG)5	15	321	335
contig_08389	3	p3	Pot_0 1180	(GAG)5	15	399	413
contig_08390	1	p2	Pot_0 1181	(TA)6	12	764	775
contig_08397	1	p3	Pot_0 1182	(CGT)5	15	1494	1508
contig_08416	1	p2	Pot_0 1183	(TA)11	22	311	332
contig_08426	1	c	Pot_0 1184	(CCG)5ca(GCT)5	32	101	132
contig_08429	1	p2	Pot_0 1185	(CA)10	20	449	468
contig_08437	1	p3	Pot_0 1186	(GGC)6	18	1583	1600
contig_08445	1	p3	Pot_0 1187	(GAA)12	36	144	179
contig_08452	1	p2	Pot_0 1188	(AG)6	12	2407	2418
contig_08454	1	p3	Pot_0 1189	(GAG)6	18	43	60
contig_08454	2	p3	Pot_0 1190	(GGT)8	24	130	153
contig_08455	1	p3	Pot_0 1191	(GAG)6	18	43	60
contig_08455	2	p3	Pot_0 1192	(GGT)8	24	130	153
contig_08464	1	p3	Pot_0 1193	(ATC)12	36	445	480
contig_08465	1	p3	Pot_0 1194	(CAT)8	24	12	35
contig_08465	2	p3	Pot_0 1195	(CCG)8	24	1330	1353
contig_08475	1	p2	Pot_0 1196	(TA)7	14	313	326
contig_08476	1	p2	Pot_0 1197	(TC)11	22	1509	1530
contig_08476	2	p3	Pot_0 1198	(AAG)5	15	1559	1573
contig_08491	1	p3	Pot_0 1199	(CAC)5	15	503	517
contig_08523	1	p3	Pot_0 1200	(GAG)6	18	981	998
contig_08536	1	p3	Pot_0 1201	(AAC)6	18	104	121
contig_08552	1	p2	Pot_0 1202	(TC)15	30	21	50
contig_08553	1	p2	Pot_0 1203	(TC)15	30	21	50
contig_08556	1	p3	Pot_0 1204	(CTT)5	15	2282	2296
contig_08566	1	p2	Pot_0 1205	(AT)6	12	826	837
contig_08567	1	p3	Pot_0 1206	(TTC)6	18	574	591
contig_08592	1	p2	Pot_0 1207	(AC)10	20	159	178
contig_08606	1	p2	Pot_0 1208	(AC)7	14	107	120
contig_08612	1	p3	Pot_0 1209	(GGT)5	15	2640	2654
contig_08625	1	p3	Pot_0 1210	(AAG)6	18	3474	3491
contig_08626	1	p3	Pot_0 1211	(AAG)7	21	562	582
contig_08638	1	p3	Pot_0 1212	(TGT)6	18	69	86
contig_08643	1	p2	Pot_0 1213	(TC)8	16	188	203
contig_08650	1	p3	Pot_0 1214	(ACC)5	15	82	96
contig_08650	2	p3	Pot_0 1215	(TCT)5	15	1420	1434
contig_08652	1	p3	Pot_0 1216	(CTC)5	15	54	68
contig_08653	1	p3	Pot_0 1217	(CTC)5	15	54	68
contig_08654	1	p3	Pot_0 1218	(AGA)7	21	544	564
contig_08656	1	p3	Pot_0 1219	(CCA)5	15	59	73
contig_08657	1	p3	Pot_0 1220	(CCA)5	15	59	73
contig_08664	1	p3	Pot_0 1221	(TTG)7	21	581	601
contig_08666	1	p2	Pot_0 1222	(AT)6	12	960	971
contig_08670	1	p3	Pot_0 1223	(AAG)13	39	1015	1053
contig_08671	1	p3	Pot_0 1224	(AGA)7	21	1	21
contig_08672	1	p3	Pot_0 1225	(GAA)8	24	1	24
contig_08678	1	p3	Pot_0 1226	(AAG)5	15	214	228
contig_08689	1	p2	Pot_0 1227	(AG)7	14	2626	2639
contig_08690	1	p2	Pot_0 1228	(AG)7	14	2673	2686
contig_08696	1	c	Pot_0 1229	(TC)6t(AC)7	27	1	27
contig_08696	2	p2	Pot_0 1230	(GA)6	12	3397	3408
contig_08708	1	p3	Pot_0 1231	(GAG)5	15	44	58
contig_08716	1	p3	Pot_0 1232	(TAT)5	15	25	39
contig_08722	1	p2	Pot_0 1233	(TC)7	14	294	307
contig_08723	1	p2	Pot_0 1234	(TC)7	14	294	307
contig_08725	1	p2	Pot_0 1235	(CT)16	32	1784	1815
contig_08737	1	p3	Pot_0 1236	(CTG)5	15	1644	1658
contig_08738	1	p3	Pot_0 1237	(CTG)5	15	1730	1744
contig_08739	1	p3	Pot_0 1238	(AAG)5	15	695	709
contig_08739	2	p3	Pot_0 1239	(AGA)6	18	759	776
contig_08740	1	p3	Pot_0 1240	(TGG)7	21	1327	1347
contig_08742	1	p3	Pot_0 1241	(CAG)6	18	2199	2216
contig_08744	1	p2	Pot_0 1242	(GA)8	16	4148	4163
contig_08751	1	p3	Pot_0 1243	(TCT)5	15	45	59
contig_08755	1	p3	Pot_0 1244	(GCT)7	21	1036	1056
contig_08763	1	c	Pot_0 1245	(TC)9g(CT)6	31	1134	1164
contig_08764	1	c	Pot_0 1246	(TC)9g(CT)6	31	913	943
contig_08766	1	p3	Pot_0 1247	(CGA)6	18	1972	1989
contig_08767	1	p3	Pot_0 1248	(CGA)6	18	3158	3175
contig_08768	1	p3	Pot_0 1249	(CGA)6	18	2280	2297
contig_08769	1	p3	Pot_0 1250	(CGA)6	18	2850	2867
contig_08774	1	p3	Pot_0 1251	(GAC)7	21	948	968
contig_08779	1	p3	Pot_0 1252	(CCA)6	18	54	71
contig_08779	2	p3	Pot_0 1253	(TCA)5	15	1759	1773
contig_08779	3	p4	Pot_0 1254	(ATAC)6	24	1833	1856
contig_08780	1	p2	Pot_0 1255	(AG)8	16	4844	4859
contig_08782	1	p3	Pot_0 1256	(CCT)6	18	113	130
contig_08789	1	p2	Pot_0 1257	(AG)12	24	1529	1552
contig_08791	1	p3	Pot_0 1258	(TTC)5	15	123	137
contig_08793	1	p2	Pot_0 1259	(TC)19	38	1	38
contig_08806	1	p3	Pot_0 1260	(CTT)6	18	391	408
contig_08810	1	p3	Pot_0 1261	(AAG)8	24	191	214
contig_08816	1	p3	Pot_0 1262	(GTT)5	15	341	355
contig_08816	2	p3	Pot_0 1263	(TGC)7	21	367	387
contig_08825	1	p3	Pot_0 1264	(AGA)5	15	1222	1236
contig_08832	1	c	Pot_0 1265	(CGA)5agctaccttt(TA)8tt(AG)9aaagaa(AG)6	79	227	305
contig_08833	1	c	Pot_0 1266	(CGA)5agctaccttt(TA)8tt(AG)9aaagaa(AG)6	79	227	305
contig_08854	1	p3	Pot_0 1267	(CTT)11	33	331	363
contig_08857	1	p3	Pot_0 1268	(GAA)5	15	1547	1561
contig_08858	1	p3	Pot_0 1269	(GAA)5	15	1363	1377
contig_08859	1	p3	Pot_0 1270	(GAA)5	15	1615	1629
contig_08860	1	p3	Pot_0 1271	(GAA)5	15	1295	1309
contig_08861	1	p3	Pot_0 1272	(GAA)5	15	1143	1157
contig_08862	1	p3	Pot_0 1273	(GAA)5	15	1211	1225
contig_08875	1	p3	Pot_0 1274	(CCA)6	18	205	222
contig_08889	1	p2	Pot_0 1275	(TC)7	14	145	158
contig_08895	1	p3	Pot_0 1276	(GAG)8	24	2497	2520
contig_08907	1	p3	Pot_0 1277	(GAA)5	15	305	319
contig_08908	1	c	Pot_0 1278	(GTG)6gaa(GAG)5	36	1667	1702
contig_08925	1	p3	Pot_0 1279	(CTC)5	15	790	804
contig_08942	1	p2	Pot_0 1280	(GA)12	24	1	24
contig_08942	2	p3	Pot_0 1281	(TCT)5	15	112	126
contig_08942	3	c	Pot_0 1282	(AG)9(TG)9	36	162	197
contig_08943	1	p2	Pot_0 1283	(AG)23	46	1761	1806
contig_08943	2	c	Pot_0 1284	(CAG)5t(AGA)5	31	1820	1850
contig_08943	3	p3	Pot_0 1285	(TTC)12	36	1988	2023
contig_08949	1	p3	Pot_0 1286	(TAT)5	15	1171	1185
contig_08950	1	p3	Pot_0 1287	(GTG)7	21	1354	1374
contig_08951	1	p3	Pot_0 1288	(GTG)7	21	1210	1230
contig_08955	1	p3	Pot_0 1289	(TCT)5	15	1150	1164
contig_08957	1	p2	Pot_0 1290	(TC)12	24	368	391
contig_08977	1	p2	Pot_0 1291	(CT)11	22	1539	1560
contig_08978	1	p2	Pot_0 1292	(CT)11	22	1259	1280
contig_08980	1	p2	Pot_0 1293	(CT)7	14	1	14
contig_08980	2	p2	Pot_0 1294	(CT)7	14	55	68
contig_08980	3	p3	Pot_0 1295	(GGC)5	15	212	226
contig_08980	4	p3	Pot_0 1296	(GGA)5	15	367	381
contig_08980	5	p3	Pot_0 1297	(CAA)9	27	754	780
contig_08981	1	p3	Pot_0 1298	(CCG)7	21	143	163
contig_08995	1	p2	Pot_0 1299	(AG)9	18	118	135
contig_08999	1	p3	Pot_0 1300	(GAG)9	27	1971	1997
contig_09006	1	p2	Pot_0 1301	(AT)7	14	764	777
contig_09016	1	p3	Pot_0 1302	(CAC)5	15	1304	1318
contig_09016	2	p3	Pot_0 1303	(AGG)5	15	1951	1965
contig_09023	1	p2	Pot_0 1304	(AT)7	14	2078	2091
contig_09024	1	p2	Pot_0 1305	(AT)7	14	1985	1998
contig_09027	1	p3	Pot_0 1306	(AGA)5	15	504	518
contig_09036	1	p3	Pot_0 1307	(GAT)5	15	1113	1127
contig_09036	2	p3	Pot_0 1308	(GGA)8	24	1159	1182
contig_09038	1	p3	Pot_0 1309	(GCA)5	15	1215	1229
contig_09040	1	p3	Pot_0 1310	(GGT)6	18	2251	2268
contig_09062	1	p2	Pot_0 1311	(TC)7	14	920	933
contig_09064	1	p2	Pot_0 1312	(CT)7	14	174	187
contig_09076	1	p3	Pot_0 1313	(GAG)6	18	2862	2879
contig_09077	1	p2	Pot_0 1314	(GT)15	30	224	253
contig_09083	1	p3	Pot_0 1315	(TTC)8	24	220	243
contig_09084	1	p3	Pot_0 1316	(GGT)7	21	706	726
contig_09087	1	p3	Pot_0 1317	(GGA)5	15	195	209
contig_09096	1	p4	Pot_0 1318	(CATT)5	20	49	68
contig_09113	1	p3	Pot_0 1319	(GAG)6	18	448	465
contig_09114	1	p2	Pot_0 1320	(AG)14	28	980	1007
contig_09120	1	p3	Pot_0 1321	(GCC)5	15	223	237
contig_09121	1	p3	Pot_0 1322	(GAG)6	18	137	154
contig_09122	1	p3	Pot_0 1323	(TTG)5	15	165	179
contig_09122	2	p3	Pot_0 1324	(CTT)20	60	218	277
contig_09124	1	p3	Pot_0 1325	(AGG)5	15	51	65
contig_09125	1	p3	Pot_0 1326	(GGT)6	18	2343	2360
contig_09126	1	p3	Pot_0 1327	(TCC)8	24	839	862
contig_09128	1	p4	Pot_0 1328	(AAAT)5	20	236	255
contig_09128	2	p3	Pot_0 1329	(TCT)10	30	956	985
contig_09131	1	p2	Pot_0 1330	(TC)13	26	764	789
contig_09134	1	p2	Pot_0 1331	(CT)7	14	8	21
contig_09135	1	p2	Pot_0 1332	(CT)7	14	165	178
contig_09138	1	p2	Pot_0 1333	(AG)14	28	1174	1201
contig_09140	1	p2	Pot_0 1334	(GA)6	12	3608	3619
contig_09147	1	p3	Pot_0 1335	(CTC)8	24	655	678
contig_09160	1	p2	Pot_0 1336	(TC)6	12	638	649
contig_09163	1	p3	Pot_0 1337	(GAA)9	27	448	474
contig_09165	1	p4	Pot_0 1338	(AAGA)5	20	615	634
contig_09169	1	p2	Pot_0 1339	(GT)9	18	499	516
contig_09169	2	p2	Pot_0 1340	(GT)8	16	683	698
contig_09173	1	p2	Pot_0 1341	(CA)6	12	24	35
contig_09176	1	p3	Pot_0 1342	(GCC)5	15	294	308
contig_09188	1	p2	Pot_0 1343	(AT)9	18	271	288
contig_09194	1	p3	Pot_0 1344	(AGA)5	15	2932	2946
contig_09195	1	p2	Pot_0 1345	(CT)6	12	49	60
contig_09195	2	p2	Pot_0 1346	(TC)6	12	73	84
contig_09198	1	c	Pot_0 1347	(GGA)5a(GAG)8	40	999	1038
contig_09198	2	p3	Pot_0 1348	(TGG)7	21	1055	1075
contig_09199	1	c	Pot_0 1349	(GGA)5a(GAG)8	40	708	747
contig_09199	2	p3	Pot_0 1350	(TGG)7	21	764	784
contig_09201	1	p3	Pot_0 1351	(AAT)5	15	308	322
contig_09218	1	p3	Pot_0 1352	(CGA)10	30	1063	1092
contig_09222	1	p3	Pot_0 1353	(TTC)11	33	656	688
contig_09223	1	p4	Pot_0 1354	(ATCC)5	20	113	132
contig_09223	2	p3	Pot_0 1355	(AGA)8	24	189	212
contig_09243	1	p2	Pot_0 1356	(TC)6	12	1374	1385
contig_09243	2	p2	Pot_0 1357	(CT)9	18	1476	1493
contig_09244	1	p2	Pot_0 1358	(TC)6	12	1243	1254
contig_09244	2	p2	Pot_0 1359	(CT)9	18	1345	1362
contig_09247	1	p3	Pot_0 1360	(AGG)10	30	1	30
contig_09248	1	p3	Pot_0 1361	(AGG)10	30	1	30
contig_09250	1	p2	Pot_0 1362	(AT)7	14	466	479
contig_09252	1	p2	Pot_0 1363	(AT)7	14	466	479
contig_09266	1	p2	Pot_0 1364	(CT)12	24	28	51
contig_09267	1	c	Pot_0 1365	(AG)11acaga(GT)12	51	164	214
contig_09267	2	p3	Pot_0 1366	(CGG)5	15	424	438
contig_09267	3	c	Pot_0 1367	(GAC)11c(ATA)9	61	548	608
contig_09273	1	p2	Pot_0 1368	(AC)6	12	484	495
contig_09284	1	p3	Pot_0 1369	(CCA)5	15	12	26
contig_09290	1	p3	Pot_0 1370	(GAG)8	24	793	816
contig_09291	1	p3	Pot_0 1371	(GAG)8	24	868	891
contig_09305	1	p2	Pot_0 1372	(TC)9	18	990	1007
contig_09309	1	p2	Pot_0 1373	(TA)11	22	31	52
contig_09309	2	p2	Pot_0 1374	(TC)12	24	444	467
contig_09314	1	p3	Pot_0 1375	(GTT)5	15	907	921
contig_09330	1	p2	Pot_0 1376	(TC)9	18	319	336
contig_09336	1	p3	Pot_0 1377	(CTT)5	15	535	549
contig_09350	1	p3	Pot_0 1378	(AAG)11	33	1385	1417
contig_09351	1	p3	Pot_0 1379	(GAA)8	24	1	24
contig_09351	2	c	Pot_0 1380	(AGC)6aac(AGA)5	36	54	89
contig_09356	1	p2	Pot_0 1381	(AC)9	18	24	41
contig_09357	1	p2	Pot_0 1382	(GA)8	16	259	274
contig_09358	1	p2	Pot_0 1383	(TA)11	22	792	813
contig_09368	1	p3	Pot_0 1384	(GAA)5	15	34	48
contig_09370	1	p2	Pot_0 1385	(TA)9	18	655	672
contig_09393	1	p3	Pot_0 1386	(CCG)5	15	1780	1794
contig_09398	1	p3	Pot_0 1387	(CAG)8	24	894	917
contig_09414	1	p3	Pot_0 1388	(GAG)6	18	636	653
contig_09430	1	p3	Pot_0 1389	(TTC)7	21	207	227
contig_09433	1	p2	Pot_0 1390	(TA)6	12	36	47
contig_09433	2	p3	Pot_0 1391	(TCT)6	18	962	979
contig_09433	3	p3	Pot_0 1392	(GGT)7	21	1621	1641
contig_09433	4	p3	Pot_0 1393	(AGG)5	15	1880	1894
contig_09433	5	p2	Pot_0 1394	(GA)7	14	1999	2012
contig_09435	1	p3	Pot_0 1395	(GGA)5	15	1160	1174
contig_09442	1	c	Pot_0 1396	(GGA)5gg(GA)9	35	1272	1306
contig_09443	1	p3	Pot_0 1397	(GGA)5	15	40	54
contig_09447	1	p2	Pot_0 1398	(AG)6	12	135	146
contig_09448	1	p3	Pot_0 1399	(GCT)5	15	2074	2088
contig_09448	2	p3	Pot_0 1400	(TTG)5	15	2766	2780
contig_09449	1	p3	Pot_0 1401	(GGA)7	21	31	51
contig_09449	2	p3	Pot_0 1402	(GCT)6	18	460	477
contig_09450	1	p3	Pot_0 1403	(GGA)7	21	34	54
contig_09450	2	p2	Pot_0 1404	(AG)13	26	263	288
contig_09452	1	p3	Pot_0 1405	(TTC)5	15	2234	2248
contig_09468	1	p2	Pot_0 1406	(TC)10	20	156	175
contig_09468	2	p2	Pot_0 1407	(AT)14	28	189	216
contig_09472	1	p2	Pot_0 1408	(GA)14	28	1563	1590
contig_09482	1	p3	Pot_0 1409	(AAG)6	18	966	983
contig_09485	1	p3	Pot_0 1410	(CTC)8	24	529	552
contig_09516	1	p3	Pot_0 1411	(GAA)7	21	2077	2097
contig_09519	1	p3	Pot_0 1412	(TCT)6	18	1450	1467
contig_09519	2	p3	Pot_0 1413	(GAA)5	15	1485	1499
contig_09520	1	p2	Pot_0 1414	(AT)7	14	42	55
contig_09520	2	p3	Pot_0 1415	(GAA)8	24	369	392
contig_09520	3	p3	Pot_0 1416	(AGG)5	15	428	442
contig_09520	4	c	Pot_0 1417	(GAT)5gtt(GAG)13	57	490	546
contig_09521	1	p2	Pot_0 1418	(GA)21	42	468	509
contig_09522	1	p3	Pot_0 1419	(GGC)5	15	1845	1859
contig_09523	1	p3	Pot_0 1420	(GGC)5	15	1929	1943
contig_09533	1	p3	Pot_0 1421	(GGA)5	15	1778	1792
contig_09541	1	p2	Pot_0 1422	(AC)7	14	74	87
contig_09542	1	p3	Pot_0 1423	(GGA)5	15	426	440
contig_09543	1	p3	Pot_0 1424	(GGA)5	15	187	201
contig_09543	2	p3	Pot_0 1425	(GGA)5	15	463	477
contig_09549	1	p3	Pot_0 1426	(TTG)5	15	434	448
contig_09556	1	p3	Pot_0 1427	(TCT)5	15	186	200
contig_09560	1	p3	Pot_0 1428	(TCC)7	21	50	70
contig_09560	2	c	Pot_0 1429	(TTG)5(TTC)5	30	537	566
contig_09561	1	p3	Pot_0 1430	(CTT)7	21	387	407
contig_09562	1	p3	Pot_0 1431	(CTC)8	24	423	446
contig_09568	1	p2	Pot_0 1432	(CT)8	16	3315	3330
contig_09570	1	p3	Pot_0 1433	(CCT)5	15	214	228
contig_09577	1	p3	Pot_0 1434	(CTT)11	33	2040	2072
contig_09580	1	p3	Pot_0 1435	(GGA)6	18	1966	1983
contig_09580	2	p3	Pot_0 1436	(TGG)5	15	2052	2066
contig_09582	1	p3	Pot_0 1437	(AGA)6	18	2448	2465
contig_09587	1	p2	Pot_0 1438	(AT)15	30	574	603
contig_09590	1	p3	Pot_0 1439	(ACT)5	15	85	99
contig_09590	2	p3	Pot_0 1440	(GAC)12	36	459	494
contig_09591	1	p3	Pot_0 1441	(ACG)8	24	1	24
contig_09591	2	p3	Pot_0 1442	(AGG)5	15	548	562
contig_09601	1	p2	Pot_0 1443	(AG)7	14	2847	2860
contig_09608	1	p3	Pot_0 1444	(AGA)7	21	254	274
contig_09608	2	c	Pot_0 1445	(TCT)6(TCA)7	39	445	483
contig_09608	3	p2	Pot_0 1446	(GA)11	22	1853	1874
contig_09609	1	p3	Pot_0 1447	(AGA)8	24	190	213
contig_09610	1	p3	Pot_0 1448	(CCA)6	18	112	129
contig_09610	2	p3	Pot_0 1449	(CCA)6	18	265	282
contig_09620	1	p3	Pot_0 1450	(CCT)5	15	50	64
contig_09636	1	p3	Pot_0 1451	(GGA)5	15	3	17
contig_09637	1	p3	Pot_0 1452	(GGA)5	15	3	17
contig_09638	1	c	Pot_0 1453	(GA)18agggag(GA)6	54	424	477
contig_09645	1	p2	Pot_0 1454	(TC)15	30	20	49
contig_09645	2	p3	Pot_0 1455	(CCT)5	15	147	161
contig_09645	3	p3	Pot_0 1456	(CCT)6	18	176	193
contig_09651	1	p2	Pot_0 1457	(TA)10	20	1519	1538
contig_09658	1	p3	Pot_0 1458	(TGG)10	30	178	207
contig_09663	1	p3	Pot_0 1459	(AAG)5	15	2040	2054
contig_09667	1	p3	Pot_0 1460	(TCT)13	39	1	39
contig_09668	1	p3	Pot_0 1461	(TCT)13	39	1	39
contig_09682	1	p2	Pot_0 1462	(TG)12	24	1756	1779
contig_09695	1	p3	Pot_0 1463	(TTC)7	21	681	701
contig_09707	1	p3	Pot_0 1464	(CTC)5	15	199	213
contig_09714	1	p2	Pot_0 1465	(TC)6	12	26	37
contig_09714	2	p3	Pot_0 1466	(CAT)5	15	1059	1073
contig_09717	1	p3	Pot_0 1467	(CTT)18	54	1038	1091
contig_09744	1	p3	Pot_0 1468	(TGC)5	15	914	928
contig_09764	1	p3	Pot_0 1469	(ACG)7	21	19	39
contig_09777	1	p3	Pot_0 1470	(CTT)9	27	50	76
contig_09782	1	p3	Pot_0 1471	(TCT)8	24	1867	1890
contig_09783	1	p2	Pot_0 1472	(TA)6	12	1588	1599
contig_09783	2	p3	Pot_0 1473	(TCT)8	24	2025	2048
contig_09794	1	p2	Pot_0 1474	(TG)10	20	207	226
contig_09802	1	p3	Pot_0 1475	(AGC)6	18	917	934
contig_09828	1	p3	Pot_0 1476	(GAG)5	15	1460	1474
contig_09831	1	p2	Pot_0 1477	(AG)9	18	745	762
contig_09835	1	p2	Pot_0 1478	(CT)7	14	189	202
contig_09836	1	p2	Pot_0 1479	(CT)7	14	189	202
contig_09839	1	p2	Pot_0 1480	(TC)10	20	16	35
contig_09844	1	p3	Pot_0 1481	(CCA)5	15	119	133
contig_09844	2	p6	Pot_0 1482	(GATGAC)5	30	941	970
contig_09847	1	p3	Pot_0 1483	(AGC)8	24	104	127
contig_09852	1	p3	Pot_0 1484	(GGT)6	18	375	392
contig_09854	1	p3	Pot_0 1485	(GGT)6	18	375	392
contig_09868	1	p2	Pot_0 1486	(GA)13	26	24	49
contig_09875	1	p2	Pot_0 1487	(AG)6	12	116	127
contig_09875	2	p2	Pot_0 1488	(GA)9	18	179	196
contig_09879	1	p3	Pot_0 1489	(ACC)5	15	502	516
contig_09890	1	p2	Pot_0 1490	(AG)10	20	34	53
contig_09898	1	p6	Pot_0 1491	(GGCACC)5	30	872	901
contig_09909	1	p2	Pot_0 1492	(GA)6	12	151	162
contig_09920	1	p3	Pot_0 1493	(GAG)6	18	128	145
contig_09927	1	p2	Pot_0 1494	(AT)6	12	3189	3200
contig_09933	1	p3	Pot_0 1495	(GTG)5	15	1160	1174
contig_09933	2	c	Pot_0 1496	(TGG)5gaggaaggaa(GGAG)6	49	1213	1261
contig_09937	1	p3	Pot_0 1497	(GCT)6	18	1012	1029
contig_09938	1	p3	Pot_0 1498	(GCT)6	18	1214	1231
contig_09939	1	p3	Pot_0 1499	(GCT)6	18	965	982
contig_09943	1	p3	Pot_0 1500	(CTC)5	15	107	121
contig_09944	1	p3	Pot_0 1501	(CTC)5	15	107	121
contig_09952	1	p2	Pot_0 1502	(TA)6	12	20	31
contig_09952	2	p3	Pot_0 1503	(CTC)5	15	2849	2863
contig_09953	1	p2	Pot_0 1504	(TC)6	12	1031	1042
contig_09955	1	p2	Pot_0 1505	(CT)8	16	62	77
contig_09956	1	c	Pot_0 1506	(TC)6(AC)7	26	119	144
contig_09956	2	p2	Pot_0 1507	(CT)6	12	165	176
contig_09967	1	p2	Pot_0 1508	(AT)12	24	924	947
contig_09972	1	p3	Pot_0 1509	(GCA)5	15	2860	2874
contig_09988	1	p3	Pot_0 1510	(GAA)6	18	1140	1157
contig_10003	1	p2	Pot_0 1511	(AT)6	12	1036	1047
contig_10009	1	p2	Pot_0 1512	(GA)16	32	725	756
contig_10014	1	p2	Pot_0 1513	(TC)6	12	480	491
contig_10016	1	p3	Pot_0 1514	(GAG)8	24	264	287
contig_10017	1	p3	Pot_0 1515	(GAG)8	24	264	287
contig_10031	1	p3	Pot_0 1516	(AGG)9	27	1149	1175
contig_10032	1	p3	Pot_0 1517	(AGG)9	27	1239	1265
contig_10033	1	p3	Pot_0 1518	(GGA)8	24	28	51
contig_10034	1	p3	Pot_0 1519	(CTT)5	15	500	514
contig_10035	1	p3	Pot_0 1520	(TCA)9	27	344	370
contig_10035	2	p3	Pot_0 1521	(CTT)5	15	644	658
contig_10049	1	p3	Pot_0 1522	(CCT)5	15	3244	3258
contig_10053	1	p3	Pot_0 1523	(TCC)6	18	1509	1526
contig_10053	2	p3	Pot_0 1524	(CTC)5	15	2009	2023
contig_10054	1	p3	Pot_0 1525	(CCA)6	18	47	64
contig_10056	1	p3	Pot_0 1526	(GGT)5	15	1761	1775
contig_10063	1	p2	Pot_0 1527	(CT)13	26	3082	3107
contig_10063	2	p3	Pot_0 1528	(TGG)6	18	3363	3380
contig_10064	1	p3	Pot_0 1529	(GAG)5	15	2248	2262
contig_10076	1	p4	Pot_0 1530	(TTTC)5	20	2	21
contig_10076	2	p4	Pot_0 1531	(AAGA)6	24	76	99
contig_10077	1	p4	Pot_0 1532	(TTTC)5	20	2	21
contig_10077	2	p4	Pot_0 1533	(AAGA)6	24	76	99
contig_10078	1	p4	Pot_0 1534	(TTTC)5	20	2	21
contig_10078	2	p4	Pot_0 1535	(AAGA)6	24	76	99
contig_10106	1	p2	Pot_0 1536	(GA)7	14	606	619
contig_10107	1	p2	Pot_0 1537	(GA)6	12	26	37
contig_10112	1	p2	Pot_0 1538	(TC)6	12	52	63
contig_10115	1	p3	Pot_0 1539	(AGG)9	27	19	45
contig_10115	2	p3	Pot_0 1540	(GGT)5	15	141	155
contig_10123	1	p3	Pot_0 1541	(GGA)8	24	340	363
contig_10123	2	p3	Pot_0 1542	(TGA)5	15	590	604
contig_10131	1	p3	Pot_0 1543	(TGT)7	21	1468	1488
contig_10140	1	p2	Pot_0 1544	(TC)12	24	681	704
contig_10144	1	p2	Pot_0 1545	(CT)7	14	194	207
contig_10147	1	p3	Pot_0 1546	(CTC)6	18	452	469
contig_10147	2	p3	Pot_0 1547	(CTC)11	33	954	986
contig_10148	1	p3	Pot_0 1548	(GGA)8	24	378	401
contig_10167	1	p2	Pot_0 1549	(TC)17	34	473	506
contig_10168	1	p2	Pot_0 1550	(CT)10	20	1132	1151
contig_10172	1	p2	Pot_0 1551	(AC)6	12	280	291
contig_10173	1	p3	Pot_0 1552	(GTC)7	21	114	134
contig_10174	1	p3	Pot_0 1553	(GTC)7	21	114	134
contig_10178	1	p3	Pot_0 1554	(GGC)6	18	880	897
contig_10205	1	p2	Pot_0 1555	(AG)21	42	750	791
contig_10221	1	p2	Pot_0 1556	(CT)6	12	64	75
contig_10221	2	p3	Pot_0 1557	(CCT)5	15	146	160
contig_10225	1	p3	Pot_0 1558	(GGT)6	18	1764	1781
contig_10269	1	p3	Pot_0 1559	(TTC)5	15	453	467
contig_10274	1	p3	Pot_0 1560	(CCG)5	15	10	24
contig_10286	1	p2	Pot_0 1561	(GA)11	22	48	69
contig_10302	1	p3	Pot_0 1562	(TTC)5	15	216	230
contig_10302	2	p3	Pot_0 1563	(CGC)6	18	1266	1283
contig_10310	1	p3	Pot_0 1564	(CCG)5	15	422	436
contig_10321	1	p2	Pot_0 1565	(AG)12	24	48	71
contig_10322	1	p2	Pot_0 1566	(AG)12	24	48	71
contig_10327	1	p3	Pot_0 1567	(TCT)13	39	655	693
contig_10328	1	p3	Pot_0 1568	(CTT)8	24	26	49
contig_10329	1	p2	Pot_0 1569	(CT)19	38	28	65
contig_10330	1	p2	Pot_0 1570	(CT)19	38	28	65
contig_10330	2	p3	Pot_0 1571	(TCC)7	21	239	259
contig_10336	1	p3	Pot_0 1572	(GTG)5	15	277	291
contig_10342	1	p2	Pot_0 1573	(CT)8	16	980	995
contig_10345	1	p3	Pot_0 1574	(TCT)5	15	2518	2532
contig_10349	1	p3	Pot_0 1575	(CTC)5	15	23	37
contig_10355	1	p2	Pot_0 1576	(GT)6	12	14	25
contig_10357	1	p3	Pot_0 1577	(CAA)6	18	1290	1307
contig_10367	1	p6	Pot_0 1578	(ATTTCC)5	30	489	518
contig_10381	1	p3	Pot_0 1579	(CTC)5	15	142	156
contig_10381	2	p3	Pot_0 1580	(GCA)5	15	554	568
contig_10381	3	p3	Pot_0 1581	(TGG)5	15	1255	1269
contig_10382	1	p3	Pot_0 1582	(CTC)5	15	142	156
contig_10382	2	p3	Pot_0 1583	(GCA)5	15	403	417
contig_10382	3	p3	Pot_0 1584	(TGG)5	15	1104	1118
contig_10383	1	p3	Pot_0 1585	(GAG)5	15	35	49
contig_10397	1	p3	Pot_0 1586	(CTC)5	15	349	363
contig_10403	1	p3	Pot_0 1587	(TCC)10	30	194	223
contig_10417	1	p2	Pot_0 1588	(CT)18	36	3152	3187
contig_10426	1	c	Pot_0 1589	(GAG)5(AAG)5	30	379	408
contig_10426	2	p3	Pot_0 1590	(CTT)11	33	878	910
contig_10427	1	p3	Pot_0 1591	(TCT)8	24	1	24
contig_10431	1	p2	Pot_0 1592	(TA)6	12	54	65
contig_10432	1	p2	Pot_0 1593	(TG)9	18	426	443
contig_10436	1	p3	Pot_0 1594	(ACC)5	15	91	105
contig_10438	1	p2	Pot_0 1595	(TA)6	12	2093	2104
contig_10446	1	p3	Pot_0 1596	(AAG)8	24	47	70
contig_10450	1	p3	Pot_0 1597	(TCC)5	15	1531	1545
contig_10452	1	p3	Pot_0 1598	(GGC)5	15	240	254
contig_10453	1	p3	Pot_0 1599	(GAG)5	15	231	245
contig_10456	1	p2	Pot_0 1600	(CT)10	20	267	286
contig_10469	1	p2	Pot_0 1601	(TC)7	14	119	132
contig_10496	1	p3	Pot_0 1602	(TCG)6	18	52	69
contig_10499	1	p2	Pot_0 1603	(TC)6	12	2444	2455
contig_10503	1	p2	Pot_0 1604	(GA)6	12	51	62
contig_10522	1	p2	Pot_0 1605	(GT)6	12	147	158
contig_10525	1	p3	Pot_0 1606	(CCT)9	27	1	27
contig_10527	1	p3	Pot_0 1607	(AGG)8	24	1	24
contig_10527	2	p3	Pot_0 1608	(AGG)6	18	188	205
contig_10530	1	c	Pot_0 1609	(AC)7(AT)7	28	57	84
contig_10551	1	p2	Pot_0 1610	(GA)13	26	974	999
contig_10556	1	c	Pot_0 1611	(TGA)5ta(AGG)6	35	328	362
contig_10557	1	c	Pot_0 1612	(TGA)5ta(AGG)6	35	410	444
contig_10567	1	p3	Pot_0 1613	(GGT)8	24	1284	1307
contig_10568	1	p3	Pot_0 1614	(GGT)8	24	1402	1425
contig_10571	1	p3	Pot_0 1615	(GGA)5	15	58	72
contig_10572	1	p3	Pot_0 1616	(GAG)8	24	957	980
contig_10573	1	p2	Pot_0 1617	(CT)10	20	46	65
contig_10573	2	p3	Pot_0 1618	(TAG)6	18	151	168
contig_10596	1	p3	Pot_0 1619	(CCT)5	15	219	233
contig_10597	1	p3	Pot_0 1620	(CCT)5	15	219	233
contig_10598	1	p3	Pot_0 1621	(CCT)5	15	219	233
contig_10598	2	p3	Pot_0 1622	(CCT)5	15	443	457
contig_10611	1	p3	Pot_0 1623	(GAG)5	15	1	15
contig_10612	1	p3	Pot_0 1624	(GAG)5	15	1	15
contig_10616	1	p3	Pot_0 1625	(CTC)6	18	165	182
contig_10618	1	p2	Pot_0 1626	(GA)8	16	46	61
contig_10619	1	p3	Pot_0 1627	(TTC)8	24	35	58
contig_10619	2	p3	Pot_0 1628	(CCG)5	15	1258	1272
contig_10637	1	p2	Pot_0 1629	(GA)22	44	302	345
contig_10643	1	p3	Pot_0 1630	(AGA)5	15	284	298
contig_10649	1	p2	Pot_0 1631	(AT)8	16	290	305
contig_10649	2	p2	Pot_0 1632	(CT)20	40	666	705
contig_10650	1	p2	Pot_0 1633	(CT)20	40	245	284
contig_10672	1	p3	Pot_0 1634	(GCC)5	15	231	245
contig_10674	1	p2	Pot_0 1635	(CT)14	28	804	831
contig_10702	1	p2	Pot_0 1636	(AC)11	22	700	721
contig_10710	1	p2	Pot_0 1637	(TC)16	32	435	466
contig_10711	1	p2	Pot_0 1638	(AG)12	24	190	213
contig_10715	1	c	Pot_0 1639	(TC)18(AC)15	66	2558	2623
contig_10719	1	p2	Pot_0 1640	(AT)8	16	1120	1135
contig_10728	1	p2	Pot_0 1641	(GA)7	14	2131	2144
contig_10729	1	p2	Pot_0 1642	(GA)7	14	2903	2916
contig_10732	1	p2	Pot_0 1643	(AG)10	20	10	29
contig_10734	1	p3	Pot_0 1644	(CCA)8	24	29	52
contig_10735	1	p3	Pot_0 1645	(AGG)8	24	43	66
contig_10736	1	p3	Pot_0 1646	(AGG)8	24	2052	2075
contig_10737	1	p3	Pot_0 1647	(CTG)6	18	408	425
contig_10737	2	p3	Pot_0 1648	(CTC)12	36	475	510
contig_10762	1	p3	Pot_0 1649	(AAC)5	15	354	368
contig_10763	1	p3	Pot_0 1650	(TCC)8	24	16	39
contig_10768	1	p3	Pot_0 1651	(GAA)5	15	67	81
contig_10781	1	p2	Pot_0 1652	(TC)6	12	110	121
contig_10788	1	c	Pot_0 1653	(AGG)5agat(GGA)6	37	277	313
contig_10789	1	c	Pot_0 1654	(AGG)5agat(GGA)6	37	212	248
contig_10801	1	c	Pot_0 1655	(GAA)8a(AAG)6	43	1122	1164
contig_10802	1	p3	Pot_0 1656	(CTT)18	54	783	836
contig_10819	1	p3	Pot_0 1657	(CGA)7	21	539	559
contig_10824	1	p4	Pot_0 1658	(GAAC)6	24	26	49
contig_10825	1	p2	Pot_0 1659	(GA)8	16	874	889
contig_10835	1	p2	Pot_0 1660	(GA)8	16	44	59
contig_10852	1	p2	Pot_0 1661	(AC)7	14	452	465
contig_10852	2	p2	Pot_0 1662	(AG)12	24	3102	3125
contig_10853	1	p2	Pot_0 1663	(GA)12	24	1	24
contig_10854	1	p3	Pot_0 1664	(TCT)10	30	1589	1618
contig_10854	2	p2	Pot_0 1665	(TC)7	14	1778	1791
contig_10855	1	p2	Pot_0 1666	(TA)6	12	2264	2275
contig_10860	1	p2	Pot_0 1667	(AG)17	34	1813	1846
contig_10896	1	p2	Pot_0 1668	(CT)8	16	160	175
contig_10902	1	p2	Pot_0 1669	(TC)11	22	1502	1523
contig_10922	1	p3	Pot_0 1670	(CAC)5	15	2142	2156
contig_10922	2	p3	Pot_0 1671	(CCA)8	24	2321	2344
contig_10923	1	p3	Pot_0 1672	(CAC)5	15	1	15
contig_10923	2	c	Pot_0 1673	(CCA)8(CCT)5	39	180	218
contig_10923	3	p3	Pot_0 1674	(CCA)8	24	369	392
contig_10928	1	p2	Pot_0 1675	(TA)7	14	71	84
contig_10928	2	p2	Pot_0 1676	(TA)7	14	473	486
contig_10929	1	p4	Pot_0 1677	(AAGG)5	20	2392	2411
contig_10929	2	p3	Pot_0 1678	(AGG)6	18	2434	2451
contig_10942	1	p3	Pot_0 1679	(GAA)6	18	3894	3911
contig_10946	1	p2	Pot_0 1680	(AG)7	14	266	279
contig_10958	1	p3	Pot_0 1681	(TCT)6	18	359	376
contig_10958	2	p3	Pot_0 1682	(CGT)7	21	570	590
contig_10964	1	p3	Pot_0 1683	(CTC)6	18	892	909
contig_10976	1	p3	Pot_0 1684	(GAG)8	24	460	483
contig_10977	1	p3	Pot_0 1685	(GAG)8	24	566	589
contig_10990	1	p2	Pot_0 1686	(AG)7	14	163	176
contig_10993	1	p2	Pot_0 1687	(AG)14	28	1312	1339
contig_11000	1	p2	Pot_0 1688	(AC)9	18	1061	1078
contig_11000	2	p2	Pot_0 1689	(GC)6	12	1196	1207
contig_11002	1	p3	Pot_0 1690	(AAC)6	18	2643	2660
contig_11005	1	p3	Pot_0 1691	(AAC)6	18	175	192
contig_11005	2	p3	Pot_0 1692	(AAC)6	18	386	403
contig_11009	1	p2	Pot_0 1693	(CT)6	12	89	100
contig_11011	1	p3	Pot_0 1694	(CTA)5	15	65	79
contig_11012	1	p3	Pot_0 1695	(GGA)5	15	689	703
contig_11013	1	p3	Pot_0 1696	(GGA)5	15	769	783
contig_11019	1	p3	Pot_0 1697	(AGG)6	18	701	718
contig_11024	1	p3	Pot_0 1698	(GAA)7	21	2	22
contig_11031	1	p2	Pot_0 1699	(GA)6	12	119	130
contig_11038	1	c	Pot_0 1700	(AG)6g(GA)11	35	1572	1606
contig_11050	1	p2	Pot_0 1701	(TG)9	18	863	880
contig_11063	1	p3	Pot_0 1702	(TCG)5	15	2070	2084
contig_11063	2	p3	Pot_0 1703	(GGA)8	24	2187	2210
contig_11080	1	p3	Pot_0 1704	(GGA)6	18	956	973
contig_11083	1	p3	Pot_0 1705	(TTC)5	15	157	171
contig_11090	1	p6	Pot_0 1706	(CAGCAC)7	42	1067	1108
contig_11092	1	p3	Pot_0 1707	(GAA)11	33	2307	2339
contig_11093	1	p3	Pot_0 1708	(AGA)8	24	1	24
contig_11099	1	p2	Pot_0 1709	(AT)6	12	897	908
contig_11106	1	p3	Pot_0 1710	(TTA)6	18	4280	4297
contig_11112	1	p3	Pot_0 1711	(ATG)5	15	686	700
contig_11133	1	p2	Pot_0 1712	(TC)9	18	1	18
contig_11143	1	p2	Pot_0 1713	(TC)6	12	60	71
contig_11143	2	c	Pot_0 1714	(AC)6(TG)10	32	527	558
contig_11144	1	p2	Pot_0 1715	(TC)6	12	1941	1952
contig_11145	1	p2	Pot_0 1716	(AG)16	32	617	648
contig_11146	1	p2	Pot_0 1717	(AG)16	32	1259	1290
contig_11147	1	p2	Pot_0 1718	(AG)16	32	1158	1189
contig_11150	1	p3	Pot_0 1719	(AAC)5	15	152	166
contig_11151	1	p3	Pot_0 1720	(TTC)8	24	1184	1207
contig_11159	1	p2	Pot_0 1721	(TA)6	12	129	140
contig_11161	1	p3	Pot_0 1722	(TGA)5	15	1397	1411
contig_11162	1	p3	Pot_0 1723	(TGA)5	15	1568	1582
contig_11171	1	p3	Pot_0 1724	(GGT)5	15	1	15
contig_11171	2	p3	Pot_0 1725	(GTG)6	18	125	142
contig_11183	1	p2	Pot_0 1726	(AG)7	14	70	83
contig_11184	1	p2	Pot_0 1727	(AG)7	14	70	83
contig_11194	1	p3	Pot_0 1728	(GGA)8	24	43	66
contig_11204	1	p3	Pot_0 1729	(TAT)5	15	128	142
contig_11218	1	c	Pot_0 1730	(CTG)5(CTT)6	33	666	698
contig_11222	1	p3	Pot_0 1731	(CTT)5	15	42	56
contig_11227	1	p3	Pot_0 1732	(GAA)5	15	1063	1077
contig_11233	1	p3	Pot_0 1733	(GAA)7	21	843	863
contig_11234	1	p3	Pot_0 1734	(GAA)7	21	1	21
contig_11234	2	p3	Pot_0 1735	(AAG)10	30	211	240
contig_11234	3	p3	Pot_0 1736	(AAG)7	21	429	449
contig_11242	1	p3	Pot_0 1737	(TCT)5	15	771	785
contig_11244	1	p2	Pot_0 1738	(GT)13	26	780	805
contig_11247	1	p3	Pot_0 1739	(GAA)5	15	532	546
contig_11248	1	p2	Pot_0 1740	(CT)8	16	1797	1812
contig_11262	1	p3	Pot_0 1741	(TGG)7	21	35	55
contig_11277	1	p2	Pot_0 1742	(CT)12	24	151	174
contig_11288	1	p3	Pot_0 1743	(GAA)6	18	40	57
contig_11289	1	p3	Pot_0 1744	(GAA)6	18	89	106
contig_11303	1	p3	Pot_0 1745	(GGA)7	21	1856	1876
contig_11308	1	p4	Pot_0 1746	(AAGA)6	24	3	26
contig_11308	2	p2	Pot_0 1747	(TA)8	16	382	397
contig_11315	1	p2	Pot_0 1748	(AT)11	22	643	664
contig_11321	1	p3	Pot_0 1749	(GAG)6	18	598	615
contig_11322	1	p3	Pot_0 1750	(GAG)6	18	59	76
contig_11322	2	p3	Pot_0 1751	(AAG)8	24	139	162
contig_11323	1	c	Pot_0 1752	(CTT)5ctcg(GTC)8	43	882	924
contig_11339	1	p3	Pot_0 1753	(TCC)8	24	152	175
contig_11340	1	p3	Pot_0 1754	(AGC)5	15	198	212
contig_11341	1	p3	Pot_0 1755	(AGC)5	15	198	212
contig_11341	2	p3	Pot_0 1756	(GAA)5	15	265	279
contig_11345	1	p2	Pot_0 1757	(CT)6	12	128	139
contig_11374	1	p3	Pot_0 1758	(TCT)8	24	291	314
contig_11375	1	p2	Pot_0 1759	(GA)16	32	632	663
contig_11381	1	p2	Pot_0 1760	(GA)11	22	153	174
contig_11400	1	p2	Pot_0 1761	(AG)9	18	910	927
contig_11401	1	p3	Pot_0 1762	(GCC)5	15	1437	1451
contig_11409	1	p3	Pot_0 1763	(AGG)6	18	1453	1470
contig_11413	1	p2	Pot_0 1764	(CT)21	42	1	42
contig_11417	1	p3	Pot_0 1765	(AGC)5	15	355	369
contig_11418	1	p3	Pot_0 1766	(AGC)5	15	355	369
contig_11451	1	p3	Pot_0 1767	(CGC)5	15	830	844
contig_11454	1	p2	Pot_0 1768	(AG)7	14	501	514
contig_11474	1	p2	Pot_0 1769	(TA)7	14	463	476
contig_11484	1	p3	Pot_0 1770	(GAG)5	15	1035	1049
contig_11496	1	p2	Pot_0 1771	(CT)12	24	19	42
contig_11505	1	p2	Pot_0 1772	(AG)18	36	233	268
contig_11507	1	p3	Pot_0 1773	(AGG)6	18	858	875
contig_11507	2	p3	Pot_0 1774	(AGA)10	30	980	1009
contig_11508	1	p2	Pot_0 1775	(CT)7	14	408	421
contig_11513	1	p3	Pot_0 1776	(GAT)8	24	247	270
contig_11514	1	p3	Pot_0 1777	(CTT)8	24	32	55
contig_11514	2	p3	Pot_0 1778	(TCT)5	15	307	321
contig_11514	3	p3	Pot_0 1779	(GGT)6	18	645	662
contig_11514	4	p3	Pot_0 1780	(CGT)5	15	1384	1398
contig_11522	1	p3	Pot_0 1781	(GAA)5	15	406	420
contig_11523	1	p3	Pot_0 1782	(GAA)5	15	406	420
contig_11524	1	p3	Pot_0 1783	(GAA)5	15	406	420
contig_11532	1	p2	Pot_0 1784	(AG)9	18	149	166
contig_11534	1	p3	Pot_0 1785	(GGC)5	15	326	340
contig_11537	1	p2	Pot_0 1786	(TA)7	14	15	28
contig_11537	2	c	Pot_0 1787	(CTT)6cta(CTT)6	39	1277	1315
contig_11538	1	p2	Pot_0 1788	(TA)7	14	15	28
contig_11538	2	c	Pot_0 1789	(CTT)6cta(CTT)6	39	907	945
contig_11539	1	p3	Pot_0 1790	(AGG)12	36	204	239
contig_11540	1	p3	Pot_0 1791	(GGA)7	21	1	21
contig_11540	2	p3	Pot_0 1792	(AGG)5	15	34	48
contig_11544	1	p2	Pot_0 1793	(AT)8	16	819	834
contig_11545	1	p2	Pot_0 1794	(AT)8	16	957	972
contig_11546	1	p2	Pot_0 1795	(CT)8	16	2	17
contig_11546	2	p3	Pot_0 1796	(CTT)10	30	2680	2709
contig_11547	1	p2	Pot_0 1797	(CT)8	16	2	17
contig_11547	2	p3	Pot_0 1798	(CTT)10	30	2630	2659
contig_11548	1	p3	Pot_0 1799	(GAA)5	15	5274	5288
contig_11554	1	p3	Pot_0 1800	(GGA)7	21	156	176
contig_11555	1	p3	Pot_0 1801	(GGA)7	21	156	176
contig_11560	1	p3	Pot_0 1802	(TTG)5	15	121	135
contig_11568	1	c	Pot_0 1803	(GA)6ttgt(GA)6	28	2335	2362
contig_11576	1	p2	Pot_0 1804	(TG)13	26	1	26
contig_11576	2	p3	Pot_0 1805	(CAC)5	15	438	452
contig_11576	3	p3	Pot_0 1806	(GAG)6	18	737	754
contig_11576	4	p3	Pot_0 1807	(TTC)11	33	881	913
contig_11578	1	p3	Pot_0 1808	(CTC)5	15	183	197
contig_11579	1	p3	Pot_0 1809	(CTC)5	15	183	197
contig_11580	1	p4	Pot_0 1810	(AGAA)6	24	267	290
contig_11580	2	p2	Pot_0 1811	(TC)17	34	561	594
contig_11598	1	p3	Pot_0 1812	(CTC)5	15	1464	1478
contig_11600	1	p3	Pot_0 1813	(ACC)6	18	438	455
contig_11605	1	p3	Pot_0 1814	(GTG)5	15	2165	2179
contig_11609	1	p2	Pot_0 1815	(TC)12	24	13	36
contig_11611	1	p3	Pot_0 1816	(GAG)5	15	827	841
contig_11615	1	p3	Pot_0 1817	(AAC)6	18	48	65
contig_11616	1	p3	Pot_0 1818	(AAC)6	18	48	65
contig_11620	1	c	Pot_0 1819	(TA)11(TG)10	42	545	586
contig_11620	2	p2	Pot_0 1820	(TG)8	16	829	844
contig_11620	3	c	Pot_0 1821	(AT)9(AG)9	36	2600	2635
contig_11626	1	p3	Pot_0 1822	(GAG)5	15	9	23
contig_11629	1	p2	Pot_0 1823	(AC)8	16	135	150
contig_11641	1	p2	Pot_0 1824	(CT)7	14	1090	1103
contig_11642	1	p2	Pot_0 1825	(CT)7	14	1173	1186
contig_11649	1	p2	Pot_0 1826	(GA)12	24	1116	1139
contig_11650	1	p4	Pot_0 1827	(TGTT)5	20	60	79
contig_11650	2	p4	Pot_0 1828	(AGAT)5	20	274	293
contig_11650	3	p3	Pot_0 1829	(GTC)5	15	347	361
contig_11656	1	p3	Pot_0 1830	(TCC)5	15	127	141
contig_11657	1	p3	Pot_0 1831	(CAT)5	15	80	94
contig_11679	1	p3	Pot_0 1832	(AGA)7	21	29	49
contig_11679	2	p3	Pot_0 1833	(TGC)5	15	379	393
contig_11680	1	p3	Pot_0 1834	(AGA)7	21	29	49
contig_11680	2	p3	Pot_0 1835	(TGC)5	15	379	393
contig_11693	1	c	Pot_0 1836	(TC)7ttgtt(TC)11ttgtt(TC)11	68	382	449
contig_11699	1	p2	Pot_0 1837	(GA)12	24	1629	1652
contig_11700	1	p2	Pot_0 1838	(GA)12	24	2496	2519
contig_11701	1	p2	Pot_0 1839	(GA)12	24	1586	1609
contig_11719	1	p3	Pot_0 1840	(AGT)6	18	157	174
contig_11719	2	p3	Pot_0 1841	(CTC)6	18	601	618
contig_11719	3	p3	Pot_0 1842	(CTT)7	21	657	677
contig_11719	4	p3	Pot_0 1843	(AGA)8	24	847	870
contig_11740	1	p2	Pot_0 1844	(CT)10	20	37	56
contig_11741	1	p2	Pot_0 1845	(CT)10	20	37	56
contig_11745	1	p2	Pot_0 1846	(AG)7	14	334	347
contig_11753	1	p3	Pot_0 1847	(GAA)5	15	530	544
contig_11754	1	p2	Pot_0 1848	(AG)9	18	219	236
contig_11765	1	p3	Pot_0 1849	(GAA)7	21	399	419
contig_11768	1	p3	Pot_0 1850	(GTC)8	24	2685	2708
contig_11770	1	p3	Pot_0 1851	(CTT)5	15	74	88
contig_11775	1	p2	Pot_0 1852	(GA)13	26	597	622
contig_11776	1	p2	Pot_0 1853	(GA)13	26	434	459
contig_11778	1	p3	Pot_0 1854	(GCA)5	15	374	388
contig_11782	1	p3	Pot_0 1855	(TCT)5	15	335	349
contig_11792	1	p2	Pot_0 1856	(CT)16	32	2742	2773
contig_11794	1	p2	Pot_0 1857	(CT)17	34	710	743
contig_11802	1	p3	Pot_0 1858	(TGT)5	15	1049	1063
contig_11802	2	p3	Pot_0 1859	(GAA)8	24	1245	1268
contig_11811	1	p2	Pot_0 1860	(AG)12	24	183	206
contig_11812	1	p2	Pot_0 1861	(AG)9	18	37	54
contig_11818	1	c	Pot_0 1862	(CT)6tacccatttc(CTTT)5	42	8	49
contig_11818	2	p2	Pot_0 1863	(TC)9	18	97	114
contig_11820	1	p3	Pot_0 1864	(AGC)6	18	349	366
contig_11833	1	p2	Pot_0 1865	(GA)17	34	1366	1399
contig_11846	1	p2	Pot_0 1866	(TC)6	12	18	29
contig_11866	1	p2	Pot_0 1867	(TG)12	24	565	588
contig_11869	1	p3	Pot_0 1868	(CTG)7	21	694	714
contig_11869	2	p3	Pot_0 1869	(CTT)7	21	1043	1063
contig_11870	1	p3	Pot_0 1870	(CTG)7	21	694	714
contig_11870	2	p3	Pot_0 1871	(CTT)7	21	1135	1155
contig_11871	1	p3	Pot_0 1872	(CTG)7	21	829	849
contig_11871	2	p3	Pot_0 1873	(CTT)7	21	1270	1290
contig_11872	1	p3	Pot_0 1874	(CTG)7	21	829	849
contig_11872	2	p3	Pot_0 1875	(CTT)7	21	1178	1198
contig_11873	1	p3	Pot_0 1876	(TCT)10	30	815	844
contig_11875	1	p3	Pot_0 1877	(AGA)10	30	1281	1310
contig_11880	1	p3	Pot_0 1878	(GTT)10	30	853	882
contig_11881	1	p3	Pot_0 1879	(TGT)8	24	1	24
contig_11886	1	p3	Pot_0 1880	(TGT)5	15	269	283
contig_11888	1	p3	Pot_0 1881	(CCT)5	15	3731	3745
contig_11896	1	p2	Pot_0 1882	(TC)6	12	107	118
contig_11911	1	p3	Pot_0 1883	(CCT)5	15	138	152
contig_11914	1	p2	Pot_0 1884	(AG)11	22	3898	3919
contig_11915	1	p2	Pot_0 1885	(AG)11	22	2663	2684
contig_11917	1	p3	Pot_0 1886	(GTT)5	15	176	190
contig_11939	1	p3	Pot_0 1887	(GAT)5	15	112	126
contig_11956	1	p2	Pot_0 1888	(AT)7	14	80	93
contig_11967	1	p3	Pot_0 1889	(CTC)5	15	142	156
contig_11986	1	p3	Pot_0 1890	(GTT)5	15	664	678
contig_11992	1	p3	Pot_0 1891	(GGA)5	15	59	73
contig_11992	2	p3	Pot_0 1892	(TGG)5	15	203	217
contig_12005	1	p3	Pot_0 1893	(TTG)5	15	949	963
contig_12012	1	p3	Pot_0 1894	(GAA)7	21	6240	6260
contig_12021	1	p3	Pot_0 1895	(CCT)5	15	1569	1583
contig_12021	2	p2	Pot_0 1896	(TA)7	14	3300	3313
contig_12022	1	p4	Pot_0 1897	(GAAA)5	20	55	74
contig_12031	1	p2	Pot_0 1898	(CT)11	22	2023	2044
contig_12043	1	p2	Pot_0 1899	(TC)8	16	464	479
contig_12044	1	p2	Pot_0 1900	(TC)8	16	464	479
contig_12045	1	c	Pot_0 1901	(AGA)8(AGG)8	48	622	669
contig_12049	1	p2	Pot_0 1902	(GA)20	40	775	814
contig_12053	1	p2	Pot_0 1903	(AT)9	18	522	539
contig_12054	1	p3	Pot_0 1904	(CAC)7	21	978	998
contig_12055	1	p3	Pot_0 1905	(CAC)7	21	1338	1358
contig_12056	1	p3	Pot_0 1906	(CAC)7	21	1295	1315
contig_12057	1	p3	Pot_0 1907	(CAC)7	21	935	955
contig_12063	1	p3	Pot_0 1908	(GAA)8	24	4622	4645
contig_12064	1	c	Pot_0 1909	(GTT)5(CTT)5	30	402	431
contig_12081	1	p2	Pot_0 1910	(AC)7	14	92	105
contig_12081	2	p3	Pot_0 1911	(GTG)7	21	662	682
contig_12092	1	p3	Pot_0 1912	(AGG)5	15	1083	1097
contig_12093	1	p3	Pot_0 1913	(AGG)5	15	1059	1073
contig_12098	1	p3	Pot_0 1914	(CTT)5	15	1296	1310
contig_12098	2	p3	Pot_0 1915	(TTC)12	36	1329	1364
contig_12099	1	p3	Pot_0 1916	(AAG)8	24	1	24
contig_12103	1	p2	Pot_0 1917	(AG)6	12	296	307
contig_12103	2	p4	Pot_0 1918	(AGGA)5	20	1046	1065
contig_12104	1	p3	Pot_0 1919	(CCA)7	21	2007	2027
contig_12104	2	p3	Pot_0 1920	(CCA)5	15	2526	2540
contig_12104	3	p3	Pot_0 1921	(CCG)6	18	2796	2813
contig_12108	1	p2	Pot_0 1922	(AG)9	18	1476	1493
contig_12115	1	p2	Pot_0 1923	(TC)6	12	342	353
contig_12126	1	p3	Pot_0 1924	(CCA)6	18	230	247
contig_12128	1	p3	Pot_0 1925	(AGA)11	33	122	154
contig_12129	1	p3	Pot_0 1926	(AGA)11	33	122	154
contig_12130	1	p2	Pot_0 1927	(TA)6	12	334	345
contig_12132	1	p2	Pot_0 1928	(AT)10	20	382	401
contig_12134	1	p2	Pot_0 1929	(GA)12	24	1	24
contig_12135	1	p3	Pot_0 1930	(CCT)5	15	181	195
contig_12135	2	p2	Pot_0 1931	(AG)16	32	1911	1942
contig_12136	1	p3	Pot_0 1932	(CCT)5	15	181	195
contig_12136	2	p2	Pot_0 1933	(AG)16	32	2022	2053
contig_12137	1	p3	Pot_0 1934	(ACA)11	33	757	789
contig_12141	1	p3	Pot_0 1935	(GGA)6	18	34	51
contig_12141	2	p3	Pot_0 1936	(CAG)6	18	273	290
contig_12142	1	p3	Pot_0 1937	(GGA)6	18	34	51
contig_12142	2	p3	Pot_0 1938	(CAG)6	18	273	290
contig_12149	1	p3	Pot_0 1939	(CCA)6	18	611	628
contig_12156	1	p3	Pot_0 1940	(GAT)8	24	408	431
contig_12156	2	p2	Pot_0 1941	(CT)16	32	862	893
contig_12157	1	p2	Pot_0 1942	(GA)12	24	163	186
contig_12164	1	p3	Pot_0 1943	(CGA)6	18	2200	2217
contig_12168	1	p3	Pot_0 1944	(CTT)10	30	1197	1226
contig_12169	1	p3	Pot_0 1945	(TCT)8	24	1	24
contig_12180	1	p3	Pot_0 1946	(GAA)6	18	55	72
contig_12182	1	p3	Pot_0 1947	(TGG)5	15	64	78
contig_12182	2	p3	Pot_0 1948	(CTC)5	15	599	613
contig_12182	3	p3	Pot_0 1949	(GTT)10	30	643	672
contig_12183	1	p3	Pot_0 1950	(TGT)8	24	1	24
contig_12184	1	p2	Pot_0 1951	(TA)6	12	1534	1545
contig_12185	1	p3	Pot_0 1952	(TTC)8	24	776	799
contig_12195	1	p2	Pot_0 1953	(TA)7	14	50	63
contig_12215	1	p3	Pot_0 1954	(AGT)8	24	1461	1484
contig_12217	1	p2	Pot_0 1955	(GA)13	26	1471	1496
contig_12229	1	p2	Pot_0 1956	(AG)8	16	2008	2023
contig_12230	1	p2	Pot_0 1957	(AG)8	16	1919	1934
contig_12240	1	p3	Pot_0 1958	(TCC)8	24	426	449
contig_12248	1	p3	Pot_0 1959	(GAA)5	15	4	18
contig_12251	1	p3	Pot_0 1960	(TCG)5	15	2110	2124
contig_12252	1	c	Pot_0 1961	(AG)10atagat(AG)6	38	23	60
contig_12254	1	p2	Pot_0 1962	(TC)7	14	2834	2847
contig_12258	1	p6	Pot_0 1963	(CCACCT)6	36	1	36
contig_12259	1	p6	Pot_0 1964	(CCACCT)6	36	1	36
contig_12294	1	p3	Pot_0 1965	(CTC)5	15	519	533
contig_12295	1	p2	Pot_0 1966	(CT)12	24	1	24
contig_12299	1	p3	Pot_0 1967	(AAG)7	21	1	21
contig_12299	2	p3	Pot_0 1968	(GAA)18	54	171	224
contig_12299	3	p3	Pot_0 1969	(GAA)7	21	372	392
contig_12308	1	p2	Pot_0 1970	(GA)6	12	119	130
contig_12312	1	p3	Pot_0 1971	(GGA)7	21	1425	1445
contig_12315	1	p2	Pot_0 1972	(CT)6	12	2616	2627
contig_12316	1	p2	Pot_0 1973	(CT)6	12	2200	2211
contig_12317	1	p3	Pot_0 1974	(ATC)5	15	633	647
contig_12326	1	p2	Pot_0 1975	(TA)6	12	874	885
contig_12340	1	p3	Pot_0 1976	(TTC)6	18	70	87
contig_12346	1	p2	Pot_0 1977	(GA)15	30	1120	1149
contig_12348	1	p3	Pot_0 1978	(AGG)5	15	424	438
contig_12349	1	p3	Pot_0 1979	(TCT)8	24	1198	1221
contig_12356	1	p2	Pot_0 1980	(CT)12	24	10	33
contig_12380	1	p3	Pot_0 1981	(GTG)5	15	1	15
contig_12381	1	p3	Pot_0 1982	(AAC)5	15	1438	1452
contig_12385	1	p3	Pot_0 1983	(GGA)7	21	5010	5030
contig_12385	2	p3	Pot_0 1984	(CTT)5	15	5088	5102
contig_12386	1	p3	Pot_0 1985	(GGA)7	21	4957	4977
contig_12386	2	p3	Pot_0 1986	(CTT)5	15	5035	5049
contig_12395	1	p3	Pot_0 1987	(GCT)8	24	958	981
contig_12395	2	c	Pot_0 1988	(TTC)7(TTA)8tg(GTC)8	71	1517	1587
contig_12407	1	p3	Pot_0 1989	(TGA)5	15	778	792
contig_12413	1	p2	Pot_0 1990	(CT)8	16	17	32
contig_12421	1	p2	Pot_0 1991	(TC)12	24	297	320
contig_12428	1	p2	Pot_0 1992	(AG)10	20	431	450
contig_12437	1	p2	Pot_0 1993	(GA)11	22	545	566
contig_12440	1	p3	Pot_0 1994	(AGG)7	21	56	76
contig_12450	1	p2	Pot_0 1995	(TA)6	12	748	759
contig_12460	1	p3	Pot_0 1996	(ATA)6	18	378	395
[truncated: 15,440 more rows]
