# Supplementary material for: Transcriptome characterisation and simple sequence repeat marker discovery in the seagrass Posidonia oceanica
Source: Sci Data. 2016 Dec 20;3:160115. doi: 10.1038/sdata.2016.115 (PMC5170596; doi:10.1038/sdata.2016.115)
Supplement: Supplementary file 3 [file sdata2016115-isa1.zip]

Archive with 3 entries (3 files):
- i_Investigation.txt
- s_study_Procaccini.txt
- a_assay_Procaccini.txt
