# Supplementary material for: Transcriptome characterisation and simple sequence repeat marker discovery in the seagrass Posidonia oceanica
Source: Sci Data. 2016 Dec 20;3:160115. doi: 10.1038/sdata.2016.115 (PMC5170596; doi:10.1038/sdata.2016.115)
Supplement: Supplementary file 3 [file sdata2016115-isa1.zip › i_Investigation.txt]

# Investigation File generated for Scientific Data with Investigation File Authoring Tool version 0.1.0 on 05/12/2016 - This metadata file is CC0
ONTOLOGY SOURCE REFERENCE
Term Source Name	NCBITAXON	PO	GAZ	UO	ERO	OBI
Term Source File	http://data.bioontology.org/ontologies/NCBITAXON	http://data.bioontology.org/ontologies/PO	http://data.bioontology.org/ontologies/GAZ	http://data.bioontology.org/ontologies/UO	http://data.bioontology.org/ontologies/ERO	http://data.bioontology.org/ontologies/OBI
Term Source Version	2016AA	Version # 20	$Revision: 1.512 $	unknown	2013-08-02	2014-08-18
Term Source Description	National Center for Biotechnology Information (NCBI) Organismal Classification	Plant Ontology	Gazetteer	Units of Measurement Ontology	Eagle-I Research Resource Ontology	Ontology for Biomedical Investigations
INVESTIGATION
Investigation Identifier
Investigation Title
Investigation Description
Investigation Submission Date
Investigation Public Release Date
INVESTIGATION PUBLICATIONS
Investigation PubMed ID
Investigation Publication DOI
Investigation Publication Author List
Investigation Publication Title
Investigation Publication Status
Investigation Publication Status Term Accession Number
Investigation Publication Status Term Source REF
INVESTIGATION CONTACTS
Investigation Person Last Name
Investigation Person Mid Initials
Investigation Person First Name
Investigation Person Address
Investigation Person Phone
Investigation Person Fax
Investigation Person Email
Investigation Person Affiliation
Investigation Person Roles
Investigation Person Roles Term Accession Number
Investigation Person Roles Term Source REF
STUDY
Study Identifier	10.1038/sdata.2016.115
Study Title	Transcriptome characterisation and simple sequence repeat marker discovery in the seagrass Posidonia oceanica
Study Submission Date	13/06/2016
Study Public Release Date	20/12/2016
Study Description	http://www.nature.com/articles/sdata2016115#abstract
Study File Name	s_study_Procaccini.txt
Comment[Subject Keywords]	/;/
Comment[Manuscript Licence]	CC BY-4.0
Comment[Experimental Metadata Licence]	CC0
Comment[Supplementary Information File Name]	Supplementary Table S1	Supplementary Table S2	
Comment[Supplementary Information File Type]	vnd.ms-excel	vnd.ms-excel	x-zip-compressed
Comment[Supplementary Information File URL]	http://www.nature.com/articles/sdata2016115#supplementary-information	http://www.nature.com/articles/sdata2016115#supplementary-information	http://www.nature.com/articles/sdata2016115#supplementary-information
Comment[Data Repository]	GenBank
Comment[Data Record Accession]	GEMD01000000
Comment[Data Record URI]	https://www.ncbi.nlm.nih.gov/nuccore/1026718947
STUDY DESIGN DESCRIPTORS
Study Design Type	genetic structural variation analysis objective
Study Design Type Term Accession Number	ERO:0100212
Study Design Type Term Source REF	ERO
STUDY PUBLICATIONS
Study PubMed ID	""
Study Publication DOI	doi:10.3389/fpls.2013.00038
Study Publication Author List	""
Study Publication Title	""
Study Publication Status	published
Study Publication Status Term Accession Number	
Study Publication Status Term Source REF	
STUDY FACTORS
Study Factor Name	depth	diurnal collection time
Study Factor Type	underwater depth	diurnal timepoint
Study Factor Type Term Accession Number	""	""
Study Factor Type Term Source REF	""	""
STUDY ASSAYS
Study Assay Measurement Type	RNA sequencing
Study Assay Measurement Type Term Accession Number	ERO:0001658
Study Assay Measurement Type Term Source REF	ERO
Study Assay Technology Type	RNA-seq assay
Study Assay Technology Type Term Accession Number	OBI:0001271
Study Assay Technology Type Term Source REF	OBI
Study Assay Technology Platform	""
Study Assay File Name	a_assay_Procaccini.txt
STUDY PROTOCOLS
Study Protocol Name	Sampling design and RNA extraction	Transcriptome sequencing, assembly and annotation	Detection of SSR containing sequences
Study Protocol Type	RNA extraction	RNA sequencing	sequence composition analysis objective
Study Protocol Type Term Accession Number	OBI:0666666	OBI:0001177	ERO:0100210
Study Protocol Type Term Source REF	OBI	OBI	ERO
Study Protocol Description			
Study Protocol URI	""	""	""
Study Protocol Version			
Study Protocol Parameters Name	""	""	""
Study Protocol Parameters Name Term Accession Number	""	""	""
Study Protocol Parameters Name Term Source REF	""	""	""
Study Protocol Components Name	""	""	""
Study Protocol Components Type	""	""	""
Study Protocol Components Type Term Accession Number	""	""	""
Study Protocol Components Type Term Source REF	""	""	""
STUDY CONTACTS
Study Person Last Name	D’Esposito	Orrù	Dattolo	Bernardo	Lamontara	Orsini	Serra	Mazzuca	Procaccini
Study Person First Name	D.	L.	E.	L.	A.	L.	I.A	S.	G.
Study Person Mid Initials									
Study Person Email	""	""	""	""	""	""	""	""	gpro@szn.it
Study Person Phone									
Study Person Fax									
Study Person Address									
Study Person Affiliation	Stazione Zoologica Anton Dohrn, Villa Comunale, 80121 Napoli, Italy	Consiglio per la ricerca in agricoltura e l’analisi dell’economia agraria, Centro di ricerca per la genomica vegetale, 29017 Fiorenzuola d’Arda, Italy	Stazione Zoologica Anton Dohrn, Villa Comunale, 80121 Napoli, Italy	Laboratorio di Biologia e Proteomica Vegetale (Lab. Bio. Pro. Ve.), Dipartimento di Chimica e Tecnologie Chimiche, Università della Calabria, 87036 Rende (CS), Italy	Consiglio per la ricerca in agricoltura e l’analisi dell’economia agraria, Centro di ricerca per la genomica vegetale, 29017 Fiorenzuola d’Arda, Italy	Environmental Genomics Group, School of Biosciences, University of Birmingham, Birmingham, B15 2TT, UK	Laboratorio di Biologia e Proteomica Vegetale (Lab. Bio. Pro. Ve.), Dipartimento di Chimica e Tecnologie Chimiche, Università della Calabria, 87036 Rende (CS), Italy	Laboratorio di Biologia e Proteomica Vegetale (Lab. Bio. Pro. Ve.), Dipartimento di Chimica e Tecnologie Chimiche, Università della Calabria, 87036 Rende (CS), Italy	Stazione Zoologica Anton Dohrn, Villa Comunale, 80121 Napoli, Italy
Study Person Roles									
Study Person Roles Term Accession Number									
Study Person Roles Term Source REF									
Comment[Study Person ORCID]									
Comment[Funder]									
Comment[FundRef ID]									
Comment[Funder Term Source REF]									
Comment[Grant Identifier]									
