# Supplementary material for: Transcriptome characterisation and simple sequence repeat marker discovery in the seagrass Posidonia oceanica
Source: Sci Data. 2016 Dec 20;3:160115. doi: 10.1038/sdata.2016.115 (PMC5170596; doi:10.1038/sdata.2016.115)
Supplement: Supplementary file 3 [file sdata2016115-isa1.zip › s_study_Procaccini.txt]

Source Name	Characteristics[organism]	Term Source REF	Term Accession Number	Characteristics[organism part]	Term Source REF	Term Accession Number	Characteristics[geographical location]	Term Source REF	Term Accession Number	Characteristics[latitude]	Unit	Term Source REF	Term Accession Number	Characteristics[longitude]	Unit	Term Source REF	Term Accession Number	Characteristics[altitude]	Unit	Term Source REF	Term Accession Number	Protocol REF	Sample Name	Factor Value[depth]	Factor Value[diurnal collection time]
Stareso meadow	Posidonia oceanica	NCBITAXON	NCBITaxon:55489	leaf	PO	PO:0025034	Golfe de Calvi	GAZ	GAZ:00342434	42.583	degree	UO	UO:0000185	8.75	degree	UO	UO:0000185	-5	meter	UO	UO:0000008	Sampling design and RNA extraction	SAMN04549429	shallow	2
Stareso meadow	Posidonia oceanica	NCBITAXON	NCBITaxon:55489	leaf	PO	PO:0025034	Golfe de Calvi	GAZ	GAZ:00342434	42.583	degree	UO	UO:0000185	8.75	degree	UO	UO:0000185	-5	meter	UO	UO:0000008	Sampling design and RNA extraction	SAMN04549428	shallow	1
Stareso meadow	Posidonia oceanica	NCBITAXON	NCBITaxon:55489	leaf	PO	PO:0025034	Golfe de Calvi	GAZ	GAZ:00342434	42.583	degree	UO	UO:0000185	8.75	degree	UO	UO:0000185	-25	meter	UO	UO:0000008	Sampling design and RNA extraction	SAMN04549427	deep	2
Stareso meadow	Posidonia oceanica	NCBITAXON	NCBITaxon:55489	leaf	PO	PO:0025034	Golfe de Calvi	GAZ	GAZ:00342434	42.583	degree	UO	UO:0000185	8.75	degree	UO	UO:0000185	-25	meter	UO	UO:0000008	Sampling design and RNA extraction	SAMN04549426	deep	1
