# Supplementary material for: Transcriptome characterisation and simple sequence repeat marker discovery in the seagrass Posidonia oceanica
Source: Sci Data. 2016 Dec 20;3:160115. doi: 10.1038/sdata.2016.115 (PMC5170596; doi:10.1038/sdata.2016.115)
Supplement: Supplementary file 3 [file sdata2016115-isa1.zip › a_assay_Procaccini.txt]

Sample Name	Protocol REF	Assay Name	Raw Data File	Comment[Data Repository]	Comment[Data Record Accession]	Comment[Data Record URI]	Protocol REF	Derived Data File	Comment[Data Repository]	Comment[Data Record Accession]	Comment[Data Record URI]
SAMN04549429	Transcriptome sequencing, assembly and annotation	SRS1348069	SRS1348069	GenBank	GEMD01000000	https://www.ncbi.nlm.nih.gov/nuccore/1026718947	Detection of SSR containing sequences	PRJNA315106	BioProject	PRJNA315106	https://www.ncbi.nlm.nih.gov/bioproject/PRJNA315106
SAMN04549428	Transcriptome sequencing, assembly and annotation	SRS1348068	SRS1348068	GenBank	GEMD01000000	https://www.ncbi.nlm.nih.gov/nuccore/1026718947	Detection of SSR containing sequences	PRJNA315106	BioProject	PRJNA315106	https://www.ncbi.nlm.nih.gov/bioproject/PRJNA315106
SAMN04549427	Transcriptome sequencing, assembly and annotation	SRS1347998	SRS1347998	GenBank	GEMD01000000	https://www.ncbi.nlm.nih.gov/nuccore/1026718947	Detection of SSR containing sequences	PRJNA315106	BioProject	PRJNA315106	https://www.ncbi.nlm.nih.gov/bioproject/PRJNA315106
SAMN04549426	Transcriptome sequencing, assembly and annotation	SRS1347812	SRS1347812	GenBank	GEMD01000000	https://www.ncbi.nlm.nih.gov/nuccore/1026718947	Detection of SSR containing sequences	PRJNA315106	BioProject	PRJNA315106	https://www.ncbi.nlm.nih.gov/bioproject/PRJNA315106
